# Supplementary material for: Stance markers in English medical research articles and newspaper opinion columns: A comparative corpus-based study
Source: PLoS One. 2021 Mar 8;16(3):e0247981. doi: 10.1371/journal.pone.0247981 (PMC7939291; doi:10.1371/journal.pone.0247981)
Supplement: S1 File — (ZIP) [file pone.0247981.s001.zip]

Archive with 242 entries (234 files):
- Supporting information/
- Supporting information/supporting information 1/
- Supporting information/supporting information 1/Supporting information 1-List of 52 Medical research articles.docx
- Supporting information/supporting information 2/
- Supporting information/supporting information 2/Supporting information 2-List of 175 opinion columns in The New York Times.docx
- Supporting information/supporting information 3/
- Supporting information/supporting information 3/list of stance markers.xlsx
- Supporting information/supporting information 4/
- Supporting information/supporting information 4/Medical RA data/
- Supporting information/supporting information 4/Medical RA data/1-BMJ.txt
- Supporting information/supporting information 4/Medical RA data/10-Lancet.txt
- Supporting information/supporting information 4/Medical RA data/11-Lancet.txt
- Supporting information/supporting information 4/Medical RA data/12-Lancet.txt
- Supporting information/supporting information 4/Medical RA data/13-Lancet.txt
- Supporting information/supporting information 4/Medical RA data/14-Lancet.txt
- Supporting information/supporting information 4/Medical RA data/15-Lancet.txt
- Supporting information/supporting information 4/Medical RA data/16-Lancet.txt
- Supporting information/supporting information 4/Medical RA data/17-Lancet.txt
- Supporting information/supporting information 4/Medical RA data/18-Lancet.txt
- Supporting information/supporting information 4/Medical RA data/19-Lancet.txt
- Supporting information/supporting information 4/Medical RA data/2-BMJ.txt
- Supporting information/supporting information 4/Medical RA data/20-Lancet.txt
- Supporting information/supporting information 4/Medical RA data/21-Lancet.txt
- Supporting information/supporting information 4/Medical RA data/22-Lancet.txt
- Supporting information/supporting information 4/Medical RA data/23-Lancet.txt
- Supporting information/supporting information 4/Medical RA data/24-Lancet.txt
- Supporting information/supporting information 4/Medical RA data/25-Lancet.txt
- Supporting information/supporting information 4/Medical RA data/26-Nature.txt
- Supporting information/supporting information 4/Medical RA data/27-Nature.txt
- Supporting information/supporting information 4/Medical RA data/28-Nature.txt
- Supporting information/supporting information 4/Medical RA data/29-Nature.txt
- Supporting information/supporting information 4/Medical RA data/3-Lancet.txt
- Supporting information/supporting information 4/Medical RA data/30-Nature.txt
- Supporting information/supporting information 4/Medical RA data/31-Nature.txt
- Supporting information/supporting information 4/Medical RA data/32-NEJM.txt
- Supporting information/supporting information 4/Medical RA data/33-NEJM.txt
- Supporting information/supporting information 4/Medical RA data/34-NEJM.txt
- Supporting information/supporting information 4/Medical RA data/35-PNAS.txt
- Supporting information/supporting information 4/Medical RA data/36-PNAS.txt
- Supporting information/supporting information 4/Medical RA data/37-PNAS.txt
- Supporting information/supporting information 4/Medical RA data/38-Science.txt
- Supporting information/supporting information 4/Medical RA data/39-Science.txt
- Supporting information/supporting information 4/Medical RA data/4-Lancet.txt
- Supporting information/supporting information 4/Medical RA data/40-Science.txt
- Supporting information/supporting information 4/Medical RA data/41-science.txt
- Supporting information/supporting information 4/Medical RA data/42-Science.txt
- Supporting information/supporting information 4/Medical RA data/43-JAMA.txt
- Supporting information/supporting information 4/Medical RA data/44-JAMA.txt
- Supporting information/supporting information 4/Medical RA data/45-JAMA.txt
- Supporting information/supporting information 4/Medical RA data/46-JAMA.txt
- Supporting information/supporting information 4/Medical RA data/47-JAMA.txt
- Supporting information/supporting information 4/Medical RA data/48-JAMA.txt
- Supporting information/supporting information 4/Medical RA data/49-JAMA.txt
- Supporting information/supporting information 4/Medical RA data/5-Lancet.txt
- Supporting information/supporting information 4/Medical RA data/50-JAMA.txt
- Supporting information/supporting information 4/Medical RA data/51-JAMA.txt
- Supporting information/supporting information 4/Medical RA data/52-JAMA.txt
- Supporting information/supporting information 4/Medical RA data/6-Lancet.txt
- Supporting information/supporting information 4/Medical RA data/7-Lancet.txt
- Supporting information/supporting information 4/Medical RA data/8-Lancet.txt
- Supporting information/supporting information 4/Medical RA data/9-Lancet.txt
- Supporting information/supporting information 4/Newspaper OC data/
- Supporting information/supporting information 4/Newspaper OC data/Chinaí»s Coronavirus Crisis Is Just Beginning.txt
- Supporting information/supporting information 4/Newspaper OC data/Come Back, New York, All Is Forgiven.txt
- Supporting information/supporting information 4/Newspaper OC data/Congress Needs a Plan to Confront the Coronavirus. I Have One..txt
- Supporting information/supporting information 4/Newspaper OC data/Coronavirus and the Isolation Paradox.txt
- Supporting information/supporting information 4/Newspaper OC data/Coronavirus School Closingsú║ Doní»t Wait Until Ití»s Too Late.txt
- Supporting information/supporting information 4/Newspaper OC data/Coronavirus Shows That We Have a Solidarity Problem.txt
- Supporting information/supporting information 4/Newspaper OC data/Coronavirus Will Test Our New Way of Life.txt
- Supporting information/supporting information 4/Newspaper OC data/Coronavirusú║ Revenge of the Pangolinsú┐.txt
- Supporting information/supporting information 4/Newspaper OC data/Covid-19 and the Big Government Problem.txt
- Supporting information/supporting information 4/Newspaper OC data/Covid-19 Brings Out All the Usual Zombies.txt
- Supporting information/supporting information 4/Newspaper OC data/Covid-19 Is Twisting 2020 Beyond All Recognition.txt
- Supporting information/supporting information 4/Newspaper OC data/Covid-19ú║ A Look Back From 2025.txt
- Supporting information/supporting information 4/Newspaper OC data/Doctors Need Room to Make the Wrenching Decisions They Face.txt
- Supporting information/supporting information 4/Newspaper OC data/Dogs, at Least, Love Home Quarantine.txt
- Supporting information/supporting information 4/Newspaper OC data/Doní»t Blame New Orleans, and Doní»t Forget It.txt
- Supporting information/supporting information 4/Newspaper OC data/Drug Companies Will Make a Killing From Coronavirus.txt
- Supporting information/supporting information 4/Newspaper OC data/Economic Stimulus Is the Wrong Prescription.txt
- Supporting information/supporting information 4/Newspaper OC data/Feeling Powerless About Coronavirusú┐ Join a Mutual-Aid Network.txt
- Supporting information/supporting information 4/Newspaper OC data/Finding the í«Common Goodí» in a Pandemic.txt
- Supporting information/supporting information 4/Newspaper OC data/Five Signs of Failure.txt
- Supporting information/supporting information 4/Newspaper OC data/For 12 Days a Doctor Lived With Burning Lungs.txt
- Supporting information/supporting information 4/Newspaper OC data/Fourteen Days. Thatí»s the Most Time We Have to Defeat Coronavirus..txt
- Supporting information/supporting information 4/Newspaper OC data/Foxí»s Fake News Contagion.txt
- Supporting information/supporting information 4/Newspaper OC data/God Doesní»t Want Us to Sacrifice the Old.txt
- Supporting information/supporting information 4/Newspaper OC data/Google Searches Can Help Us Find Emerging Covid-19 Outbreaks.txt
- Supporting information/supporting information 4/Newspaper OC data/Halfhearted Millennial Coronavirus Prep in a New York City Apartment.txt
- Supporting information/supporting information 4/Newspaper OC data/He Got Tested for Coronavirus. Then Came the Flood of Medical Bills..txt
- Supporting information/supporting information 4/Newspaper OC data/Heartache in the Hot Zoneú║ The Front Line Against Covid-19.txt
- Supporting information/supporting information 4/Newspaper OC data/How Are We Supposed to Vote During a Pandemicú┐.txt
- Supporting information/supporting information 4/Newspaper OC data/How Bad Will the Coronavirus Outbreak Getú┐.txt
- Supporting information/supporting information 4/Newspaper OC data/How Can You Social Distance When You Share a Toilet With Your Neighború┐.txt
- Supporting information/supporting information 4/Newspaper OC data/How the Coronavirus May Force Doctors to Decide Who Can Live and Who Dies.txt
- Supporting information/supporting information 4/Newspaper OC data/How to Be a Smart Coronavirus Prepper.txt
- Supporting information/supporting information 4/Newspaper OC data/How to Confront the Coronavirus at Every Level.txt
- Supporting information/supporting information 4/Newspaper OC data/How to Fix the Coronavirus Testing Mess in 7 Days.txt
- Supporting information/supporting information 4/Newspaper OC data/How to Get Money to Small Businesses, Fast.txt
- Supporting information/supporting information 4/Newspaper OC data/How to Save Black and Hispanic Lives in a Pandemic.txt
- Supporting information/supporting information 4/Newspaper OC data/I Followed the U.K.í»s Advice. Did I Spread Coronavirusú┐.txt
- Supporting information/supporting information 4/Newspaper OC data/I Hope My Neighbor Plays Beyonc¿a Tonight.txt
- Supporting information/supporting information 4/Newspaper OC data/I Live in Nebraska. We Need to Shelter-In-Place..txt
- Supporting information/supporting information 4/Newspaper OC data/I Refuse to Run a Coronavirus Home School.txt
- Supporting information/supporting information 4/Newspaper OC data/In the American South, a Perfect Storm Is Gathering.txt
- Supporting information/supporting information 4/Newspaper OC data/In the Fog of Coronavirus, There Are No Experts .txt
- Supporting information/supporting information 4/Newspaper OC data/In This Emergency, Mom Knows Best.txt
- Supporting information/supporting information 4/Newspaper OC data/Is It a Pandemic Yetú┐.txt
- Supporting information/supporting information 4/Newspaper OC data/Is Our Fight Against Coronavirus Worse Than the Diseaseú┐.txt
- Supporting information/supporting information 4/Newspaper OC data/Is This Really the Best Way to Fight Coronavirusú┐.txt
- Supporting information/supporting information 4/Newspaper OC data/Is Your Grocery Delivery Worth a Workerí»s Lifeú┐.txt
- Supporting information/supporting information 4/Newspaper OC data/It Took Me 3 E.R. Visits to Get a Coronavirus Test in New York.txt
- Supporting information/supporting information 4/Newspaper OC data/Ití»s Going to Be Difficult.txt
- Supporting information/supporting information 4/Newspaper OC data/Ití»s Time for the Business Community to Step Up.txt
- Supporting information/supporting information 4/Newspaper OC data/Ití»s Time to Declare a National Emergency.txt
- Supporting information/supporting information 4/Newspaper OC data/Ití»s Time to Talk About Death.txt
- Supporting information/supporting information 4/Newspaper OC data/Ití»s Too Late to Avoid Disaster, but There Are Still Things We Can Do.txt
- Supporting information/supporting information 4/Newspaper OC data/Ií»m 26. Coronavirus Sent Me to the Hospital..txt
- Supporting information/supporting information 4/Newspaper OC data/Ií»m a Doctor at the í«Epicenter of the Epicenterí».txt
- Supporting information/supporting information 4/Newspaper OC data/Ií»m a Doctor in Britain. Weí»re Heading Into the Abyss..txt
- Supporting information/supporting information 4/Newspaper OC data/Ií»m a Doctor in Italy. We Have Never Seen Anything Like This..txt
- Supporting information/supporting information 4/Newspaper OC data/Ií»m Chinese. That Doesní»t Mean I Have Coronavirus..txt
- Supporting information/supporting information 4/Newspaper OC data/Ií»m on the Front Lines. I Have No Plan for This..txt
- Supporting information/supporting information 4/Newspaper OC data/Ií»ve Been in Prison. Sheltering in Place Is Terrifying..txt
- Supporting information/supporting information 4/Newspaper OC data/Japan Caní»t Handle the Coronavirus. Can It Host the Olympicsú┐.txt
- Supporting information/supporting information 4/Newspaper OC data/Jobs Arení»t Being Destroyed This Fast Elsewhere. Why Is Thatú┐.txt
- Supporting information/supporting information 4/Newspaper OC data/Just Use í«the Computerí» at the Fed to Give People More Money.txt
- Supporting information/supporting information 4/Newspaper OC data/Lessons From Lockdown.txt
- Supporting information/supporting information 4/Newspaper OC data/Life in Seattle, Americaí»s Coronavirus Capital.txt
- Supporting information/supporting information 4/Newspaper OC data/Listen. Relax. Sleep Can Boost Your Immunity..txt
- Supporting information/supporting information 4/Newspaper OC data/Lockdown Caní»t Last Forever. Hereí»s How to Lift It..txt
- Supporting information/supporting information 4/Newspaper OC data/Markets Are Spooked. How Bad Could It Getú┐.txt
- Supporting information/supporting information 4/Newspaper OC data/My Father Didní»t Have Covid-19, but He Almost Died Because of It.txt
- Supporting information/supporting information 4/Newspaper OC data/My Life Is More í«Disposableí» During This Pandemic.txt
- Supporting information/supporting information 4/Newspaper OC data/New Yorkí»s Paramedics, on the Front Lines and Forgotten.txt
- Supporting information/supporting information 4/Newspaper OC data/No Masks, Disinfectant or Soap. This Is Detention Amid a Pandemic..txt
- Supporting information/supporting information 4/Newspaper OC data/Not Winning This Fight.txt
- Supporting information/supporting information 4/Newspaper OC data/Nothing Matters Anymore (Except What Actually Does).txt
- Supporting information/supporting information 4/Newspaper OC data/On Coronavirus Lockdownú┐ Look for Meaning, Not Happiness.txt
- Supporting information/supporting information 4/Newspaper OC data/On Recklessness and the Coronavirus.txt
- Supporting information/supporting information 4/Newspaper OC data/Our Courts and Jails Are Putting Lives at Risk.txt
- Supporting information/supporting information 4/Newspaper OC data/Our New Historical Divideú║ B.C. and A.C. í¬ the World Before Corona and the World After.txt
- Supporting information/supporting information 4/Newspaper OC data/Paranoid Politics Goes Viral.txt
- Supporting information/supporting information 4/Newspaper OC data/Pay Your House Cleaner Anyway.txt
- Supporting information/supporting information 4/Newspaper OC data/Pharmaceutical Profits and Public Health Are Not Incompatible.txt
- Supporting information/supporting information 4/Newspaper OC data/Phone Sex Is Safe Sex.txt
- Supporting information/supporting information 4/Newspaper OC data/Please, Doní»t Go Out to Brunch Today.txt
- Supporting information/supporting information 4/Newspaper OC data/Please, Doní»t Intentionally Infect Yourself. Signed, an Epidemiologist..txt
- Supporting information/supporting information 4/Newspaper OC data/Prisons Breed the Coronavirus. We Can Safely Free Thousands of Inmates..txt
- Supporting information/supporting information 4/Newspaper OC data/Protect the Doctors and Nurses Who Are Protecting Us.txt
- Supporting information/supporting information 4/Newspaper OC data/Quarantine the Sick in New Yorkí»s Hotels.txt
- Supporting information/supporting information 4/Newspaper OC data/Republicans Want Medicare for All, but Just for This One Disease.txt
- Supporting information/supporting information 4/Newspaper OC data/Rules for Using the Sidewalk During the Coronavirus.txt
- Supporting information/supporting information 4/Newspaper OC data/Seattle Is Living Your Coronavirus Future.txt
- Supporting information/supporting information 4/Newspaper OC data/Seven Important Things to Know About Coronaviruses.txt
- Supporting information/supporting information 4/Newspaper OC data/Sheí»s Been a Nurse for 10 Years. Panic Has Finally Arrived..txt
- Supporting information/supporting information 4/Newspaper OC data/Social Distancing Is a Privilege.txt
- Supporting information/supporting information 4/Newspaper OC data/Surviving Coronavirus as a Broke College Student.txt
- Supporting information/supporting information 4/Newspaper OC data/Testing is Just the Beginning in the Battle Against Covid-19.txt
- Supporting information/supporting information 4/Newspaper OC data/The America We Need.txt
- Supporting information/supporting information 4/Newspaper OC data/The Beautiful World Beside the Broken One.txt
- Supporting information/supporting information 4/Newspaper OC data/The Christian Response to the Coronavirusú║ Stay Home.txt
- Supporting information/supporting information 4/Newspaper OC data/The Coronavirus and the Conservative Mind.txt
- Supporting information/supporting information 4/Newspaper OC data/The Coronavirus Becomes an Excuse to Restrict Abortions.txt
- Supporting information/supporting information 4/Newspaper OC data/The Coronavirus Could Cause a Child Abuse Epidemic.txt
- Supporting information/supporting information 4/Newspaper OC data/The Coronavirus Could Change the Way We Take the Census.txt
- Supporting information/supporting information 4/Newspaper OC data/The Coronavirus Is Showing Us Which Entrepreneurs Matter.txt
- Supporting information/supporting information 4/Newspaper OC data/The Covid-19 Slump Has Arrived.txt
- Supporting information/supporting information 4/Newspaper OC data/The Epic Failure of Coronavirus Testing in America.txt
- Supporting information/supporting information 4/Newspaper OC data/The Ideas That Woní»t Survive the Coronavirus.txt
- Supporting information/supporting information 4/Newspaper OC data/The Leaders Who Passed the Coronavirus Test.txt
- Supporting information/supporting information 4/Newspaper OC data/The Magic of Empty Streets.txt
- Supporting information/supporting information 4/Newspaper OC data/The Men and Women Who Run Toward the Dying.txt
- Supporting information/supporting information 4/Newspaper OC data/The Military Should Airlift New York Cityí»s Coronavirus Patients.txt
- Supporting information/supporting information 4/Newspaper OC data/The Pandemic of Fear and Agony.txt
- Supporting information/supporting information 4/Newspaper OC data/The Pandemicí»s Missing Data.txt
- Supporting information/supporting information 4/Newspaper OC data/The Racial Time Bomb in the Covid-19 Crisis.txt
- Supporting information/supporting information 4/Newspaper OC data/The Real Tragedy of Not Having Enough Covid-19 Tests.txt
- Supporting information/supporting information 4/Newspaper OC data/The Single Most Important Lesson From the 1918 Influenza.txt
- Supporting information/supporting information 4/Newspaper OC data/The Surprising Intimacy of the Live-Streamed Funeral.txt
- Supporting information/supporting information 4/Newspaper OC data/The U.S. Approach to Public Healthú║ Neglect, Panic, Repeat.txt
- Supporting information/supporting information 4/Newspaper OC data/The Unholy Alliance of Trump and Dr. Oz.txt
- Supporting information/supporting information 4/Newspaper OC data/The United States Needs a í«Smart Quarantineí» to Stop the Virus Spread Within Families.txt
- Supporting information/supporting information 4/Newspaper OC data/The Virus Comes for Democracy.txt
- Supporting information/supporting information 4/Newspaper OC data/The World Is Empty Now. How Should We Fill Itú┐.txt
- Supporting information/supporting information 4/Newspaper OC data/There Is No Way Out but Through.txt
- Supporting information/supporting information 4/Newspaper OC data/Thereí»s a Giant Hole in Pelosií»s Coronavirus Bill.txt
- Supporting information/supporting information 4/Newspaper OC data/These Coronavirus Exposures Might Be the Most Dangerous.txt
- Supporting information/supporting information 4/Newspaper OC data/They Doní»t Hide From the Coronavirus, They Confront It.txt
- Supporting information/supporting information 4/Newspaper OC data/Theyí»ve Contained the Coronavirus. Hereí»s How..txt
- Supporting information/supporting information 4/Newspaper OC data/This Is the Stimulus We Need Right Now. Ití»s Not $1,000 for Every American..txt
- Supporting information/supporting information 4/Newspaper OC data/This Woní»t End for Anyone Until It Ends for Everyone.txt
- Supporting information/supporting information 4/Newspaper OC data/To Protect Global Health, Work With China.txt
- Supporting information/supporting information 4/Newspaper OC data/Trump Doesní»t Have the Attention Span to Fight Coronavirus.txt
- Supporting information/supporting information 4/Newspaper OC data/Trump Is Gutting Our Democracy While Weí»re Dealing With Coronavirus.txt
- Supporting information/supporting information 4/Newspaper OC data/Trump Keeps Putting the Lives of Lupus Patients at Risk.txt
- Supporting information/supporting information 4/Newspaper OC data/Trump Wants to í«Reopen America.í» Hereí»s What Happens if We Do..txt
- Supporting information/supporting information 4/Newspaper OC data/Virus as Metaphor.txt
- Supporting information/supporting information 4/Newspaper OC data/Voting by Mail Will Save the 2020 Election.txt
- Supporting information/supporting information 4/Newspaper OC data/We Can Safely Restart the Economy in June. Hereí»s How..txt
- Supporting information/supporting information 4/Newspaper OC data/We Doní»t Need to Close Schools to Fight the Coronavirus.txt
- Supporting information/supporting information 4/Newspaper OC data/We Doní»t Really Know How Many People Have Coronavirus.txt
- Supporting information/supporting information 4/Newspaper OC data/We Knew Disease X Was Coming. Ití»s Here Now..txt
- Supporting information/supporting information 4/Newspaper OC data/We Must Vote in November. This Is How to Ensure That We Can..txt
- Supporting information/supporting information 4/Newspaper OC data/We Need Amazon During the Coronavirus. Thatí»s a Problem..txt
- Supporting information/supporting information 4/Newspaper OC data/Weí»re Doing What We Can to Keep Truckers on the Road.txt
- Supporting information/supporting information 4/Newspaper OC data/Weí»re Reading the Coronavirus Numbers Wrong.txt
- Supporting information/supporting information 4/Newspaper OC data/Weí»re Relying on Trump to Care About Our Lives.txt
- Supporting information/supporting information 4/Newspaper OC data/What America Needs Nextú║ A Biden National Unity Cabinet.txt
- Supporting information/supporting information 4/Newspaper OC data/What Cuomo Hasní»t Done.txt
- Supporting information/supporting information 4/Newspaper OC data/What Happens if Americaí»s 2.5 Million Farmworkers Get Sickú┐.txt
- Supporting information/supporting information 4/Newspaper OC data/What Happens if Congress Cannot Assemble to Do Its Workú┐.txt
- Supporting information/supporting information 4/Newspaper OC data/What If We Have to Decide Who Gets a Ventilatorú┐.txt
- Supporting information/supporting information 4/Newspaper OC data/What Ití»s Like to Run a Rural State During a Pandemic.txt
- Supporting information/supporting information 4/Newspaper OC data/What Moms Always Knew About Working From Home.txt
- Supporting information/supporting information 4/Newspaper OC data/What the Plague Can Teach Us About the Coronavirus.txt
- Supporting information/supporting information 4/Newspaper OC data/What the World Needs Now Is Grace.txt
- Supporting information/supporting information 4/Newspaper OC data/What Was the Last Time an Economy Froze Like Thisú┐.txt
- Supporting information/supporting information 4/Newspaper OC data/What You Should Know Before You Need a Ventilator.txt
- Supporting information/supporting information 4/Newspaper OC data/When a Pandemic Strikes Americans Who Are Already Suffering.txt
- Supporting information/supporting information 4/Newspaper OC data/When Coronavirus Quarantine Is Class Warfare.txt
- Supporting information/supporting information 4/Newspaper OC data/When Innovation Looks Like Dancing Dinosaurs.txt
- Supporting information/supporting information 4/Newspaper OC data/When Will There Be a Treatment for the Coronavirusú┐.txt
- Supporting information/supporting information 4/Newspaper OC data/Where Can Domestic Violence Victims Turn During Covid-19ú┐.txt
- Supporting information/supporting information 4/Newspaper OC data/Where Is God in a Pandemicú┐.txt
- Supporting information/supporting information 4/Newspaper OC data/Why Are So Many More Men Dying from Coronavirusú┐.txt
- Supporting information/supporting information 4/Newspaper OC data/Why Is America Choosing Mass Unemploymentú┐.txt
- Supporting information/supporting information 4/Newspaper OC data/Why Telling People They Doní»t Need Masks Backfired.txt
- Supporting information/supporting information 4/Newspaper OC data/Why the Coronavirus Is So Much Worse Than Sept. 11.txt
- Supporting information/supporting information 4/Newspaper OC data/Why the Wealthy Fear Pandemics.txt
- Supporting information/supporting information 4/Newspaper OC data/Will Our Economy Die From Coronavirusú┐.txt
- Supporting information/supporting information 4/Newspaper OC data/Will the Coronavirus Threaten Our Foodú┐.txt
- Supporting information/supporting information 4/Newspaper OC data/Will We Flunk Pandemic Economicsú┐.txt
- Supporting information/supporting information 4/Newspaper OC data/Will We Have an America Without Restaurantsú┐.txt
- Supporting information/supporting information 4/Newspaper OC data/With Coronavirus, í«Health Care for Someí» Is a Recipe for Disaster.txt
- Supporting information/supporting information 4/Newspaper OC data/Would Mozart Have Performed for You on Zoomú┐.txt
- Supporting information/supporting information 4/Newspaper OC data/Your Building Can Make You Sick or Keep You Well.txt
- Supporting information/supporting information 4/Newspaper OC data/Your Friendly Tech Bro Might Be Looking for a Loan.txt
- Supporting information/supporting information 5/
- Supporting information/supporting information 5/atextcon.py
- Supporting information/supporting information 5/atexttext.py
- Supporting information/supporting information 5/database table structure.txt
- Supporting information/supporting information 5/help.txt
