# Supplementary material for: Stance markers in English medical research articles and newspaper opinion columns: A comparative corpus-based study
Source: PLoS One. 2021 Mar 8;16(3):e0247981. doi: 10.1371/journal.pone.0247981 (PMC7939291; doi:10.1371/journal.pone.0247981)
Supplement: S1 File — (ZIP) [file pone.0247981.s001.zip › Supporting information/supporting information 3/list of stance markers.xlsx]

## Sheet: Sheet1
	Raw frequencies of stance markers in newspape OC	Frequency per 1000 words for sub-categories	Raw frequencies of stance markers in medical RA	Frequency per 1000 words for sub-categories
Categories of hedges	3833	20.2515	2530	13.5263
Modal verbs	1830	9.66873	954	5.10043
Can	567	2.99572	195	1.04254
Would	388	2.04998	163	0.871457
Could	338	1.78581	222	1.18689
May	238	1.25746	151	0.807301
Might	148	0.781952	162	0.866111
Can’t	100	0.528346	0	0
May not	23	0.12152	5	0.0267318
Would not	16	0.0845353	6	0.0320782
Might not	11	0.058118	19	0.101581
Could not	1	0.00528346	14	0.0748491
wouldn’t	0	0	0	0
couldn’t	0	0	0	0
Can not	0	0	17	0.0908882
Epistemic lexical verbs	420	2.21905	600	3.20782
Seem	55	0.29059	3	0.0160391
Seems	37	0.195488	7	0.0374245
Supposed	25	0.132086	0	0
Argued	19	0.100386	0	0
Expect	19	0.100386	8	0.0427709
Tend to	18	0.0951022	2	0.0106927
Appear	17	0.0898188	10	0.0534636
Suggested	17	0.0898188	17	0.0908882
Doubt	16	0.0845353	1	0.00534636
Suggests	15	0.0792519	45	0.240586
Claims	14	0.0739684	1	0.00534636
Expected	14	0.0739684	50	0.267318
Suggest	14	0.0739684	57	0.304743
Appears	13	0.0686849	19	0.101581
Guess	13	0.0686849	0	0
Appeared	11	0.058118	11	0.05881
Claim	10	0.0528346	0	0
Argue	9	0.0475511	2	0.0106927
Argues	9	0.0475511	1	0.00534636
Assume	8	0.0422677	11	0.05881
Estimated (v.)	5	0.0264173	108	0.577407
Estimate (v.)	4	0.0211338	59	0.315435
Suspect	6	0.0317007	1	0.00534636
Assumed	5	0.0264173	55	0.29405
Indicate	5	0.0264173	29	0.155045
Predicated	5	0.0264173	0	0
Tended to	5	0.0264173	3	0.0160391
Indicates	4	0.0211338	21	0.112274
Predict	4	0.0211338	6	0.0320782
Predicates	4	0.0211338	0	0
Tends to	4	0.0211338	3	0.0160391
Claimed	3	0.0158504	0	0
Doubts	2	0.0105669	0	0
Reckon	2	0.0105669	0	0
Suspects	2	0.0105669	0	0
Hypothesized	1	0.00528346	1	0.00534636
Indicated	1	0.00528346	32	0.171084
Imply	1	0.00528346	1	0.00534636
Implies	1	0.00528346	4	0.0213855
Infer	1	0.00528346	9	0.0481173
Suppose	1	0.00528346	1	0.00534636
Surmised	1	0.00528346	0	0
Assumes	0	0	4	0.0213855
Conjecture	0	0	0	0
Conjectured	0	0	0	0
Conjectures	0	0	0	0
Deduce	0	0	0	0
Deduced	0	0	0	0
Doubted	0	0	0	0
Hypothesize	0	0	2	0.0106927
Implied	0	0	0	0
Inferred	0	0	8	0.0427709
Infers	0	0	0	0
Postulate	0	0	1	0.00534636
Postulates	0	0	0	0
Postulated	0	0	1	0.00534636
Presume	0	0	1	0.00534636
Presumed	0	0	1	0.00534636
Presumes	0	0	0	0
Reckoned	0	0	0	0
Speculate	0	0	1	0.00534636
Speculated	0	0	3	0.0160391
Speculates	0	0	0	0
Supposes	0	0	0	0
Surmise	0	0	0	0
Adverbs, adjectives and nouns	413	2.18207	450	2.40586
Assumption	4	0.0211338	22	0.11762
estimate(n.)	2	0.0105669	57	0.304743
estimates	14	0.0739684	148	0.791262
Likely	116	0.612881	145	0.775223
Possible	76	0.401543	87	0.465134
Perhaps	43	0.227189	7	0.0374245
Maybe	40	0.211338	0	0
Probably	32	0.169071	27	0.144352
Possibly	23	0.12152	10	0.0534636
Unlikely	11	0.058118	12	0.0641564
Possibility	9	0.0475511	16	0.0855418
Essentially	9	0.0475511	3	0.0160391
Apparent	9	0.0475511	7	0.0374245
Unclear	8	0.0422677	13	0.0695027
Apparently	7	0.0369842	4	0.0213855
Likelihood	6	0.0317007	25	0.133659
Seemingly	5	0.0264173	0	0
Uncertain	4	0.0211338	8	0.0427709
Presumably	4	0.0211338	0	0
Plausible	4	0.0211338	7	0.0374245
Arguably	4	0.0211338	0	0
Doubtful	2	0.0105669	0	0
Questionable	1	0.00528346	0	0
Unclearly	0	0	0	0
Uncertainly	0	0	0	0
Probable	0	0	14	0.0748491
Probability	0	0	65	0.347514
Presumable	0	0	0	0
Plausibly	0	0	0	0
Hypothetically	0	0	0	0
Conceivably	0	0	0	0
Approximators	1170	6.18165	526	2.81219
About	506	2.67343	97	0.518597
Around	131	0.692133	61	0.326128
General	50	0.264173	32	0.171084
Rather	48	0.253606	23	0.122966
Relatively	22	0.116236	41	0.219201
Roughly	20	0.105669	5	0.0267318
Typically	16	0.0845353	16	0.0855418
Largely	15	0.0792519	7	0.0374245
Mostly	15	0.0792519	5	0.0267318
Quite	15	0.0792519	1	0.00534636
Generally	12	0.0634015	17	0.0908882
Normally	12	0.0634015	10	0.0534636
Certain amount	11	0.058118	0	0
Essentially	9	0.0475511	3	0.0160391
Broadly	8	0.0422677	8	0.0427709
Mainly	8	0.0422677	26	0.139005
Typical	8	0.0422677	33	0.17643
Fairly	6	0.0317007	0	0
Approximately	5	0.0264173	23	0.122966
In general	5	0.0264173	6	0.0320782
Somewhat	4	0.0211338	5	0.0267318
On the whole	2	0.0105669	0	0
In most cases	1	0.00528346	3	0.0160391
Certain extent	0	0	0	0
Certain level	0	0	0	0
In most instances	0	0	0	0
Often	82	0.433244	19	0.101581
Almost	61	0.322291	17	0.0908882
Sometimes	31	0.163787	4	0.0213855
Usually	19	0.100386	13	0.0695027
frequent	6	0.0317007	32	0.171084
Frequently	14	0.0739684	11	0.05881
ocassional	0	0	3	0.0160391
usual	23	0.12152	2	0.0106927
Occasionally	2	0.0105669	3	0.0160391
Other phrases	3	0.0158504	0	0
In this view	3	0.0158504	0	0
To my knowledge	0	0	0	0
Still needs to be studied	0	0	0	0
Open to question	0	0	0	0
In our view	0	0	0	0
In my view	0	0	0	0
In my opinion	0	0	0	0
From this perspective	0	0	0	0
From our perspective	0	0	0	0
From my perspective	0	0	0	0
Categories of boosters	3270	17.2769	1808	9.66623
Modal verbs	806	4.25847	112	0.598793
will not	32	0.169071	3	0.0160391
Will	692	3.65615	109	0.582754
Must	82	0.433244	0	0
Epistemic lexical verbs	777	4.10525	685	3.66226
Show	40	0.211338	45	0.240586
Demonstrate	2	0.0105669	3	0.0160391
Demonstrated	3	0.0158504	7	0.0374245
demonstrates	0	0	3	0.0160391
Establish	7	0.0369842	8	0.0427709
Establishes	1	0.00528346	0	0
established	13	0.0686849	21	0.112274
Prove	11	0.058118	0	0
Proves	1	0.00528346	0	0
proved	11	0.058118	2	0.0106927
Believe	28	0.147937	4	0.0213855
Believed	16	0.0845353	4	0.0213855
believes	3	0.0158504	0	0
Find	69	0.364559	14	0.0748491
Finds	2	0.0105669	1	0.00534636
found	67	0.353992	132	0.70572
knew	25	0.132086	0	0
Know	189	0.998573	3	0.0160391
known	58	0.306441	57	0.304743
Realize	14	0.0739684	0	0
Realized	11	0.058118	0	0
realizes	0	0	0	0
Shows	16	0.0845353	31	0.165737
Showed	12	0.0634015	138	0.737798
shown	7	0.0369842	99	0.52929
Think	86	0.454377	0	0
Thinks	4	0.0211338	0	0
thought	49	0.258889	10	0.0534636
Confirm	2	0.0105669	11	0.05881
Confirms	0	0	0	0
confirmed (adj.)	9	0.0475511	53	0.283357
corroborates	0	0	2	0.0106927
corroborated	0	0	3	0.0160391
Corroborate	0	0	1	0.00534636
Deserve	8	0.0422677	0	0
highlighted	0	0	6	0.0320782
highlights	2	0.0105669	17	0.0908882
Highlight	5	0.0264173	4	0.0213855
manifests	1	0.00528346	1	0.00534636
manifested	2	0.0105669	3	0.0160391
manifest	1	0.00528346	2	0.0106927
Proof	1	0.00528346	0	0
Uphold	0	0	0	0
upheld	1	0.00528346	0	0
Adverbs & Adjectives of certainty	1521	8.03614	899	4.80638
absolutely	9	0.0475511	0	0
Certain	29	0.15322	15	0.0801955
certainly	26	0.13737	0	0
undoubtedly	1	0.00528346	2	0.0106927
Always	65	0.343425	2	0.0106927
categorically	0	0	0	0
Compelling	0	0	0	0
Completely	15	0.0792519	5	0.0267318
Comprehensive	8	0.0422677	10	0.0534636
comprehensively	1	0.00528346	4	0.0213855
Considerable	2	0.0105669	23	0.122966
considerably	3	0.0158504	8	0.0427709
Consistently	4	0.0211338	5	0.0267318
Conspicuous	0	0	0	0
Conspicuously	0	0	0	0
Constantly	9	0.0475511	1	0.00534636
Convincing	2	0.0105669	0	0
convincingly	1	0.00528346	0	0
Obvious	18	0.0951022	12	0.0641564
obviously	11	0.058118	1	0.00534636
Actually	41	0.216622	1	0.00534636
Without doubt	0	0	0	0
Beyond doubt	1	0.00528346	0	0
Clear	82	0.433244	22	0.11762
clearly	14	0.0739684	9	0.0481173
Conclusively	0	0	1	0.00534636
Decidedly	0	0	0	0
Definite	1	0.00528346	5	0.0267318
definitely	6	0.0317007	0	0
Definitive	6	0.0317007	5	0.0267318
definitively	0	0	1	0.00534636
Doubtless	0	0	0	0
doubtlessly	0	0	0	0
Evident	5	0.0264173	2	0.0106927
evidently	0	0	0	0
In fact	22	0.116236	2	0.0106927
Incontestable	0	0	0	0
incontestably	0	0	0	0
Indeed	26	0.13737	9	0.0481173
Indisputable	0	0	1	0.00534636
indisputably	0	0	0	0
Never	71	0.375125	7	0.0374245
No doubt	13	0.0686849	0	0
Of course	52	0.27474	0	0
Really	49	0.258889	0	0
Surely	7	0.0369842	0	0
True	58	0.306441	13	0.0695027
Truly	19	0.100386	0	0
Undeniable	1	0.00528346	0	0
undeniably	0	0	0	0
undisputedly	0	0	0	0
undoubtedly	1	0.00528346	2	0.0106927
Credible	1	0.00528346	5	0.0267318
credibly	0	0	0	0
crucial	29	0.15322	26	0.139005
Crucially	0	0	0	0
Decisive	9	0.0475511	0	0
decisively	6	0.0317007	0	0
Deservedly	0	0	0	0
distinctively	0	0	0	0
Enhanced	0	0	15	0.0801955
entire	31	0.163787	6	0.0320782
Entirely	14	0.0739684	3	0.0160391
Especially	81	0.42796	46	0.245933
Essential	51	0.269456	19	0.101581
essentially	9	0.0475511	3	0.0160391
Exceptionally	2	0.0105669	1	0.00534636
Exhaustively	0	0	0	0
Extensively	1	0.00528346	1	0.00534636
Extraordinary	16	0.0845353	0	0
Extremely	7	0.0369842	6	0.0320782
Firm	7	0.0369842	0	0
firmly	4	0.0211338	0	0
Forceful	1	0.00528346	0	0
forcefully	0	0	0	0
Fully	26	0.13737	16	0.0855418
Fundamentally	4	0.0211338	0	0
Genuine	3	0.0158504	0	0
genuinely	1	0.00528346	0	0
greatly	3	0.0158504	8	0.0427709
Great	71	0.375125	9	0.0481173
High	109	0.575897	253	1.35263
highly	23	0.12152	53	0.283357
Impossible	24	0.126803	0	0
impossibly	0	0	0	0
Impressive	1	0.00528346	1	0.00534636
impressively	0	0	0	0
Incontrovertible	0	0	0	0
incontrovertibly	0	0	0	0
Indispensable	0	0	0	0
indispensably	0	0	0	0
Inevitable	7	0.0369842	4	0.0213855
inevitably	3	0.0158504	0	0
Manifest （adj）	1	0.00528346	0	0
manifestly	0	0	0	0
Marked	2	0.0105669	7	0.0374245
markedly	1	0.00528346	10	0.0534636
Meaningful	4	0.0211338	0	0
meaningfully	1	0.00528346	0	0
Necessarily	8	0.0422677	5	0.0267318
Notable	1	0.00528346	0	0
notably	9	0.0475511	27	0.144352
Noteworthy	0	0	0	0
Noticeable	0	0	6	0.0320782
noticeably	0	0	0	0
Outstanding	3	0.0158504	0	0
Particularly	31	0.163787	39	0.208508
Perfectly	5	0.0264173	1	0.00534636
Persuasively	0	0	0	0
Plainly	1	0.00528346	0	0
Powerful	27	0.142653	2	0.0106927
Precisely	15	0.0792519	2	0.0106927
Profound	6	0.0317007	1	0.00534636
profoundly	4	0.0211338	0	0
Prominent	2	0.0105669	6	0.0320782
prominently	2	0.0105669	0	0
Radical	3	0.0158504	1	0.00534636
radically	1	0.00528346	0	0
Reliable	14	0.0739684	12	0.0641564
reliably	1	0.00528346	1	0.00534636
Remarkable	5	0.0264173	1	0.00534636
remarkably	4	0.0211338	0	0
Rigorous	2	0.0105669	4	0.0213855
rigorously	3	0.0158504	0	0
Safe	42	0.221905	4	0.0213855
safely	16	0.0845353	1	0.00534636
Secure	7	0.0369842	1	0.00534636
securely	0	0	0	0
Self-evident	0	0	0	0
Sizable	0	0	1	0.00534636
sizably	0	0	0	0
Superior	0	0	3	0.0160391
Thorough	3	0.0158504	1	0.00534636
thoroughly	3	0.0158504	1	0.00534636
Total	27	0.142653	104	0.556022
totally	7	0.0369842	0	0
Unambiguous	0	0	0	0
unambiguously	0	0	0	0
Unarguably	0	0	0	0
Unavoidable	3	0.0158504	0	0
unavoidably	0	0	0	0
Undeniable	1	0.00528346	0	0
undeniably	0	0	0	0
Unequivocal	0	0	0	0
unequivocally	0	0	0	0
Unique	8	0.0422677	12	0.0641564
uniquely	4	0.0211338	1	0.00534636
Unlimited	1	0.00528346	0	0
unlimitedly	0	0	0	0
Unmistakable	1	0.00528346	0	0
unmistakably	0	0	0	0
Unprecedented	11	0.058118	2	0.0106927
Unquestionable	0	0	0	0
unquestionably	0	0	0	0
Vastly	6	0.0317007	0	0
Vitally	2	0.0105669	0	0
Attributors	123	0.649865	107	0.572061
As Liz Brocklehurst,	32	0.169071	5	0.0267318
According to	48	0.253606	98	0.523944
To cite X	0	0	0	0
To quote X	2	0.0105669	0	0
Cited	1	0.00528346	2	0.0106927
quoted	4	0.0211338	0	0
Do/dose + infinitve	36	0.190204	2	0.0106927
Other phrases	43	0.227189	5	0.0267318
It is well-known that	0	0	0	0
We can be sure that	0	0	0	0
The fact that…	20	0.105669	1	0.00534636
Conclude that	0	0	3	0.0160391
We know	23	0.12152	1	0.00534636
Categories of attitude markers	1200	6.34015	412	2.2027
Deontic verbs	536	2.83193	136	0.727106
must	73	0.385692	1	0.00534636
should	338	1.78581	130	0.695027
Have to	118	0.623448	5	0.0267318
Ought to	7	0.0369842	0	0
Attitudinal adverbs	442	2.33529	85	0.454441
admittedly	2	0.0105669	0	0
Amazingly	0	0	0	0
Appropriately	3	0.0158504	0	0
Astonishingly	1	0.00528346	0	0
Correctly	2	0.0105669	0	0
Curiously	2	0.0105669	0	0
Desirably	0	0	0	0
disappointingly	0	0	0	0
dramatically	5	0.0264173	1	0.00534636
Even X	378	1.99715	61	0.326128
Expectedly	0	0	0	0
Fortunately	7	0.0369842	1	0.00534636
Hopefully	9	0.0475511	0	0
Importantly	3	0.0158504	9	0.0481173
Inappropriately	0	0	0	0
Interestingly	0	0	4	0.0213855
Preferably	1	0.00528346	0	0
Remarkably	4	0.0211338	0	0
Shockingly	1	0.00528346	0	0
Strikingly	1	0.00528346	1	0.00534636
Surprisingly	2	0.0105669	2	0.0106927
Unbelievably	0	0	0	0
Understandably	0	0	0	0
Unexpectedly	4	0.0211338	1	0.00534636
unfortunately	15	0.0792519	3	0.0160391
Unusually	2	0.0105669	2	0.0106927
Attitude adjectives	184	0.972156	191	1.02116
Striking	3	0.0158504	6	0.0320782
strikingly	1	0.00528346	1	0.00534636
Successfully	4	0.0211338	11	0.05881
Amazed(adj+Verb)	1	0.00528346	0	0
Amazing	6	0.0317007	0	0
Appropriate	16	0.0845353	14	0.0748491
astonishing	0	0	0	0
Astonished	0	0	0	0
Curious	3	0.0158504	0	0
Desirable	1	0.00528346	1	0.00534636
Disappointed	0	0	0	0
Disappionting	1	0.00528346	0	0
Dramatic	5	0.0264173	0	0
Expected	14	0.0739684	50	0.267318
Fortunate	6	0.0317007	0	0
Hopeful	4	0.0211338	0	0
Important	79	0.417393	95	0.507905
Inappropriate	1	0.00528346	0	0
Interesting	1	0.00528346	2	0.0106927
Preferable	1	0.00528346	0	0
Remarkable	5	0.0264173	1	0.00534636
Shocking	3	0.0158504	0	0
Shocked	5	0.0264173	0	0
striking	3	0.0158504	6	0.0320782
Surprising	0	0	1	0.00534636
Surprised	0	0	0	0
Unbelievable	0	0	0	0
Understandable	5	0.0264173	0	0
unexpected	4	0.0211338	2	0.0106927
Unfortunate	1	0.00528346	0	0
Unusual	11	0.058118	1	0.00534636
Cognitive verbs	38	0.200771	0	0
I agree/agreed	1	0.00528346	0	0
I prefer	1	0.00528346	0	0
I believe	6	0.0317007	0	0
I feel	7	0.0369842	0	0
I think	23	0.12152	0	0
Categories of self-mentions	2373	12.5376	1501	8.02489
First person pronouns	2373	12.5376	1476	7.89123
I	1572	8.3056	0	0
Me	294	1.55334	0	0
my	500	2.64173	0	0
mine	7	0.0369842	0	0
we	0	0	1011	5.40517
us	0	0	18	0.0962346
ours	0	0	0	0
our	0	0	447	2.38982
Nouns and phrases	0	0	25	0.133659
authors	0	0	10	0.0534636
the author	0	0	13	0.0695027
the author’s	0	0	0	0
the researchers	0	0	2	0.0106927
the researcher's	0	0	0	0
the writer	0	0	0	0
the writer’s	0	0	0	0
