# Supplementary material for: Stance markers in English medical research articles and newspaper opinion columns: A comparative corpus-based study
Source: PLoS One. 2021 Mar 8;16(3):e0247981. doi: 10.1371/journal.pone.0247981 (PMC7939291; doi:10.1371/journal.pone.0247981)
Supplement: S1 File — (ZIP) [file pone.0247981.s001.zip › Supporting information/supporting information 4/Medical RA data/10-Lancet.txt]

Clinical characteristics and intrauterine vertical transmission 
potential of COVID-19 infection in nine pregnant women: 
a retrospective review of medical records

Summary
Background Previous studies on the pneumonia outbreak caused by the 2019 novel coronavirus disease (COVID-19) 
were based on information from the general population. Limited data are available for pregnant women with 
COVID-19 pneumonia. This study aimed to evaluate the clinical characteristics of COVID-19 in pregnancy and the 
intrauterine vertical transmission potential of COVID-19 infection.
Methods Clinical records, laboratory results, and chest CT scans were retrospectively reviewed for nine pregnant 
women with laboratory-confirmed COVID-19 pneumonia (ie, with maternal throat swab samples that were positive 
for severe acute respiratory syndrome coronavirus 2 [SARS-CoV-2]) who were admitted to Zhongnan Hospital of 
Wuhan University, Wuhan, China, from Jan 20 to Jan 31, 2020. Evidence of intrauterine vertical transmission was 
assessed by testing for the presence of SARS-CoV-2 in amniotic fluid, cord blood, and neonatal throat swab samples. 
Breastmilk samples were also collected and tested from patients after the first lactation.
Findings All nine patients had a caesarean section in their third trimester. Seven patients presented with a fever. Other 
symptoms, including cough (in four of nine patients), myalgia (in three), sore throat (in two), and malaise (in two), were 
also observed. Fetal distress was monitored in two cases. Five of nine patients had lymphopenia (<1·0×10⁹ cells per L).
Three patients had increased aminotransferase concentrations. None of the patients developed severe COVID-19 
pneumonia or died, as of Feb 4, 2020. Nine livebirths were recorded. No neonatal asphyxia was observed in newborn 
babies. All nine livebirths had a 1-min Apgar score of 8–9 and a 5-min Apgar score of 9–10. Amniotic fluid, cord blood, 
neonatal throat swab, and breastmilk samples from six patients were tested for SARS-CoV-2, and all samples tested 
negative for the virus.
Interpretation The clinical characteristics of COVID-19 pneumonia in pregnant women were similar to those 
reported for non-pregnant adult patients who developed COVID-19 pneumonia. Findings from this small group of 
cases suggest that there is currently no evidence for intrauterine infection caused by vertical transmission in 
women who develop COVID-19 pneumonia in late pregnancy.


Introduction
The type of pneumonia caused by the 2019 novel 
coronavirus disease (COVID-19) is a highly infectious 
disease, and the ongoing outbreak has been declared 
by WHO as a global public health emergency.1,2 COVID-19 
pneumonia was first reported in Wuhan, Hubei Province, 
China, in December, 2019, followed by an outbreak across 
Hubei Province and other parts of the country.1,2 A study in 
The Lancet by Huang and colleagues2
 reported the epidemiological, clinical, laboratory, and radiological characteristics, as well as treatment and clinical outcomes, of
patients with laboratory-confirmed COVID-19 pneumonia. 
However, Huang and colleagues’ report mainly focused on 
non-pregnant adults. The clinical characteristics and 
vertical transmission potential of COVID-19 pneumonia 
in pregnant women is unknown. Urgent questions that 
need to be addressed promptly include whether pregnant 
women with COVID-19 pneumonia will develop distinct 
symptoms from non-pregnant adults, whether pregnant 
women who have confirmed COVID-19 pneumonia are 
more likely to die of the infection or to undergo preterm 
labour, and whether COVID-19 could spread vertically 
and pose risks to the fetus and neonate. Answers to 
these questions are essential for formulating the principles 
of obstetric treatment for pregnant women with COVID-19 
infection. Therefore, to facilitate efforts, both in China and 
globally, to prevent and control COVID-19 pneumonia in 
children and pregnant women,3
 we retrospectively collected and analysed detailed clinical data from pregnant
women with laboratory-confirmed COVID-19 infection at 
Zhongnan Hospital of Wuhan University, Wuhan, China. 
In this study we present clinical features of pregnant 
women with confirmed COVID-19 pneumonia and 
examine the vertical transmission potential of COVID-19.


Research in context
Evidence before this study
We searched PubMed and the China National Knowledge 
Infrastructure database for articles published up to Feb 6, 2020, 
using the keywords “novel coronavirus”, “2019 novel 
coronavirus”, “2019-nCoV”, “pneumonia”, “coronavirus”, 
“Wuhan”, AND “novel” ,“pregnancy”, “maternal infection”, 
AND “fetal infection” for articles published in both Chinese and 
English. We found two articles: one titled Clinical features of 
patients infected with 2019 novel coronavirus in Wuhan, China, 
published in The Lancet, and another titled Early transmission 
dynamics in Wuhan, China, of novel coronavirus-infected 
pneumonia, published in the New England Journal of Medicine. 
We identified no published studies on pregnant women with 
the 2019 novel coronavirus disease (COVID-19) infection.
Added value of this study
We retrospectively reviewed clinical records, laboratory findings, 
and chest CT scans for nine pregnant women with laboratoryconfirmed COVID-19 pneumonia. Evidence of vertical 
transmission was assessed by testing for the presence of severe 
acute respiratory syndrome coronavirus 2 (SARS-CoV-2) in 
amniotic fluid, cord blood, breast milk, and neonatal throat swab 
samples from six of nine patients. All nine women were in the 
third trimester. Seven presented with fever without chill. 
Other symptoms included cough (in four of nine patients), 
myalgia (in three), sore throat (in two), and malaise (in two). 
Fetal distress occurred in two cases. Five of the nine patients 
had lymphopenia (<1·0×10⁹ cells per L). Three patients had 
increased aminotransferase concentrations. None of the 
patients developed severe COVID-19 pneumonia or died. 
Nine livebirths were recorded. No severe neonatal asphyxia 
was observed. All nine livebirths had a 1-min Apgar score of 
8–10 and 5-min Apgar score of 9–10. Amniotic fluid, cord blood, 
neonatal throat swab, and breastmilk samples from six of the 
nine patients were tested for SARS-CoV-2, and all results were 
negative.
Implications of all the available evidence
The clinical characteristics of COVID-19 pneumonia in pregnant 
women were similar to those of non-pregnant adult patients 
with COVID-19 pneumonia. Based on data from this small group 
of patients, there is currently no evidence of vertical transmission 
in pregnant women who develop COVID-19 pneumonia in the 
third trimester.


Methods
Study design and patients
We did a retrospective review of medical records from nine 
pregnant women with COVID-19 pneumonia admitted to 
Zhongnan Hospital of Wuhan University from Jan 20 
to Jan 31, 2020. Diagnosis of COVID-19 pneumonia was 
based on the New Coronavirus Pneumonia Prevention and 
Control Program (4th edition) published by the National 
Health Commission of China.4
 All nine pregnant women 
with COVID-19 pneumonia tested positive for severe acute 
respiratory syndrome coronavirus 2 (SARS-CoV-2) by use 
of quantitative RT-PCR (qRT-PCR) on samples from the 
respiratory tract.
This study was reviewed and approved by the Medical 
Ethical Committee of Zhongnan Hospital of Wuhan 
University (approval number 2020004). Written informed 
consent was obtained from each enrolled patient.
Data collection
We reviewed clinical records, laboratory findings, and 
chest CT scans for all nine pregnant women. All information was obtained and curated with a customised data
collection form. Two study investigators (JG and XY) 
independently reviewed the data collection forms to verify 
data accuracy.
Maternal throat swab samples were collected and tested 
for SARS-CoV-2 with the Chinese Center for Disease 
Control and Prevention (CDC) recommended Kit 
(BioGerm, Shanghai, China), following WHO guidelines 
for qRT-PCR.5–7 All samples were processed simultaneously 
at the Department of Clinical Laboratory of Zhongnan 
Hospital and State Key Laboratory of Virology/Institute of 
Medical Virology, School of Basic Medical Sciences, Wuhan 
University. Positive confirmatory cases of COVID-19 infection were defined as those with a positive test result from
either laboratory.
Amniotic fluid samples from patients with COVID-19 
pneumonia were obtained via direct syringe aspiration 
at the time of delivery. Cord blood and neonatal throat 
swab samples were collected immediately after delivery 
in the operating room. Additionally, breastmilk samples
from patients with COVID-19 pneumonia were collected after their first lactation. Evidence of vertical 
transmission was evaluated by testing for the presence 
of SARS-CoV-2 in these clinical samples. Sample 
collection was successful in six cases (patients 2, 4–6, 8, 
and 9). Among the three patients from whom sample 
collection was not successful, patient 1 was diagnosed
after caesarean section, thus no sample was obtained. 
Patients 3 and 7 underwent caesarean section at night, 
thus immediate sample collection was not possible. All 
samples were processed at the State Key Laboratory of 
Virology/Institute of Medical Virology, School of Basic 
Medical Sciences, Wuhan University, for further testing. 
Sample collection, processing, and laboratory testing
complied with WHO guidance.6
 All samples, as 
described above, were tested for SARS-CoV-2 by use of 
qRT-PCR with the CDC recommended Kit. The test 
results were confirmed by nested RT-PCR with designed 
primers. For the nested RT-PCR assay, total RNA was 
extracted from samples by use of the TRIzol LS reagent 
(Invitrogen, Carlsbad, CA, USA), followed by reverse 
transcription by use of the one-step RT-PCR Kit (TaKaRa, 
Dalian, China). Primers were designed on the basis of the sequence of Wuhan-Hu-1 (MN908947). Partial S 
segment sequences (nt 21730-22458) were amplified
with primers: 5′-CTCAGGACTTGTTCTTACCTT-3′ and 
5′-CAAGTGCACAGTCTAC-AGC-3′.
Statistical analysis
Statistical analysis was done with SPSS, version 20.0. 
Continuous variables were directly expressed as a range. 
Categorical variables were expressed as number (%).
Role of the funding source
The funding agencies did not participate in study design, 
data collection, data analysis, or writing of the report. 
The corresponding authors were responsible for all 
aspects of the study to ensure that issues related to the 
accuracy or integrity of any part of the work were 
properly investigated and resolved. The final version was 
approved by all authors.
Results
The nine pregnant women were all in their third 
trimester, and all underwent caesarean section. All 
patients had a history of epidemiological exposure to 
COVID-19. The age range of the patients was 26–40 years, 
and the range of gestational weeks at admission was 
36 weeks to 39 weeks plus 4 days. None of the patients 
had underlying diseases such as diabetes, chronic 
hypertension, or cardiovascular disease. One patient, however, had gestational hypertension since 27 gestational weeks, while another developed pre-eclampsia 
at 31 gestational weeks. Both of these patients were in 
a stable condition during pregnancy. Additionally, 
one patient was found to have influenza virus infection 
upon admission to hospital (table 1; appendix).
Seven of the nine patients presented with a fever without 
chills, but none had a high fever (body temperature 
>39°C). Patients’ body temperatures fluctuated within a 
range of 36·5–38·8°C. The two patients with a normal 
body temperature before caesarean section both had postpartum fever (range 37·8–39·3°C). Other symptoms of an 
upper respiratory tract infection were also observed: 
four patients had a cough, three had myalgia, two reported 
a sore throat, and two indicated malaise. Additionally, 
one patient showed obvious gastrointestinal symptoms. 
Another patient had shortness of breath and preeclampsia. However, none of the nine patients developed 
severe pneumonia, requiring mechanical ventilation, 
or died of COVID-19 pneumonia, as of Feb 4, 2020. 
Pregnancy complications that appeared after the onset 
of COVID-19 infection included fetal distress (in two of 
nine patients) and premature rupture of the membrane 
(in two of nine; table 1).
All patients were given oxygen support (nasal cannula) 
and empirical antibiotic treatment. Six patients were 
administered antiviral therapy (table 1).
Data from laboratory tests showed that five of the 
nine pregnant women with COVID-19 pneumonia had 
lymphopenia (<1·0 × 10⁹ cells per L). Six patients had 
elevated concentrations of C-reactive protein (>10 mg/L).
Three had increased concentrations of alanine aminotransferase (ALT) and aspartate aminotransferase (AST), 
one of whom had ALT reaching 2093 U/L and AST 
reaching 1263 U/L. Additionally, seven patients had a 
normal white cell count, with none of the patients 
having a white cell count below the normal range
(table 1).
All nine patients had a chest CT scan. Eight patients 
showed typical findings of chest CT images—multiple 
patchy ground-glass shadows in lungs2
 (figure).
Nine livebirths were recorded. No fetal death, neonatal 
death, or neonatal asphyxia was observed. Four patients 
had preterm labour, but all beyond 36 gestational weeks. 
Two of the four premature neonates at 36 gestational 
weeks plus 2 days had a birthweight lower than 2500 g 
(table 2). Neonate 4 had a birthweight of 1880 g and the 
pregnancy was complicated by pre-eclampsia. Neonate 7 
had a birthweight of 2460 g. All nine livebirths had a 
1-min Apgar score of 8–9 and a 5-min Apgar score of 
9–10 (table 2). Neonate 1 had a mild increase in myocardial 
enzymes on the day of birth (myoglobin 170·8 ng/mL 
and creatine kinase-myocardial band 8·5ng/mL), but 
without any clinical symptoms.
The presence of SARS-CoV-2 was tested in amniotic 
fluid, cord blood, neonatal throat swab, and breastmilk 
samples collected from six patients. Neither the Kit 
recommended by CDC nor our in-house nested RT-PCR 
assays detected SARS-CoV-2 in these samples.
Discussion
We report clinical data from nine pregnant women 
with laboratory-confirmed COVID-19 pneumonia. The 
clinical characteristics of these patients with COVID-19 
infection during pregnancy were similar to those of 
non-pregnant adults with COVID-19 infection, as 
previously reported.2
 None of the nine patients developed severe pneumonia or died, as of Feb 4, 2020. 
Notably, based on our findings in these nine patients, 
there is currently no evidence to suggest that development of COVID-19 pneumonia in the third trimester
of pregnancy could lead to the occurrence of severe adverse outcomes in neonates and fetal infection that 
might be caused by intrauterine vertical transmission.
Pregnant women are particularly susceptible to 
respiratory pathogens and severe pneumonia, because 
they are at an immunosuppressive state, and physiological adaptive changes during pregnancy (eg, diaphragm 
elevation, increased oxygen consumption, and oedema of 
respiratory tract mucosa) can render them intolerant 
to hypoxia. For example, the 1918 influenza pandemic 
caused a mortality rate of 2·6% in the overall population, 
but 37% among pregnant women.8
 Pregnant women 
were reported to be at an increased risk of complications 
from the pandemic H1N1 2009 influenza virus infection, 
and were more than four times more likely to be admitted 
to hospital than the general population (relative risk 4·3 
[95% CI 2·3–7·8]).9
 Wong and colleagues10 also reported 
that around 50% of pregnant women who developed 
SARS were admitted to the intensive care unit, around 
33% of pregnant women with SARS required mechanical 
ventilation, and the mortality rate was as high as 
25% for these women. In the current study, we treated 
nine pregnant women with COVID-19 pneumonia in 
11 days from Jan 20 to Jan 31, 2020. Considering that 
SARS-CoV-2 has up to 85% sequence similarity with 
SARS,11–14 although none of our patients developed severe 
pneumonia or died of COVID-19 infection, we should 
be alert to the possibility that the disease course and 
prognosis of COVID-19 pneumonia could follow the 
same trend as SARS in pregnant women. However, our 
observations are based on a small number of cases and 
the time between illness onset and delivery was short.
According to our study, pregnant women with 
COVID-19 pneumonia showed a similar pattern of 
clinical characteristics to non-pregnant adult patients, as 
recently reported.2,15 Common symptoms at the onset of 
COVID-19 pneumonia for these women included a 
fever and cough, whereas less common symptoms were 
myalgia, malaise, sore throat, diarrhoea, and shortness of 
breath. Laboratory tests indicated that lymphopenia is 
also likely to occur. Additionally, increased concentrations of ALT or AST might be one of the clinical manifestations. 
However, none of these symptoms was present in every 
patient, nor were the symptoms specific to pregnant 
women with COVID-19 pneumonia. By contrast, chest 
CT might have a high diagnostic value because of its 
typical images of virus infection, high accuracy with a 
low false negative rate, and time efficiency. Therefore, we 
recommend that, in addition to using nucleic acid tests 
as the gold standard for the diagnosis of COVID-19 
pneumonia, relevant clinical examinations are done, 
including blood counts and chest CT and a comprehensive 
evaluation of a patient’s medical history, epidemiological 
exposure, and symptoms.
All nine pregnant women in this study underwent a 
caesarean section. Indications for a caesarean section 
included severe pre-eclampsia, a history of caesarean 
sections, and fetal distress. Importantly, uncertainty 
about the risk of intrapartum mother-to-child transmission by vaginal delivery was another reason for 
carrying out caesarean sections. Four of the nine patients 
had preterm labour. However, the causes of premature 
birth were not related to COVID-19 pneumonia: 
one patient had severe pre-eclampsia, one had a history 
of two stillbirths, one had a history of two caesarean 
sections and irregular contractions; and one had premature rupture of the membrane for about 12 h and 
suspected intrauterine infection. Moreover, one neonate 
in our study had a birthweight of 1880 g at 36 gestational 
weeks plus 2 days, and this case was complicated by pre-eclampsia. Furthermore, the time period from onset of 
COVID-19 pneumonia to admission was only 3 days 
for this patient; therefore we reasoned that the fetal 
intrauterine growth restriction was more likely to be a 
symptom associated with pre-eclampsia. Importantly, all 
nine livebirths had a 1-min Apgar score of 8–9 and 5-min 
Apgar score of 9–10. One infant had a mild increase 
in myocardial enzymes on the day of birth, but without 
any clinical symptoms. None of the neonates needed 
special paediatric treatment.
The main focus of this study was to investigate the 
possibility of intrauterine transmission of COVID-19 
infection. We chose to test amniotic fluid, cord blood, 
and neonatal throat swab samples at birth to ascertain 
the possibility of intrauterine fetal infection. Notably, all 
the samples tested in our study were collected in the 
operating room at the time of the caesarean section, thus 
guaranteeing that the samples were not contaminated 
and best represented fetal intrauterine conditions. Our 
results show that SARS-CoV-2 was negative in all of the 
above samples, suggesting that no intrauterine fetal 
infections occurred as a result of COVID-19 infection 
during a late stage of pregnancy. Our findings are in 
accordance with what was observed in SARS, which has 
a similar sequence to SARS-CoV-2.14 Previous studies 
have already shown no evidence of perinatal SARS 
infection among infants born to mothers who developed 
SARS infection during pregnancy.10,16
However, our observation of no fetal infection caused 
by intrauterine vertical transmission could be affected by 
our small sample size and the stage of pregnancy at the 
onset of COVID-19 infection. All patients in the study 
were recruited in their third trimester, so we were unable 
to ascertain the possibility of intrauterine vertical transmission during the first or second trimester. For example, 
rubella infection in the first trimester can affect more 
than 50% of fetuses via intrauterine infection, whereas 
by the end of the second trimester the incidence rate is 
reduced by half.17
We did not collect samples of vaginal mucosa or 
shedding in birth canals, which prevented us from 
analysing whether COVID-19 could be transmitted during 
vaginal delivery. Notably, however, our results showed 
that breastmilk samples from mothers with COVID-19 
infection appeared to be free from SARS-CoV-2.
On Feb 6, 2020, a neonate born to a pregnant woman 
with COVID-19 pneumonia tested positive for SARSCoV-2 infection 36 h after birth.18,19 Although many 
important clinical details of this single case were not 
available at the time of writing this report, there are 
reasonable concerns that COVID-19 could be contracted 
in the womb. Reportedly, the pregnant woman had 
developed fever for 8  h and was suspected to have 
COVID-19 pneumonia on the basis of her typical chest 
CT image before admission; an emergency caesarean 
section was subsequently done, which was followed by 
confirmation of COVID-19 pneumonia. Moreover, the 
neonate’s throat swab sample was collected approximately 
30 h after birth, thus providing no direct evidence for 
intrauterine infection. Additionally, no direct testing 
of intrauterine tissue samples such as amniotic fluid, 
cord blood, or placenta was done to confirm that 
the COVID-19 infection in the neonate was due to 
intrauterine transmission. Therefore, we cannot conclude 
whether or not intrauterine COVID-19 infection occurred 
in this particular case. Nonetheless, this single case of an 
infected neonate suggests that we should pay special 
attention to prevent infections in newborn babies born to 
mothers with COVID-19 pneumonia.
This study is limited by the small sample size and 
retrospective method. Several considerations should be 
taken into account when interpreting the findings. First, 
all enrolled patients were in the third trimester. The 
effect of COVID-19 infection on the fetus in the first or 
second trimester of pregnancy remains to be clarified. 
Second, whether vaginal delivery increases the risk of 
mother-to-child intrapartum transmission, and whether 
uterine contraction could increase the possibility of the 
virus ascending, needs to be further investigated. Third, 
the risk of infection in pregnant women and the effects 
of the time or mode of delivery on pregnancy outcomes 
were not evaluated. Fourth, whether COVID-19 could 
damage the placenta, which represents an important 
link in vertical transmission, also needs to be further 
investigated. Future investigations of these issues and follow-up studies of pregnant women with COVID-19 
infection, as well as neonates, will be necessary to 
ascertain the safety and health of mothers and babies 
exposed to SARS-CoV-2.
In summary, the symptoms of pregnant women with 
COVID-19 pneumonia were diverse, with the main symptoms being fever and cough. We found no evidence for 
vertical transmission in late pregnancy. Considering 
the significance of this ongoing global public health 
emergency, although our conclusions are limited by the 
small sample size, we believe that the findings reported 
here are important for understanding the clinical characteristics and vertical transmission potential of COVID-19
infection in pregnant women.
