# Supplementary material for: Stance markers in English medical research articles and newspaper opinion columns: A comparative corpus-based study
Source: PLoS One. 2021 Mar 8;16(3):e0247981. doi: 10.1371/journal.pone.0247981 (PMC7939291; doi:10.1371/journal.pone.0247981)
Supplement: S1 File — (ZIP) [file pone.0247981.s001.zip › Supporting information/supporting information 4/Medical RA data/12-Lancet.txt]

First known person-to-person transmission of severe acute respiratory syndrome coronavirus 2 (SARS-CoV-2) in the USA

Summary
Background Coronavirus disease 2019 (COVID-19) is a disease caused by severe acute respiratory syndrome 
coronavirus 2 (SARS-CoV-2), first detected in China in December, 2019. In January, 2020, state, local, and federal 
public health agencies investigated the first case of COVID-19 in Illinois, USA.
Methods Patients with confirmed COVID-19 were defined as those with a positive SARS-CoV-2 test. Contacts were 
people with exposure to a patient with COVID-19 on or after the patient’s symptom onset date. Contacts underwent 
active symptom monitoring for 14 days following their last exposure. Contacts who developed fever, cough, or 
shortness of breath became persons under investigation and were tested for SARS-CoV-2. A convenience sample of 
32 asymptomatic health-care personnel contacts were also tested.
Findings Patient 1—a woman in her 60s—returned from China in mid-January, 2020. One week later, she was 
hospitalised with pneumonia and tested positive for SARS-CoV-2. Her husband (Patient 2) did not travel but had 
frequent close contact with his wife. He was admitted 8 days later and tested positive for SARS-CoV-2. Overall, 
372 contacts of both cases were identified; 347 underwent active symptom monitoring, including 152 community 
contacts and 195 health-care personnel. Of monitored contacts, 43 became persons under investigation, in addition to 
Patient 2. These 43 persons under investigation and all 32 asymptomatic health-care personnel tested negative for 
SARS-CoV-2.
Interpretation Person-to-person transmission of SARS-CoV-2 occurred between two people with prolonged, 
unprotected exposure while Patient 1 was symptomatic. Despite active symptom monitoring and testing of 
symptomatic and some asymptomatic contacts, no further transmission was detected.

Research in context
Evidence before this study
We searched PubMed for articles published between database 
inception and Feb 18, 2020, describing transmission of severe 
acute respiratory syndrome coronavirus 2 (SARS-CoV-2) using 
the search terms “severe acute respiratory syndrome 
coronavirus 2”, “SARS-CoV-2”, “novel coronavirus”, 
“2019-nCoV”, or “COVID-19”; and “transmission”, “person-toperson”, or “human-to-human”. We found 34 articles, of which 
13 were primary reports of person-to-person transmission. 
None provided full details of the contact investigation and 
none were from North America.
Added value of this study
We detail prolonged, unprotected contact between a travelrelated index case who was symptomatic and her husband, 
who subsequently acquired infection. This represents the first 
known person-to-person transmission of SARS-CoV-2 in 
the USA. We also detail a thorough contact investigation 
related to these cases. We identified, risk-stratified, and actively 
monitored almost 350 contacts of both cases. 43 contacts 
developed symptoms of fever, cough, or shortness of breath in 
the 14 days following their last exposure to either case and 
were tested for SARS-CoV-2, and 32 asymptomatic health-care 
professional contacts who had exposures across a range of risk 
levels were also tested for SARS-CoV-2. All 75 tested negative.
Implications of all the available evidence
Person-to-person transmission of SARS-CoV-2 occurred 
between two people with prolonged, unprotected exposure. 
No further transmission was detected, despite monitoring 
contacts for symptoms and testing all who developed fever, 
cough, or shortness of breath and testing a convenience sample 
of asymptomatic health-care professional contacts. Further 
detailed reports of contact investigations associated with cases 
of SARS-CoV-2 could improve understanding of the 
transmissibility of this novel virus.
Introduction
In January, 2020, a novel virus, severe acute respiratory 
syndrome coronavirus 2 (SARS-CoV-2), was identified as 
the causative agent for a cluster of pneumonia cases 
initially detected in Wuhan City, Hubei province, China.1
SARS-CoV-2, which causes the disease now named 
coronavirus disease 2019 (COVID-19), had spread 
throughout China and to 26 additional countries as of 
Feb 18, 2020.2
 Phylogenetic data implicate a zoonotic 
origin,3
 and the rapid spread suggests ongoing personto-person transmission. Several studies offer additional 
insight into person-to-person transmission.4–9 However, 
substantial knowledge gaps remain regarding the 
transmissibility between humans, including the level of 
exposure to a confirmed case at which transmission is 
more likely to occur.
On Jan 23, 2020, Illinois, USA, reported the state’s first 
laboratory-confirmed case (index case) of COVID-19 in a 
traveller who returned from Wuhan in mid-January, 2020. 
Subsequently, the first evidence of secondary transmission 
in the USA was reported on Jan 30, when the husband 
of the index patient, who had not travelled outside 
the USA, tested positive for SARS-CoV-2. Public health 
authorities did an intensive epidemiological investigation 
of the two confirmed cases.
This Article describes the first person-to-person 
transmission of COVID-19 in the USA, including the 
clinical and laboratory features of both patients and the 
assessment and monitoring of several hundred individuals with potential exposure to SARS-CoV-2.
Methods
Epidemiological investigation
The Illinois Department of Public Health, Chicago 
Department of Public Health, Cook County Department 
of Public Health, and DuPage County Health Department 
consulted with the US Centers for Disease Control and 
Prevention (CDC) for technical assistance and invited a 
CDC field team to assist with onsite investigations after 
laboratory confirmation of the first case of COVID-19.
Patients with COVID-19 were defined as individuals 
with laboratory-confirmed SARS-CoV-2 infection. Contacts were defined as people who reported or were 
identified to have potential exposure to a case on or after 
the day of symptom onset of the case (table 1). The earliest 
reported day with new symptoms was used as date of 
symptom onset. The date of symptom onset for the index 
case is considered day 0 for the purposes of this 
investigation, and all subsequent dates will be described 
by day of investigation (DOI), starting with DOI 0. In this 
Article, the numbers of contacts exposed to either case 
on or after the day of their first positive laboratory result 
are also presented.
Patients with COVID-19 were interviewed using a 
standardised questionnaire to identify symptom history, 
locations visited while symptomatic, and individuals 
with whom they had contact while symptomatic. The 
Illinois COVID-19 Investigation Team, comprised of 
local and state public health staff and the CDC field team, 
worked with locations visited () by patients with 
COVID-19 to identify additional individuals who might 
have had exposures to SARS-CoV-2. To identify possible 
exposures in health-care personnel, patient logs and 
staffing records were obtained and reviewed for all 
health-care settings visited by patients with COVID-19. 
Security footage was reviewed to identify additional 
health-care personnel and patients who had contact 
with patients with COVID-19 during transport through 
the admitting hospital. Health-care personnel were 
defined as all people working in health-care settings 
who had the potential for exposure to infectious 
materials,12 including members of the Illinois COVID-19 
Investigation Team. All other contacts were classified as 
community members, including patients in the same 
indoor environment in a health-care setting ().
Exposure risk classification
Health-care personnel and community members with 
potential exposure to SARS-CoV-2 were interviewed using 
standardised contact questionnaires to assess exposure 
and whether the individual had true contact with a patient 
with COVID-19. Exposure risk was classified according 
to frameworks designed by members of the Illinois 
COVID-19 Investigation Team in consultation with CDC 
subject-matter experts (table 1). These frameworks were 
based on published guidance for Middle East respiratory 
syndrome coronavirus and designed and implemented 
before interim risk assessment guidance for COVID-19
released by CDC.10,11
Active monitoring of contacts
All health-care personnel and community contacts 
assessed to have had low-risk, medium-risk, mediumhigh-risk, or high-risk exposures were enrolled in active 
symptom monitoring, which continued for 14 days after 
last exposure to a patient with COVID-19. Active symptom monitoring was done using Research Electronic 
Data Capture software (Vanderbilt University, Nashville, 
TN). Contacts received automated, twice-daily emails 
inquiring about symptoms, including cough and 
shortness of breath, and a request for a self-measured 
temperature. If symptoms or fever (temperature of >38°C) 
were reported, or if contacts did not respond or declined 
email monitoring, public health officials telephoned 
contacts daily. For hospital-based health-care personnel 
not excluded from work, pre-shift symptom assessment 
for fever, cough, or shortness of breath was implemented 
by hospital occupational health services. To identify any contacts (including those that could not be reached for 
active symptom monitoring) seeking care for fever, cough, 
or shortness of breath at an emergency department, 
the Illinois Department of Public Health used locally 
available, near real-time surveillance data received from 
regional acute care hospitals, which included symptom 
and diagnoses data and personally identifiable information for matching.
If a contact developed fever, cough, or shortness of 
breath during active symptom monitoring, they were 
classified as a person under investigation (PUI; a standard
case designation used by CDC during an outbreak)13 and 
were isolated and tested for SARS-CoV-2.
Specimen collection and laboratory testing
For PUIs, specimens were collected and sent to CDC for 
testing. Specimens included upper (nasopharyngeal and 
oropharyngeal swabs) and lower respiratory specimens 
(sputum) if spontaneously produced. For patients with 
COVID-19, nasopharyngeal, oropharyngeal, serum, 
sputum, urine, and stool specimens were collected and 
sent to CDC for testing at initial presentation, and then every 2–3 days. Additionally, a convenience sample of 
32 asymptomatic health-care personnel contacts had 
one-time nasopharyngeal and oropharyngeal specimens 
obtained at least 7 days from their highest-risk exposure. All health-care personnel contacts were offered 
testing, but laboratory capacity and availability of healthcare personnel to undergo testing were limited in the 
setting of this urgent investigation. Before Patient 2
reported symptoms to public health investigators, 
nasopharyngeal and oropharyngeal swabs were also 
collected from Patient 2 owing to his high-risk exposures 
to Patient 1.
Specimens were collected per CDC guidance.14 All 
specimens were refrigerated at 2–8°C before shipping on 
icepacks to CDC. CDC did real-time RT-PCR (rtPCR) to 
detect three separate genetic markers of SARS-CoV-2, 
as previously described.15 The cycle threshold value 
ranges for the three markers were interpreted as a semiquantitative measure of the RNA concentration in the 
specimen.
Role of the funding source
There was no funding source for this study.
Results
Patient 1 is a female in her 60s who travelled to Wuhan 
on Dec 25, 2019, and returned to Illinois on Jan 13, 2020, 
and who was not symptomatic while travelling. In 
Wuhan, she visited a hospitalised relative regularly and 
visited other family members who had undiagnosed 
respiratory illnesses, one of whom was later hospitalised 
with viral pneumonia. No contacts had laboratoryconfirmed COVID-19, but it is unknown whether any 
were tested for SARS-CoV-2.
On DOI 6, she sought care at an outpatient clinic for 
fever, fatigue, and cough and was hospitalised that day for 
pneumonia. She was reported to public health authorities 
as a PUI on DOI 7. Retrospectively, she reported that her 
symptoms, which also included nausea, abdominal 
discomfort, and dizziness, started as early as 6 days before 
admission (figure). Before hospitalisation, she had frequent, close contact with her husband on DOI 0–6 when she had an 
active cough. Her husband had not travelled to Wuhan. 
She and her husband live together, eat together, share 
a bed, and have frequent face-to-face interactions. 
Face masks or other personal protective equipment 
(PPE) were not used at the home. Her husband was 
classified as having high-risk exposures and began 
active symptom monitoring on DOI 7 with specimen 
collection on DOI 11, before his report of any new 
symptoms.
Patient 2 has chronic obstructive pulmonary disease, 
with a chronic, productive cough and baseline dyspnoea; 
therefore, the timing of symptom onset related to 
COVID-19 was difficult to determine (figure). When first 
interviewed as a contact on DOI 7, he reported no fever 
or change in chronic respiratory symptoms. Later, he 
reported increased dyspnoea and sputum production 
starting on DOI 11, which was also the first day of 
specimen collection as a contact in Patient 1’s investigation. Upon further interview of Patient 2’s contacts, it 
was suggested that some non-specific symptoms might 
have started as early as DOI 3, with fatigue and worsening 
cough. On DOI 14, he reported new haemoptysis and 
worsening dyspnoea through active monitoring. He was 
promptly admitted to the hospital and placed in an 
airborne infection isolation room (AIIR). Nasopharyngeal 
and oropharyngeal specimens from DOI 11 tested positive 
for SARS-CoV-2 on DOI 15.
On hospital admission, vital signs, and physical 
examination for Patient 1 were within normal limits. Her 
chest radiograph demonstrated no abnormalities, but a 
CT scan of her chest revealed bilateral multifocal 
infiltrates and mediastinal and hilar lymphadenopathy. 
On admission, Patient 2 had mild tachypnoea and coarse 
breath sounds with mild wheezes bilaterally, although 
whether these signs represented a change from his 
baseline status is unclear. Patient 2’s chest radiograph 
showed emphysematous changes and right lower lobe 
infiltrates consistent with pneumonia. For both patients, 
testing for other viral and bacterial respiratory infections was negative. Both experienced mild leukopenia 
(Patient 1 white blood count nadir 3·0×10³ cells per μL, 
Patient 2 nadir 3·4×10³ cells per μL), lymphopenia 
(Patient 1 absolute lymphocyte count nadir 0·7×10³ cells 
per μL, Patient 2 nadir 0·8×10³ cells per μL), and 
mild elevations in aspartate aminotransferase and 
alanine aminotransferase (Patient 1 peak 46 units per L
and 66 units per L, Patient 2 peak 47 units per L and 
75 units per L). No other remarkable laboratory results 
were noted.
Both patients recovered and were discharged to home 
isolation on DOI 23. Hospital admission was extended 
while arrangements were made for home isolation. 
Home isolation for both patients was lifted on DOI 33, 
following two sets of negative respiratory specimens 
collected 24 h apart.
Patient 1 wore a face mask in the emergency department 
waiting room and was placed on droplet precautions in 
the emergency department and for the first 10 h after 
admission. She was subsequently transferred to an AIIR, 
where health-care personnel entering the patient’s 
room were required to adhere to Standard, Contact, and 
Airborne Precautions, including hand hygiene, gloves, 
gown, respirator, and eye protection.16 Health-care personnel were enrolled in active monitoring, and potential breaches were recorded and investigated to determine 
risk classification. Patient 2 was immediately evaluated 
and admitted to an AIIR and placed on TransmissionBased Precautions as described for Patient 1.
For Patient 1, initial nasopharyngeal, oropharyngeal, and 
sputum specimens collected on DOI 7 were positive, 
whereas serum and urine were negative. Her initial 
sputum rtPCR cycle threshold values ranged between 
24–25, indicating high viral burden before isolation. 
Sputum specimens remained positive longer than all other 
specimens for both cases (figure, appendix pp 3–4). Stool 
specimens collected for Patient 1 also remained positive 
longer than nasopharyngeal and oropharyngeal specimens; however, Patient 2 had no positive stool specimens. 
Neither Patient 1 or 2 had serum or urine specimens that 
tested positive for SARS-CoV-2. 372 contacts of either Patient 1 or Patient 2 were 
identified. Public health investigators were able to 
assess exposure risk and actively monitor symptoms 
for 347 (93%) of the 372 contacts, including 222 (94%) of 
236 contacts with exposure on or after the date of first 
positive specimen collection. There were 25 people that 
had insufficient contact information to complete active 
monitoring. None of these individuals were found to 
have emergency department visits with fever, cough, or 
shortness of breath using near real-time surveillance 
data received from regional acute care hospitals for 
14 days after their last exposure. Data presented are 
for those actively monitored. Of these 347 contacts, 
195 (56%) were health-care personnel and 152 (44%) 
were community members. Although the majority of 
monitored contacts (228 [66%] of 347) had low-risk 
exposures, 119 (34%) had exposures of medium risk or 
greater (table 2).
Although Patient 1 and 2 live together and were 
hospitalised in the same facility, and therefore shared 
several common contacts (65 shared community contacts 
from emergency department or outpatient waiting rooms 
and 28 health-care personnel who interacted with both 
patients), they also had many unique contacts. Patient 1
had 92 unique health-care personnel contacts and 
16 unique community contacts, including one household 
contact (Patient 2). Patient 2 had 75 unique health-care 
personnel contacts and 71 unique community contacts, 
including 51 from outpatient waiting rooms.
The majority of contacts (303 [87%] of 347 total monitored contacts and 195 [88%] of 222 monitored contacts 
on or after the date of first positive specimen collection)
did not develop symptoms consistent with PUI criteria. 
Additionally, surveillance data from Illinois acute care 
hospitals indicated that no asymptomatic monitored 
contacts or other contacts who could not be reached for 
active symptom monitoring presented to an emergency 
department with fever, cough, or shortness of breath 
during DOI 6–30.
During active symptom monitoring, 44 (13%) of 
347 total contacts became PUIs, including 27 (12%) of 
222 monitored contacts who had exposures on or after the 
date of first positive specimen collection.
As a household contact, Patient 2 was the only community member who had a high-risk exposure. He became 
a PUI and subsequently the only other patient with 
COVID-19 in this investigation. Of the remaining 43 PUIs, 
all tested negative for SARS-CoV-2 while symptomatic; 
32 of these PUIs were health-care personnel and 11 were 
community contacts. Although 18 (41%) of 44 PUIs had 
low-risk exposures, 26 (59%) had exposures of medium 
risk or greater.
32 health-care personnel contacts who were not 
PUIs had one-time nasopharyngeal and oropharyngeal 
specimens collected 7–14 days after their highest-risk 
exposure. All of these exposures occurred on or after the 
date of first positive specimen collection of a patient with 
COVID-19. 21 (66%) of these asymptomatic health-care 
personnel had exposures of medium risk or greater. All 
were negative for SARS-CoV-2 at the time of testing.
Discussion
This Article documents the first known person-to-person 
transmission of SARS-CoV-2 in the USA. Transmission 
occurred between close household contacts, from an index 
travel-associated case who subsequently transmitted the 
infection to her husband. Their prolonged, unprotected 
close contact occurred across multiple days early in her 
illness, before Patient 1 sought clinical care. No additional cases of COVID-19 were identified through active
symptom monitoring of several hundred community and 
healthcare personnel contacts, testing of symptomatic 
PUIs, or screening of a subset of asymptomatic healthcare personnel contacts. These data suggest that personto-person transmission of COVID-19 might be most likely 
to occur through unprotected, prolonged exposure to a 
patient with symptomatic COVID-19. Our experience of 
limited transmission of SARS-CoV-2 differs from that 
documented in Wuhan, where transmission has been 
reported to occur across the wider community and in 
health-care personnel,6
 and from experiences of other 
similar coronaviruses.17–19 The severity of illness, the extent 
of viral shedding, and timing of exposures to a symptomatic patient might all have contributed to the limited 
transmission described here. Infection control measures 
within the hospital setting and an aggressive public health 
response might also have prevented further exposures.
Much like the first US case of COVID-19 in Washington,20
both Illinois patients had mild-to-moderate illnesses that 
started with non-specific symptoms, making early identification difficult for patients, clinicians, and public 
health investigators. Furthermore, Patient 2’s baseline
cough and dyspnoea made identifying new symptoms 
challenging. These factors have implications for detection 
of future cases. Clinicians and public health officials 
should maintain a low threshold for testing in patients 
with comorbidities that might obscure obvious signs and 
symptoms of COVID-19.The timing and duration of viral shedding after 
SARS-CoV-2 infection is unknown. In the two Illinois 
patients, sputum specimens remained rtPCR-positive 
longer than other specimen types. Recognising that rtPCR 
testing detects any SARS-CoV-2 RNA, not necessarily 
infectious virus, further studies are needed to understand 
how viral shedding and detection are associated with 
transmission. Such studies have implications for public 
health recommendations regarding the type and duration 
of isolation required for patients with COVID-19 and will 
allow for more focused and targeted contact tracing and 
testing of appropriate specimens based on duration of 
illness.
These data are preliminary and subject to several 
limitations. First, this Article describes only one known 
transmission event and the associated contact investigation. Findings might not be generalisable or representative of broader transmission patterns. Second, this 
investigation might not have identified all individuals 
with potential exposure to SARS-CoV-2, because epidemiological investigations are dependent on individuals’ 
recall of places visited, people seen, and symptom onset. 
The date of symptom onset for Patient 2 was especially 
difficult to ascertain. Given this uncertainty, we applied a 
conservative approach for identifying contacts of Patient 2
by using the earliest reported date of possible symptom 
onset, DOI 3. This could have artificially increased the 
number of contacts and provided false reassurance of 
infrequent transmission. Therefore, we also present data 
separately for exposures that occurred on or after the first 
known date of viral positivity.
Third, this investigation took place before published 
CDC guidance for classifying exposure risk among 
contacts of patients with COVID-19.10,12 The risk classification used here differed from the now published 
guidance in some key areas. For example, we considered 
nasopharyngeal and oropharyngeal specimen collection 
aerosol-generating procedures, and therefore classified 
health-care personnel performing these without all 
recommended PPE as high risk, whereas they are 
classified as medium risk according to the guidance. 
Additionally, we included community members as 
contacts if they entered the same indoor environment 
(eg, hospital waiting room) within 2 h of a patient with 
COVID-19, an approach based on other viruses with 
airborne transmission patterns, such as measles. Current 
interim guidance requires contacts to have been in the 
room at the same time as a patient with COVID-19. 
Therefore, the risk stratifications used here might not be 
comparable to future investigations using this guidance.
Fourth, nasopharyngeal and oropharyngeal specimens 
collected on both PUIs and asymptomatic health-care 
personnel contacts were collected at a single timepoint; 
a single negative SARS-CoV-2 rtPCR might not be 
sufficient to definitively rule out infection over a 14-day 
incubation period, and only a convenience sample of a 
minority of health-care personnel contacts were tested in 
this study, albeit weighted to capture those with higherrisk exposures. Additionally, the active symptom monitoring employed here would not detect asymptomatic 
transmission. Future serological studies of exposed 
contacts will allow a better understanding of asymptomatic infection rates. Furthermore, updated CDC 
guidance recommends including sore throat as a 
possible symptom of COVID-19 when evaluating healthcare personnel,10 whereas in this investigation, only 
those with fever, cough, or shortness of breath were 
tested for SARS-CoV-2.
Nevertheless, our ongoing investigation has only 
detected transmission of SARS-CoV-2 in a single household contact with frequent, prolonged interactions with 
the index patient. The absence of COVID-19 among healthcare personnel supports recommendations regarding
appropriate infection control. These findings also support 
CDC’s assessment that, without using appropriate PPE, 
people living in the same household as, or providing care 
in a non-health-care setting for, a person with symptomatic 
laboratory-confirmed COVID-19 have high-risk exposure.21
In these contexts, CDC’s recommendation for people with 
high-risk exposures to remain quarantined with no public 
activities might be effective in reducing onward person-toperson transmission of SARS-CoV-2.
11 Given the difficulty 
in detecting new symptoms in patients with underlying 
lung disease, CDC recommends that clinicians considering a diagnosis of COVID-19 should discuss testing 
with public health departments on a case-by-case basis.22
Patients with potential exposure to SARS-CoV-2 with a 
fever, cough, or shortness of breath should call their 
health-care provider before seeking care so that appropriate preventive actions can be implemented.21 Healthcare facilities should rapidly triage and isolate suspected 
PUIs and notify infection prevention services and local 
health departments for support in testing, management, 
and containment efforts.
