# Supplementary material for: Stance markers in English medical research articles and newspaper opinion columns: A comparative corpus-based study
Source: PLoS One. 2021 Mar 8;16(3):e0247981. doi: 10.1371/journal.pone.0247981 (PMC7939291; doi:10.1371/journal.pone.0247981)
Supplement: S1 File — (ZIP) [file pone.0247981.s001.zip › Supporting information/supporting information 4/Medical RA data/13-Lancet.txt]

Preparedness and vulnerability of African countries against importations of COVID-19: a modelling study

Summary
Background The novel coronavirus disease 2019 (COVID-19) epidemic has spread from China to 25 countries. Local 
cycles of transmission have already occurred in 12 countries after case importation. In Africa, Egypt has so far confirmed 
one case. The management and control of COVID-19 importations heavily rely on a country’s health capacity. Here we 
evaluate the preparedness and vulnerability of African countries against their risk of importation of COVID-19.
Methods We used data on the volume of air travel departing from airports in the infected provinces in China and 
directed to Africa to estimate the risk of importation per country. We determined the country’s capacity to detect and 
respond to cases with two indicators: preparedness, using the WHO International Health Regulations Monitoring 
and Evaluation Framework; and vulnerability, using the Infectious Disease Vulnerability Index. Countries were 
clustered according to the Chinese regions contributing most to their risk.
Findings Countries with the highest importation risk (ie, Egypt, Algeria, and South Africa) have moderate to high 
capacity to respond to outbreaks. Countries at moderate risk (ie, Nigeria, Ethiopia, Sudan, Angola, Tanzania, Ghana, 
and Kenya) have variable capacity and high vulnerability. We identified three clusters of countries that share the same 
exposure to the risk originating from the provinces of Guangdong, Fujian, and the city of Beijing, respectively.
Interpretation Many countries in Africa are stepping up their preparedness to detect and cope with COVID-19 
importations. Resources, intensified surveillance, and capacity building should be urgently prioritised in countries 
with moderate risk that might be ill-prepared to detect imported cases and to limit onward transmission.


Research in context
Evidence before this study
The current outbreak of novel coronavirus disease 2019 
(COVID-19) has spread rapidly within China and across many 
countries. Very few data are available that describe and 
estimate the risk of international spread beyond Asia and 
Europe. We searched PubMed for articles in English published 
on and before Feb 1, 2020, that included “coronavirus”, “CoV”, 
“2019-nCoV”, and “international spread”. Few studies have 
investigated the risk of spread based on local incidence of 
COVID-19 in China at the province level, international air travel 
to countries in Africa, local capacity to detect the outbreak, 
and capacity to contain the outbreak successfully.
Added value of this study
Given the scarcity of evidence of potential importations of 
COVID-19 to Africa, we used multiple data streams to assess the 
risk of spread to countries in Africa. By doing so, we have 
highlighted the risk of importation based on both local 
incidence data from provinces in China and air travel from 
airports most affected by the current outbreak. We further 
assessed, using multiple indicators, how the capacity to 
respond varies across the countries identified at risk. To better 
assess the changing epidemiology of risk, we also predicted 
how changes in local incidence in China might change the 
geographical distribution of importation risk in Africa.
Implications of all the available evidence
Based on measures of incidence in China, health capacity in 
Africa, and air travel volumes, the results presented in this study 
have implications for the prioritisation of deployment of 
resources across Africa.

Introduction
On Jan 30, 2020, WHO declared the current novel 
coronavirus disease 2019 (COVID-19) epidemic a Public 
Health Emergency of International Concern.1
 As of 
Feb 11, 2020, the epidemic registered 42708 cases in 
China and spread to 25 countries that reported a total of 
395 cases.2
 Limited local transmission outside China was 
reported in Germany, France, Japan, Malaysia, Singapore, 
South Korea, Spain, Thailand, Vietnam, the United Arab 
Emirates, the UK, and the USA.
All continents reported confirmed cases of COVID-19. 
Africa confirmed its first case in Egypt on Feb 14, 2020. 
China is Africa’s leading commercial partner; thus,
there are large travel volumes through which severe 
acute respiratory syndrome coronavirus 2 could reach 
the continent. Several measures have already been 
implemented to prevent and control possible case 
importations from China;3,4 however, the ability to limit 
and control local transmission after importation depends 
on the application and execution of strict measures 
of detection, prevention, and control. These measures 
include heightened surveillance and rapid identification 
of suspected cases, followed by patient transfer and 
isolation, rapid diagnosis, tracing, and follow-up of 
potential contacts.1
 The application of such a vast 
technical and operational set of interventions depends 
on each country’s public health and laboratory infrastructures and resources.
We assessed the risk of importation of cases of 
COVID-19 to Africa from affected provinces in China, 
and contextualised this risk with each country’s vulnerability to epidemic emergencies and capacity to respond. 
Importation risk was determined by the volume of air 
traffic connections5–9 from areas where the virus currently 
circulates in China. Each country’s functional capacity 
to manage health security issues is based on WHO 
International Health Regulations (IHR) Monitoring and 
Evaluation Framework (MEF),10 and on an indicator of 
vulnerability to emerging epidemics.

Methods
The risk of importation of cases of COVID-19 to Africa 
from China was estimated based on origin–destination 
air travel flows from January, 2019;8,11,12 number of cases 
in Chinese provinces; and the population in each of the 
Chinese provinces that reported transmission. Air travel 
flows counts the number of origin–destination tickets 
and account for any connection at intermediate airports.11
Case data included all confirmed cases recorded until 
Feb 11, 2020.13 Human population data per province were used to estimate incidence in China. Province-level 
incidence data were linked to the three airports with the 
largest volumes in each province (figure 1).12 The province 
of Hubei was not included among the possible locations 
able to export the virus, given the travel ban introduced 
by Chinese authorities on Jan 23 and 24, 2020.5
The importation risk per country in Africa was 
measured as the probability of importing a case from the 
infected provinces in China, accounting for the origin–
destination travel flows originated from such provinces 
and for their different epidemic levels (appendix p 2).
For sensitivity, we considered a larger area as the basin of 
attraction of the airports of Beijing and Shanghai, which 
included their neighbouring provinces (appendix p 2).
For each African country, the most likely origins of 
potential case importation were identified by computing a 
country’s exposure to each Chinese province, measuring 
the probability of a city in China being the origin of a 
travelling case to the country. Similarity between exposure profiles of different countries was quantified with 
entropy-based metrics,15 and used to group countries with 
similar importation patterns via agglomerative clustering 
(appendix p 2).
The WHO IHR MEF is a set of four components 
developed by WHO to support the evaluation of a 
country’s functional ability to detect and respond to 
a health emergency. The IHR MEF is composed of 
a mandatory self-reporting of capacity (the State 
Party Self-Assessment Annual Reporting [SPAR]10), and 
three voluntary components, namely the Joint External 
Evaluation,16 the after-action reviews, and simulation 
exercises, which are all collected and disseminated by 
WHO. SPAR generates data and has indicators for all 
African countries for 2018.17 Joint External Evaluation is 
consolidated through joint internal and external evaluation processes. In Africa, Joint External Evaluation 
data were only available for 43 countries from 2016 to 
2019.16
The 2018 SPAR database17 contains 24 indicator scores, 
organised and grouped according to the following 
capacities (bracketed number shows indicators per 
capacity10): legislation (three), IHR Coordination (two), 
zoonoses (one), food safety (one), laboratory (three), 
surveillance (two), human resource (one), national 
health emergency framework (three), health service 
provision (three), communication (one), points of entry 
(two), chemical events (one), and radiation emergency 
(one). The SPAR index was derived to quantify each country’s capacity to deal with the importation and 
spread of COVID-19 by averaging indicators from all 
capacities, except those of the capacities zoonoses, food 
safety, chemical events, and radiation emergency.
Both SPAR and Joint External Evaluation metrics were 
designed to quantify each country’s functional capacity, 
without accounting for other indirect factors that might 
compromise the control of emerging epidemics, such 
as demographic, environmental, socioeconomic, and 
political conditions. The Infectious Disease Vulnerability 
Index (IDVI) was introduced as a synthetic metric of 
vulnerability to account for these factors.18 Another 
indicator, the INFORM Epidemic Risk Index, was developed by the EU Joint Research Centre in collaboration with 
WHO, to account for different combined effects of 
each country’s epidemic transmission risk, infrastructure, 
vulnerability, and coping capacity.19
For African countries where data were available, a 
multivariate analysis of these indicators showed a high 
correlation between SPAR and Joint External Evaluation 
indicators, and between IDVI and INFORM Epidemic 
Risk Index (appendix p 3). Given their coverage and 
complementarity, we selected SPAR and IDVI for our 
analysis. Both SPAR and IDVI indicators range from zero 
to 100, with increasing levels of capacity and decreasing 
vulnerability, respectively.
Role of the funding source
The funders had no role in study design, data collection, 
data analysis, data interpretation, writing of the 
manuscript, and decision to submit. The first author and 
the corresponding author had full access to all the data in 
the study and had final responsibility for the decision to 
submit for publication.
Results
Egypt, Algeria, and South Africa were the countries at 
highest importation risk from China, with moderate to 
high SPAR capacity scores (87, 76, and 62, respectively) and 
IDVI (53, 49, and 69, respectively; figures 2, 3). Countries 
with the second highest importation risk ranking included 
Nigeria and Ethiopia, with moderate capacity (51 and 67, 
respectively), but high vulnerability (27 and 38, respectively), and substantially larger populations potentially 
exposed (figure 1). Morocco, Sudan, Angola, Tanzania, 
Ghana, and Kenya had similar moderate importation risk 
and population sizes; however, these countries presented 
variable levels of capacity (ranging from 34 to 75) and an overall low IDVI (<46), reflecting a high vulnerability 
(except Morocco, with an IDVI of 56). All other countries 
had low to moderate importation risk and low to 
moderate IDVI, with most having a low SPAR capacity 
score, with the exception of Tunisia and Rwanda. No 
substantial change was observed when the larger basins of 
attraction for the airports of Beijing and Shanghai were 
considered (appendix p 3). For comparison, Organisation 
for Economic Co-operation and Development countries 
had a SPAR ranging from 51 to 99, with a mean of 84·2 
(SD 12·36), and an IDVI ranging from 78 to 97, with a 
mean of 88·3 (SD 6·33; figure 3).
Three clusters were identified among the countries 
with non-negligible risk (figure 4). Each of the clusters 
corresponded to different Chinese airports as the main 
source of entry risk. Cluster number 1 was highly exposed 
to Beijing, and moderately exposed to Guangdong 
province and Shanghai; cluster number 3 (including 
Botswana and Lesotho only) was exposed exclusively to 
the potential risk from airports in the Fujian province; 
and cluster number 2 was heavily exposed to risk from 
Guangdong province and weakly to Zhejiang province 
(figure 4).
Discussion
Early detection of COVID-19 importation and prevention 
of onward transmission are crucial challenges to all 
countries at risk of importation from areas with active 
transmission in China. 12 countries in Asia, Europe, and 
North America have already reported secondary spread 
following importation. Onward transmission potentially 
occurring in countries with weaker health systems is a 
major public health concern.
We show that the risk of importation to African countries 
is highly heterogeneous, with Egypt, Algeria, South Africa, 
Ethiopia, and Nigeria estimated to be at highest risk. 
We also identified that part of this heterogeneity in Africa 
depended on the distribution of cases within Chinese 
provinces. Although certain provinces in China are currently the largest contributors to the risk of specific 
clusters of countries, enhanced surveillance at airports 
should consider that importation might still occur from 
provinces that appear to have a lower probability in our 
estimations. Moreover, shifts in local and widespread 
transmission in Beijing, Guangdong, and Fujian could 
have profound implications for risk in Africa. For example, 
a significantly higher incidence in Guangdong than in 
other provinces would have a greater effect on the
importation risk of countries in the second cluster than in 
countries in the other clusters. Flight bans implemented 
by some African airline companies serving China20 might 
alter future risk through a different repartition of the 
flow of travel; however, these bans are not expected 
to prevent importations. Not all connections between 
Africa and China have been cut—the main transporters 
continue to fly between the two (eg, Ethiopian Airlines, 
the largest carrier in Africa, operating almost half of the 
flights from Africa to China,21 together with all Chinese 
airline companies, and others). Previous and current 
evidence indicates that realistic travel restrictions would 
have a limited effect in containing the epidemic and 
would delay the risk that the outbreak extends to 
new countries by only a few weeks.8,22,23 Travel or trade 
restrictions are not currently recommended by WHO.1
Algeria, Ethiopia, South Africa, and Nigeria were part of 
the 13 top priority countries identified by WHO on the 
basis of their direct links and volume of travel to China.4
Egypt, which we estimated to be at highest risk, was not 
part of that list, although Cairo was identified as the 
African airport with the highest passenger volume from 
the affected areas.9
 Few other discrepancies were observed 
(Morocco and Angola were estimated to be at moderate 
risk, but did not appear in WHO’s 13 top priority list) 
that might be explained by different risk estimation 
approaches. In our assessment, we accounted for the 
distribution of incidence within China and the volume of 
travel from China with the passenger network. This 
assessment strongly affects the spatial pattern in the risk 
of importation. In addition, we considered full origin–
destination itineraries as opposed to direct flights only. Yet 
our data do not allow us to distinguish between travel for 
tourism or business, or across nationalities of passengers. 
Contrary to Europe, where most cases among initial 
importations were Chinese tourists travelling for holiday, 
cases in Africa might be more likely to be business than 
travel related, given the strong commercial links between 
African countries and China.
An insufficiency of passenger data (eg, reason for travel 
[tourism vs business], nationality, age, sex, and socioeconomic status) also prevent us from accounting for 
different risk exposure of travellers to China. Travel flow 
data to estimate risk have already been validated against 
confirmed imported cases,8
 indicating that homogeneous 
assumptions on travellers’ profiles and risk of exposure 
in China are enough to explain the exportations reported 
so far.
Countries at the highest risk of importation, based on 
the current epidemic situation in China, had moderate 
to high capacity scores; however, these scores might 
correspond to different contributions to the mean SPAR 
indicators, reflecting different aspects of a country’s 
functional capacity. For example, South Africa had the 
maximum score for laboratory capacity (100), but a low 
score in risk communication (20). Conversely, Nigeria 
had a low score in the laboratory capacity (27) and the 
maximum score in the IHR Coordination capacity (100). 
Conversely, countries with the lowest SPAR capacity score 
(ie, Kenya, Tanzania, and Ghana) had moderate to low 
importation risk. The evaluation of additional factors 
(ie, demographic, socioeconomic, and political factors) 
included in the IDVI that might influence the overall 
potential effect of an unfolding epidemic identified several 
countries that had a significant importation risk with a 
low to medium IDVI, such as Nigeria, Ethiopia, Egypt,
and Algeria. The risk of importation from other points of 
entry, such as seaports, was not evaluated.
Our results should be interpreted carefully. The overall 
risk of importation to Africa is lower than that to Europe 
(1% vs 11%, respectively, according to our estimates on 
the current situation), but response and reaction capacity 
are also lower. The overall SPAR score and IDVI of 
African countries are linked to their overall wealth, and 
are generally significantly lower than many high-income 
countries with higher overall resources for detection, 
prevention, and control. Comparatively, China has a 
SPAR score of 93 and an IDVI of 63.
African countries have recently strengthened their 
preparedness against COVID-19 importations.3,4,24 Many 
countries have improved airport surveillance and implemented temperature screening at ports of entry,4
 thanks 
to equipment that was readily available following the 
2013–16 Ebola epidemic, including high-risk countries 
according to our analysis—South Africa, Ethiopia, and 
Nigeria, with the latter also interviewing passengers 
arriving from China. Overall recommendations to avoid 
travel to China have been issued (eg, by the Ministry 
of Health of Nigeria). Communication campaigns have 
been intensified after the publication of WHO guidelines 
encouraging the provision of information to health 
professionals and the general public, often with 24 h 
dedicated hotlines, as in the case of Senegal.3
Some countries remain ill-equipped. Some are without 
the diagnostic capacity for rapid testing for the virus; 
thus, if cases are imported, tests will need to be done 
abroad, which might critically increase the delay from 
identification of suspected cases to their confirmation 
and isolation, affecting possible disease transmission. 
WHO is currently supporting countries to improve their 
diagnostic capacity. In the African region, this capacity 
has now expanded from just two referral laboratories4
 to 
a larger set of countries, and is expected to continue to 
increase in the upcoming weeks.25 The capacity of these 
laboratories is still limited by the shortage of personnel trained to run the tests, and inadequate stock of materials 
needed to do these tests. It is essential to train, equip, 
and strengthen the diagnostic capacities of hospital 
laboratories close to infectious disease and emergency 
departments to reduce the time to deliver results, manage 
confirmed cases and contacts more rapidly, and preserve 
strict infection control measures.
In the African region, resources to set up quarantine 
rooms for suspected cases at airports and hospitals, or 
to trace contacts of confirmed cases, as recommended 
by WHO, might be scarce. 74% of countries in Africa 
have an influenza pandemic preparedness plan; however, 
most are outdated (prior to the 2009 influenza A H1N1 
pandemic) and considered inadequate to deal with a 
global pandemic.26 Countries might not have the same 
capacity to manage repatriations of nationals (eg, African 
students) from the province of Hubei in China, as 
done by high-income countries, because of a scarcity of 
resources, including personnel, centres, and equipment 
for quarantine and isolation. The epidemic in China 
highlights the rapid saturation of the hospital capacity if 
the outbreak is not contained. Increasing the number of 
available beds and supplies in resource-limited countries 
is crucial in preparation for possible local transmission 
following importation.
The aftermath of recent epidemics and pandemics 
(eg, severe acute respiratory syndrome, H1N1 pandemic, 
Middle East respiratory syndrome, and Ebola) have 
highlighted the need to reinforce national public health 
capabilities and infrastructures, including diseasesurveillance systems and laboratory networks, as well as 
human capacity (eg, training in surveillance, epidemic 
response, and diagnostic testing).27,28 National public 
health capabilities and infrastructures remain at the core 
of global health security, because they are the first line 
of defence in infectious disease emergencies.27 Crisis 
management plans should be ready in each African 
country; involvement of the international community 
should catalyse such preparedness. Our findings should 
help to inform urgent prioritisation for intensified 
support for preparedness and response in specific 
African countries found to be at moderate to high risk of 
importation of COVID-19 and with relatively low capacity 
to manage the health emergency.
Contributors
MG, MUGK, EV, and VC conceived of and designed the study. MG, GP, 
MUGK, FP, EV, and BG collected and analysed the data, and did the 
analysis. MG, CP, P-YB, ED’O, YY, SPE, MA, MUGK, and VC interpreted 
the results. MG and VC drafted the Article. All authors contributed to the 
writing of the final version of the Article.
Declaration of interests
We declare no competing interests.
Data sharing
All data used are publicly available, and sources are cited throughout.
Acknowledgments
We thank WHO for input on the use of the SPAR and Joint External 
Evaluation data, Laura Di Domenico and Ernesto Ortega for help 
with data collection, Sally Blower for useful input on the study, 
and REACTing (https://reacting.inserm.fr/) for useful discussions. 
This study was partially supported by the ANR project DATAREDUX 
(ANR-19-CE46-0008-03) to VC; the EU grant MOOD (H2020-874850) to 
MG, CP, MUGK, P-YB, and VC; the Municipality of Paris through the 
programme Emergence(s) to CP and FP; the Branco Weiss Fellowship 
to MUGK; and the African coaLition for Epidemic Research, Response 
and Training (ALERRT), EDCTP2, EU (RIA2016E-1612) to SPE and MA.
