# Supplementary material for: Stance markers in English medical research articles and newspaper opinion columns: A comparative corpus-based study
Source: PLoS One. 2021 Mar 8;16(3):e0247981. doi: 10.1371/journal.pone.0247981 (PMC7939291; doi:10.1371/journal.pone.0247981)
Supplement: S1 File — (ZIP) [file pone.0247981.s001.zip › Supporting information/supporting information 4/Medical RA data/14-Lancet.txt]

Interventions to mitigate early spread of SARS-CoV-2 in Singapore: a modelling study

Summary
Background Since the coronavirus disease 2019 outbreak began in the Chinese city of Wuhan on Dec 31, 2019, 68 imported 
cases and 175 locally acquired infections have been reported in Singapore. We aimed to investigate options for early 
intervention in Singapore should local containment (eg, preventing disease spread through contact tracing efforts) be 
unsuccessful.
Methods We adapted an influenza epidemic simulation model to estimate the likelihood of human-to-human 
transmission of severe acute respiratory syndrome coronavirus 2 (SARS-CoV-2) in a simulated Singaporean 
population. Using this model, we estimated the cumulative number of SARS-CoV-2 infections at 80 days, after 
detection of 100 cases of community transmission, under three infectivity scenarios (basic reproduction number [R0] 
of 1∙5, 2∙0, or 2∙5) and assuming 7·5% of infections are asymptomatic. We first ran the model assuming no 
intervention was in place (baseline scenario), and then assessed the effect of four intervention scenarios compared 
with a baseline scenario on the size and progression of the outbreak for each R0 value. These scenarios included 
isolation measures for infected individuals and quarantining of family members (hereafter referred to as quarantine); 
quarantine plus school closure; quarantine plus workplace distancing; and quarantine, school closure, and workplace 
distancing (hereafter referred to as the combined intervention). We also did sensitivity analyses by altering the 
asymptomatic fraction of infections (22·7%, 30·0%, 40·0%, and 50·0%) to compare outbreak sizes under the same 
control measures.
Findings For the baseline scenario, when R0 was 1·5, the median cumulative number of infections at day 80 was 
279000 (IQR 245000–320000), corresponding to 7∙4% (IQR 6·5–8·5) of the resident population of Singapore. The 
median number of infections increased with higher infectivity: 727000 cases (670 000–776 000) when R0 was 2·0, 
corresponding to 19∙3% (17∙8–20∙6) of the Singaporean population, and 1 207000 cases (1 164000–1 249000) when 
R0was 2·5, corresponding to 32% (30∙9–33∙1) of the Singaporean population. Compared with the baseline scenario, 
the combined intervention was the most effective, reducing the estimated median number of infections by 99∙3% 
(IQR 92∙6–99∙9) when R0 was 1·5, by 93·0% (81∙5–99∙7) when R0 was 2·0, and by 78∙2% (59·0 –94∙4) when R0was 
2·5. Assuming increasing asymptomatic fractions up to 50·0%, up to 277 000 infections were estimated to occur at 
day 80 with the combined intervention relative to 1800 for the baseline at R0 of 1·5.
Interpretation Implementing the combined intervention of quarantining infected individuals and their family 
members, workplace distancing, and school closure once community transmission has been detected could 
substantially reduce the number of SARS-CoV-2 infections. We therefore recommend immediate deployment of this 
strategy if local secondary transmission is confirmed within Singapore. However, quarantine and workplace 
distancing should be prioritised over school closure because at this early stage, symptomatic children have higher 
withdrawal rates from school than do symptomatic adults from work. At higher asymptomatic proportions, 
intervention effectiveness might be substantially reduced requiring the need for effective case management and 
treatments, and preventive measures such as vaccines.


Research in context
Evidence before this study
At present, in Wuhan, the capital of Hubei province in China, 
an outbreak of coronavirus disease 2019 (COVID-19) is 
ongoing, caused by the 2019 novel coronavirus, severe acute 
respiratory syndrome coronavirus 2 (SARS-CoV-2; previously 
called 2019-nCoV). Evidence to date has suggested rapid spread 
of the virus: at the time of writing, imported cases have been 
reported in 143 countries and territories, including Singapore. 
243 confirmed cases have been reported in Singapore; however, 
this number is expected to increase substantially in the 
following weeks. In 2003, SARS-CoV, which also originated 
from mainland China, established locally, causing 33 deaths 
after 238 cases were confirmed. Therefore, there is considerable 
concern since 3204 deaths and 81048 cases of COVID-19 have 
already been confirmed in mainland China, which surpasses the 
numbers observed in the SARS-CoV outbreak. 2020 Lunar 
New Year celebrations have now ended, marking a period 
of extensive travel between China and Singapore, and a 
corresponding high risk for case importation. Despite 
heightened surveillance and isolation of individuals suspected 
to have COVID-19 and confirmed cases, the risk is ongoing, 
with the number of cases continuing to increase in Singapore. 
Immediate deployment of interventions will be required to 
contain the outbreak in the event that significant secondary 
local transmission is observed within the community. We 
searched PubMed from database inception to Feb 26, 2020, 
for articles using the search terms “Wuhan coronavirus”, 
“COVID-19”, “SARS-CoV-2”, “2019-nCoV”, and “coronavirus 
interventions”. Our search yielded three relevant articles. 
Two articles investigated the effects of travel restrictions in 
Wuhan during the early stages of the outbreak; one of the 
articles additionally investigated the effects of quarantine in 
China, and the other article estimated the effectiveness of 
airport screening for the detection of infected travellers. 
We found no articles assessing the efficacy of immediate 
national control measures outside of China.
Added value of this study
This study is the first to investigate the use of isolation for 
individuals with COVID-19 and quarantine of family members, 
school closures, and workplace distancing as interventions for 
the immediate control of COVID-19 in the event of secondary 
local transmission using a simulation model. We found that a 
combined approach (incorporating quarantine, school closures, 
and workplace distancing) could prevent a national outbreak at 
low levels of infectivity and reduce the number of total 
infections considerably at higher levels of infectivity. Such 
control measures should be deployed in countries outside of 
China with evidence of imported cases and evidence of local 
transmission.
Implications of all the available evidence
The results of this study provide policy makers in Singapore and 
other countries with evidence to begin the implementation of 
relatively standard outbreak control measures that could 
mitigate or reduce local transmission rates if deployed 
effectively and in a timely manner.


Introduction
In December, 2019, several health facilities in the 
Chinese city of Wuhan (Hubei province) reported 
clusters of individuals with pneumonia1
 whose clinical 
presentations resembled the symptoms of severe acute 
respiratory syndrome coronavirus (SARS-CoV), which 
emerged in 2002 in the nearby Guangdong province and 
led to outbreaks worldwide.2
 On Jan 7, 2020, a novel 
strain of coronavirus, severe acute respiratory syndrome 
coronavirus 2 (SARS-CoV-2), was isolated, confirming
the circulation of a new respiratory illness, coronavirus 
disease 2019 (COVID-19), with evidence suggesting that 
the Huanan seafood wholesale market was the initial 
transmission site.3 On Jan 1, 2020, the market was closed 
for environmental sanitation and disinfection to prevent 
further transmission.4
 Cases of COVID-19 have since 
been reported in health-care workers3
 and family clusters
in China,5
 with 67 794 cases and 3805 deaths confirmed in Hubei province as of March 15, 2020.6
 Older 
individuals (aged >60 years) and people with chronic 
underlying health conditions are particularly susceptible 
to severe disease.5
 Rapid spread of the virus compelled 
the Chinese Government to restrict movement in 
affected cities, with the cessation of public transport7
 and 
cancellation of flights.8
 Despite extensive efforts to 
prevent onward spread, 143 countries and territories 
outside of mainland China have now reported imported 
cases.6
Internationally, ongoing local transmission of 
SARS-CoV-2 has been confirmed in 81 countries and 
territories.6 In Singapore, 243 individuals have tested 
positive for SARS-CoV-2, 121 have been hospitalised and 
are stable, 13 are in a critical condition, and 109 have 
been discharged at the time of writing.9
 The first case in 
Singapore was identified on Jan 23, 2020, and was 
imported from China;10 a further 68 cases were imported, 
with the remaining 175 cases most likely the result 
of transmission within Singapore.11 All imported cases 
were travellers who had returned from Wuhan before 
Feb 4, 2020, with transmission to close contacts recorded 
within families at a church and shop in three small 
transmission clusters.11
As of March 16, 2020, inpatients with COVID-19 in 
Singapore are isolated at the hospital they present to or at 
the National Centre for Infectious Diseases, a specialised 
facility designed to facilitate infectious disease outbreak 
response.10 A government-wide taskforce has been 
established to increase surveillance at borders and 
prepare the public in terms of awareness and education.10 
The Ministry of Health Singapore has implemented 
contact tracing efforts to identify potential cases among 
people travelling with, or in close proximity to, individuals 
with COVID-19.12 Despite these efforts and nationwide 
precautionary measures, including the dispensing of 
masks to households and public hospital emergency 
departments being on high alert for an outbreak response, 
the number of suspected and imported cases in Singapore 
is expected to increase due to the high volume of 
incoming travellers.10 Preliminary estimates indicate that 
the ascertainment rate in Wuhan is 5∙1% (95% CI 
4∙8–5∙5);13 however, high levels of under-reporting and 
misdiagnosis due to difficulties in identifying cases make 
it challenging for policy makers to prepare a large-scale 
response. Consequently, following the recommendations 
made by Wu and colleagues,14 modelling studies are 
needed to estimate the potential impact of interventions in the early phase of the outbreak when uncertainty is 
highest, which is crucial should local transmission begin 
to increase.
In this study, we aimed to develop a national spatial 
model of COVID-19 transmission in Singapore to 
estimate the distribution of cases across time and space 
and to assess the potential impact of interventions on 
outbreak size should local containment efforts fail.
Methods
Epidemic simulation model
We used FluTE,15 an agent-based influenza epidemic 
simulation model, which accounts for demography, host 
movement, and social contact rates in workplaces, schools, 
and homes to estimate the likelihood of human-to-human 
transmission of SARS-CoV-2 should local containment 
fail. The FluTE simulation model requires a synthetic 
population to build the contact and transmission network. 
Therefore, we used the geographical, demographic, and 
epidemiological model of Singapore (hereafter referred 
to as GeoDEMOS-R, where R represents respiratory 
illness),16 a modelling framework that aims to recreate a 
synthetic but realistic representation of the Singaporean 
population at the household and individual level. We 
generated the synthetic population using national 2010 
census data17,18 to fit multiple attributes of the population at 
the household and individual level. The generated households contained demographic characteristics, such as age, 
marital status, religion, and ethnicity, of household 
members. Individuals were then allocated to workplaces 
or educational facilities on the basis of local transportation 
data and home addresses according to 2010 census 
data.19 The contact behaviour of individuals in the area 
of their home (ie, between family members and their local 
community; defined as the home community), workplace, 
and school, where applicable, were recorded with potential 
transmission events as a function of infectivity. We ran the 
models for 80 days to investigate the early stages of an 
epidemic and seeded 100 local cases randomly among 
the resident population at 0 days, representing a few 
generations of local transmission at the time of scenario 
implementation (ie, when contact tracing has failed to 
identify cases within the community and unknown local 
transmission has started). A full description of the model
is available in the appendix (pp 1–5).
SARS-CoV-2 infection parameters
Within the FluTE infection model, we assumed that no 
individual had existing immunity to SARS-CoV-2. Since 
data (ie, infectiousness, the cumulative distribution 
function for the incubation period, and the duration 
of hospital stay) on SARS-CoV-2 were unavailable at 
the time of designing this study, we used SARS-CoV 
parameters to estimate the infectivity profile of 
SARS-CoV-2. These parameters included how infectious 
an individual is over time,20 the proportion of the 
population assumed to be asymptomatic (7·5%),21 the 
cumulative distribution function for the mean incubation 
period (with SARS-CoV and SARS-CoV-2 having the 
same mean incubation period of 5·3 days),3,22 and the 
duration of hospital stay after symptom onset (3·5 days).20 
Asymptomatic individuals were able to infect at a 
50% reduced rate compared with their symptomatic 
counterparts based on estimates from Nishiura and 
colleagues.23
We also investigated four alternate asymptomatic 
proportions: 22·7%, as reported by Furuya-Kanamori 
and colleagues24 for influenza A H1N1 in a pooled 
prevalence study; and 30·0%, 40·0%, and 50·0%, as 
potential but theoretical proportions to investigate 
intervention efficacy with a high fraction of infections 
that are cryptic and undetectable.
Three values for the basic reproduction number (R0) 
were chosen for the infectiousness factor (1∙5, 2·0, and 
2∙5) on the basis of analyses of Wuhan case data by Wu
and colleagues.14
Intervention scenarios
For the baseline scenario (ie, no interventions), we ran 
1000 epidemic simulations to account for the stochasticity 
in infection contact networks and to calculate CIs 
across time. Four intervention scenarios were proposed 
for implementation after failure of local containment, 
following policy options currently being assessed by the 
Singaporean Ministry of Health, as standard interventions 
for respiratory virus control: isolation of infected 
individuals and quarantine of their family members 
(hereafter referred to as quarantine); quarantine plus 
immediate school closure for 2 weeks; quarantine plus 
immediate workplace distancing, in which 50% of the 
workforce is encouraged to work from home for 2 weeks; 
and a combination of quarantine, immediate school 
closure, and workplace distancing (hereafter referred to 
as the combined intervention). Quarantine of infected 
individuals is expected to occur 1 day after symptom onset 
in a health-care facility that is assumed to have 3000 beds 
at maximum capacity (during the early stage of the 
outbreak) and is fully equipped to handle full quarantine 
measures (ie, negative pressure isolation rooms, full 
personal protective equipment use by staff) so that the 
individual is unable to transmit SARS-CoV-2 to other 
inpatients. At full capacity, the remaining individuals 
are isolated at home after receiving treatment. Family 
members of infected individuals are quarantined at home 
for 14 days and thus are unable to attend work or school or 
infect the wider community at their residential address. 
However, transmission within families is possible as 
a result of the presence of an isolated and infected 
individual. Each of these intervention scenarios had 
1000 simulations in which we additionally recorded the 
location of infection as the home community, workplace, 
or school (appendix pp 3–4).
Each of the 1000 epidemic simulations had a set of 
parameters, and was run for baseline and the four control strategies. The median simulation was determined as the median cumulative number of cases at day 
80. The same set of parameters was used for each 
1000 set of simulations for each R0 value. When 
analysing differences across infectivity scenarios, we 
compared the outputs of each simulation, which used 
the same parameters, not the medians of each grouping.
We calculated IQRs as the 25th and 75th simulation in 
terms of cumulative case count at 80 days. We used R 
statistical software (version 3.6.3) to plot graphs and for 
all analyses. We chose to present intervention data for 
the scenario in which R0 is 2·0, because this represents a 
moderate and likely outbreak for policy planners. The 
relatively mild (R0=1·5) and severe (R0=2.5) outbreak 
scenarios are presented in the appendix (pp 9–10).
Role of the funding source
The funders had no role in study design, data 
collection, data analysis, data interpretation, or writing 
of the report. The corresponding author had full access 
to all the data in the study and had final responsibility 
for the decision to submit for publication.
Results
For the baseline scenario, when R0 was 1·5, the median 
cumulative number of infections on day 80 was 279000 
(IQR 245000–320000; figure 1, table), which corresponds 
to 7∙4% (IQR 6∙5–8∙5) of the population. For the 
quarantine intervention, the median cumulative number 
of infections at day 80 was reduced to 15000 (800–30000; 
table; appendix p 9), which is a 94∙8% decrease 
(90·2–99·7) in the number of infected individuals
compared with the baseline scenario. School closure and 
workplace distancing reduced the median cumulative
number of infections on day 80 to 10000 (200–28000) and 
4000 (200–23000), respectively (table; appendix p 9). The 
combined intervention decreased the median cumulative 
infection count on day 80 to 1800 (200–23000; table; 
appendix p 9), representing a 99∙3% (IQR 92·6–99·9)
reduction from the baseline scenario. The corresponding 
maximum number of daily infections from day 0 to day 80
was 12400 (IQR 11 700–12900) for the baseline scenario, 
600 (0–1400) for the quarantine scenario, 500 (0–1300) for 
the school-closure scenario, 300 (0–900) for the workplacedistancing scenario, and 120 (0–900) for the combined
intervention (figure 1; appendix p 9).
When R0 was 2·0, the proportion of the Singaporean 
population infected under the baseline scenario increased to
19∙3% (IQR 17∙8–20∙6), with a median cumulative number 
of infections on day 80 of 727000 (IQR 670000–776000; 
figure 1, table). On day 80, quarantine resulted in a cumulative median of 130000 cases (38000–244000), school 
closure 97000 cases (14000–219000), workplace distancing 
67000 cases (11000–145000), and the combined intervention 
50000 cases (2000–143000; figure 2, table). The maximum 
number of daily infections was 27800 (IQR 27300–28000) 
for the baseline scenario, 11000 (4100–18600) for the 
quarantine scenario, 8400 (1900–17000) for the schoolclosure scenario, 6100 (1500–12000) for the workplacedistancing scenario, and 4900 (100–11700) for the combined 
intervention (figures 1, 2). The combined approach 
resulted in the largest reduction in cases from baseline For the baseline scenario, when R0 was 2·5, 32% 
(IQR 30∙9–33∙1) of the Singaporean population were 
infected, with a cumulative median of 1 207 000 cases 
(IQR 1 164 000–1 249 000) on day 80 (figure 1, table). At 
this level of transmission, quarantine resulted in a 
median of 520 000 cases (268 000–754 000), school 
closure 466 000 cases (175 000–728 000), workplace 
distancing 320 000 cases (116 000–558 000), and the 
combined intervention 258 000 cases (65 000–508 000; 
table; appendix p 10). The maximum number of daily 
infections was 42 800 (IQR 41 400–43 500) for the 
baseline scenario, 37 900 (25 900–41 800) for the quarantine scenario, 36 400 (18 100–41 400) for the schoolclosure scenario, 29 800 (12 500–40 500) for the 
workplace-distancing scenario, and 25 200 (7700–39 200) 
for the combined intervention (figure 1; appendix 
p 10). Compared with baseline, the combined approach 
resulted in the greatest reduction in cases (78·2% 
[IQR 59·0–94·4]).
For all simulations, the median age of infection was 
37 years (IQR 26–49). The location of infection (school, 
workplace, or home community) was determined 
according to the site where individuals were exposed to 
the virus (table). Owing to behaviours of school 
absenteeism and work-distancing presenteeism, the 
number of infections acquired at work consistently 
exceeded those at school, although students could be 
transmitting the virus within the home community 
(table). Such patterns of transmission are particularly 
evident for the combined intervention at higher levels of 
infectivity (R0=2·5), with a median of 1300 infections 
acquired at school (IQR 300–2800), 124000 at the 
workplace (31000–241000), and 132000 (34000–265000) 
in the home community.
The median number of daily infections across time 
showed that when R0 was 1·5 or 2·0, the epidemic peak 
was unlikely to occur during the 80-day timeframe, 
whereas when R0 was 2·5, a peak in cases was observed 
approximately 9 weeks after reaching 100 community 
infections (figure 1). When R0 was 2·5, the interventions 
had a suppressive effect on the number of new cases each 
day, although the number of cases continued to increase 
at day 80, indicating a delayed intervention effect rather 
than a preventive effect as observed when R0 was 1·5 
(figure 2; appendix pp 9–10). Geospatially, the number of 
cases across Singapore at day 80 show a high number of 
home community infections in highly residential areas 
and considerable infection-source mixing (figure 3; 
appendix p 11). The combined intervention had the 
greatest effect on the number of infections, with a 
universal reduction across Singapore when R0 was 
1·5 (figure 3). The combined intervention had a smaller 
effect when R0 was 2·0 or 2·5, with a relatively 
homogeneous distribution nationwide, although dense 
residential clusters in the north of Singapore, in areas 
near the Malaysia border, indicate strong comparative 
persistence of the virus despite the use of the combined 
approach (figure 3).
Our models assumed that 7·5% of cases were asymptomatic. Considering a higher asymptomatic proportion 
of the total infected population of 22·7%, owing to
isolation of fewer infected individuals and quarantine of 
fewer family members, for the quarantine scenario when 
R0 was 1·5, an additional 100000 cases (IQR 41800–152000)
would be observed at 80 days (appendix p 7). Similarly, a
higher asymptomatic proportion resulted in a higher 
median cumulative number of cases for the schoolclosure, work-distancing, and combined intervention scenarios: an additional 97000 (IQR 31200–151000), 
64800 (10500–110000), and 51000 cases (1500–107000), 
respectively, when R0 was 1·5 (appendix p 12). When R0
was 2·0, assuming an asymptomatic proportion of 22·7%, 
an additional 381000 cases (IQR 250000–474000) were 
observed for the quarantine scenario, 400000 cases 
(275000–509000) for the school-closure scenario, 
316000 cases (175000–433000) for the workplacedistancing scenario, and 294000 cases (162000–430000) 
for the combined interventions scenario (appendix p 13). 
When R0 was 2·5, an additional 577000 cases 
(IQR 382000–777000), 557000 cases (372000–785000), 
567000 cases (379000–775000), and 599000 cases 
(394000–804000) were observed for the quarantine, 
school-closure, workplace-distancing, and combined 
intervention scenarios, respectively (appendix p 14). The 
medians of the number of infections and location of 
infection for the 22·7% asymptomatic fraction is 
presented in the appendix (p 7).
The median number of infections and location of infection for the higher theoretical asymptomatic proportions 
are presented in the appendix (p 8). At higher asymptomatic proportions of 30·0%, 40·0%, and 50·0%, further 
increases were observed (appendix pp 8, 15–19). We only 
ran the analysis at higher asymptomatic rates at the lower 
level of infectivity (R0=1·5), because we observed 
substantial increases in the number of cases observed, 
reflecting poor case control that would otherwise be 
exacerbated and lead to containment failure at higher 
infectivity. When R0 was 1·5, interventions caused 
substantial reductions in the number of infections at 
asymptomatic fractions of 7·5% and 22·7%. For 
quarantine, by comparison with the number of cases 
observed for the 7·5% asymptomatic proportion 
assumption when R0 was 1·5, the median number of 
cases increased by 172 000 (IQR 113000–221000) for a 
30·0% asymptomatic proportion. This number increased 
to 253000 (209000–294000) for a 40·0% asymptomatic 
fraction, and to 314000 (276000–343000) for a 50·0% 
asymptomatic fraction (appendix pp 15–17). At an
asymptomatic proportion of 30·0%, increases compared 
with a 7·5% asymptomatic proportion of 172000 
(IQR 104000–221000), 124000 (53100–170000), and
114000 cases (36300–172000) were observed for school 
closure, workplace distancing, and the combined 
interventions, respectively (appendix pp 15–17). Increases 
for school closure, workplace distancing, and combined 
interventions were 253000 (IQR 206000–287000), 203000 (153000–251000), and 196000 cases (134000–244000), 
respectively, for an asymptomatic proportion of 40·0% 
and 312000 (278000–340000), 269000 (215000–308000), 
and 267000 cases (216000–307000), respectively, for 
an asymptomatic proportion of 50·0% (appendix 
pp 16–17).
Discussion
Concerns about COVID-19 becoming a global epidemic 
are increasing on the basis of previous epidemics, such as 
SARS-CoV, Middle East respiratory syndrome coronavirus (MERS-CoV), and pandemic influenza. The introduction of cases into new countries, regions and cities is likely to continue in areas where local establishment 
could form, depending on the ongoing level of control 
measures. In the event that local containment is 
unsuccessful, our findings suggest that national outbreak 
control is feasible provided that R0 is low (≤1∙5), with a 
combination of the proposed intervention measures 
(quarantine, school closure, and workplace distancing) 
being most effective. Under this scenario (R0=1·5), 
workplace distancing reduced the median number 
of cases from 279 000 (IQR 245 000– 320000) to 4000 
(200–23 000), as a result of the high employment rates 
(around 98%) among individuals of working age in 
Singapore.25 This observation is consistent with the 
conclusions of a review of 15 studies that found a median 
reduction of 23% (range 12–82) in the cumulative 
influenza A H1N1 attack rate with workplace distancing 
alone.26 The implementation of such a control measure, 
however, is likely to have an acute societal economic 
effect on individuals who must work from home or take 
leave, especially if reimbursement is not possible. Thus, 
decision making becomes a function of risk as to whether 
the imported cases have or will infect the local population 
and cause a local outbreak. An R0 value of 1·5 is not 
consistent with the evidence from China,14 and thus 
prevention of community transmission might not be 
possible using interventions that would be widely 
supported by the population.
At the start of the outbreak, the risk of repeated 
importation of SARS-CoV-2 into Singapore was deemed 
to be considerable given that around 3∙4 million people 
travel from Wuhan to Singapore annually.27 Furthermore, 
the start of the epidemic coincided with the 2020 Chinese 
Lunar New Year holiday, with the expectation that the 
number of individuals arriving from China would be 
similar to that for the 2018 celebrations (around 
800 000 tourists from China).27 The high influx of 
incoming travellers exacerbated the risk of local disease 
establishment, bringing at least 18 initial confirmed 
imported cases into Singapore before Feb 4, 2020, when 
the first four local transmission cases were confirmed.11
These four cases had contact with at least two infected 
tourists at a shop, who were identified through intensive 
contact tracing efforts. Although travel is now reduced, at 
least 175 subsequent locally-acquired infections have 
been reported at the time of writing across a diverse 
range of residential and commercial sites despite efforts 
by the Singaporean Government to quarantine and 
isolate infected individuals. On March 16, 2020, 11 of the 
17 confirmed cases were imported with travel histories 
including the UK, Indonesia, Portugal, Spain, the USA, 
France, Germany, Switzerland, and Belgium.11 On 
March 17, 2020, a further 17 of 23 cases were reported to 
be imported.11 With the risk of disease establishment 
remaining high from the continued importation of cases, 
workplace distancing and school closure remain as 
critical interventions that can avert a significant number 
of cases.
We found that these two interventions, when used in 
combination with quarantine, would be highly effective at 
low infection rates (ie, R0 of 1·5), with median of 
10000 cases (IQR 200–28 000) observed for school 
closures and 4000 cases (200–23000) for workplace
distancing compared with 279 000 cases (245000–320000) 
at the baseline. At the highest level of infectivity (R0=2·5), 
substantial reductions were observed with a median of
466000 cases (IQR 175000–728000) observed when 
school closure was used and 320000 (116000–558000) for 
workplace distancing compared with 1207000 cases 
(1 164000–1249000) at baseline. However, if the preventive
effect of these interventions reduces considerably due to 
higher asymptomatic proportions, more pressure will be 
placed on the quarantining and treatment of infected 
individuals, which could become unfeasible when the 
number of infected individuals exceeds the capacity of 
health-care facilities.
Scale-up of ongoing surveillance programmes and 
rigorous contract tracing12,28 are thus required to assist in 
the maintenance of a low number of unidentified 
infections at this time, with school closure and workplace 
distancing being potentially effective strategies for 
deployment nationwide should local transmission, with 
multiple transmission events recorded between individuals 
in the resident population, begin. Our simulation model, 
which examined hypothetical infection spread with 
100 unidentified Singaporean cases as a seed population, 
showed that for the baseline scenario (ie, no control 
interventions) by day 80, when R0 was 1·5, around
279000 individuals would be infected, when R0 was 2·0, 
around 727000 individuals would be infected, and when R0
was 2·5, around 1207000 individuals would be infected. 
In the event that suppression of transmission through 
quarantine is unsuccessful and local transmission begins,
which has currently been observed in other countries on a 
small scale,29,30 policy makers in Singapore should deploy 
alternate measures, such as school closure and workplace 
distancing, in a timely manner. School closure has been 
used in the past in Singapore to limit the spread of 
hand, foot, and mouth disease, and was associated with a 
decrease of up to 53% in secondary cases,31 probably 
because children generally have high contact rates with 
their peers in the school environment. Given this historical 
experience, a similar programme for COVID-19 could be 
established reasonably quickly. However, at present, data 
on the susceptibility of children to SARS-CoV-2 infection, 
the number of infected children in Singapore, and the 
probability of children becoming symptomatic are limited, 
making school closure less desirable than workplace 
distancing.
The continually high percentage contribution of workrelated infections despite work distancing being effective 
suggests that the workplace is a key infection site in 
Singapore, whereby reductions in workplace transmission averts cases at all other sites. The effects of 
school closure and quarantine were comparable, since the displacement of students to the home community 
will then rely on quarantine as a measure of preventing 
infection. However, asymptomatic cases, assumed to 
account for 7∙5% of the infected population, would continue to contribute to transmission, and the identification 
of these individuals presents a challenge.
Increasing the asymptomatic proportion in our model 
from 7·5% to 22·7%, which is reflective of influenza A 
H1N1,24 resulted in limited infection control with 
considerable stochasticity, whereby the failure of early 
quarantine led to outbreaks similar in size to those 
observed for the baseline scenario, even when R0 was 
1·5. Under this assumption, the median number of 
cases averted compared with baseline ranged from 
219 000 to 282 000 cases (64·4–82·9% reduction) 
depending on the intervention scenario. For the 
quarantine, school-closure, work-distancing, and 
combined intervention scenarios, assuming an 
asymptomatic proportion of 7·5% and an R0 of 1·5, a 
median of 264 000–277 200 cases (94·6–99·4% reduction) 
would be averted compared with the baseline scenario. 
Thus, considering the differences in number of cases
averted by proportion of asymptomatic individuals in 
the population, additional interventions, such as 
vaccination (where research is rapidly ongoing) or the 
prescribing of existing antiviral drugs that are effective 
for the treatment of related viral infections, should be 
considered. Contact inhibition remains important, 
but the high proportion of asymptomatic and undocumented infections and missed opportunities to 
quarantine will make control challenging. Even at a low 
infectivity (R0 ≤1·5), a high asymptomatic proportion is 
problematic, with 58 000 infections (IQR 5400–123 000) 
occurring at an asymptomatic proportion of 22·7% 
compared with 1800 infections (200–23 000) at a 7·5% 
asymptomatic proportion with the combined intervention’. These effects were exacerbated further at 
higher asymptomatic proportions of 30·0–50·0%. With 
fewer cases averted and larger outbreak sizes from 
undocumented spread due to asymptomatic individuals, 
the dialogue partly shifts from containment to case 
management to reduce mortality from complications.
Regardless of the proportion of individuals in the 
population with asymptomatic infection, all the proposed 
interventions should be used in addition to other 
measures, such as rapid diagnosis and appropriate case 
management, if local containment fails. Current 
government-led outbreak control measures will only be 
successful with public cooperation through exercising 
good hygiene, infection prevention in shared spaces, and 
adequate education to understand when symptoms 
might be indicative of a potential SARS-CoV-2 infection. 
Public complicity is particularly crucial for older 
individuals (>60 years), individuals who are immunocompromised, and people with comorbidities who are at 
high risk of severe complications.5
 During the 2003 
SARS outbreak, 238 probable SARS cases were reported 
and 33 individuals died in Singapore, with the highest 
proportion of deaths (45%) reported among people aged 
65 years and older.32 The same observation is thus 
expected for COVID-19 should local transmission occur 
since the median age of infection in our models was 
37 years (IQR 26–49), with comparatively few children 
becoming infected because of school closure and awareness among parents to quarantine children with fever. 
Singapore has one of the highest employment rates 
among older individuals (aged ≥65 years) of all countries 
within the Organisation for Economic Co-operation and 
Development (OECD)33 and a culture of eating at socalled hawker centres (ie, food courts), with around 
75% of people visiting a hawker centre at least once a 
week.34 Consequently, many older people are expected to 
be exposed to infection at work or within their home 
communities, which could be mitigated in part by 
implementation of workplace distancing and, if possible, 
incentivisation to remain at home and practise workplace 
distancing, specifically for older individuals.
At present, the quarantining of family and close contacts 
of confirmed cases is crucial, as shown by the substantial 
increase in infection rates among individuals who shared 
living spaces and bathrooms during the 2009 H1N1 
influenza pandemic in China, despite the regular 
disinfection of these areas.35 The protocols in place at 
present, including the use of specialist ambulances, 
negative pressure isolation rooms, and ultraviolet 
disinfection, will assist in isolating the infection and 
preventing transmission events at health-care facilities, as 
was seen during the 2003 SARS outbreak.21 Since at least 
15 medical staff in Wuhan have contracted the virus,3
Singapore has provided full personal protective equipment 
for health-care workers; however, the results of our study 
suggest that community transmission will substantially 
contribute to transmission should local containment fail 
despite these measures. The main control measures at 
this time are surveillance, standard testing procedures,36 
and quarantine of individuals who are confirmed positive 
for the virus. Such measures have been used in the past 
for suspected cases of MERS-CoV, which has a 34∙4% casefatality rate,37 with no cases of MERS-CoV reported in 
Singapore to date, and for Zika virus, which established 
locally in 2016, with only ten cases reported in 2019.38 Such 
successes in preventing local outbreaks are attributed to 
robust disease surveillance in Singapore. Nevertheless, 
dengue outbreaks are ongoing in Singapore,
39 which 
highlights the difficulties in disease control that are in part 
due to undocumented spread and individuals who are 
asymptomatic; these issues are likely to affect the control 
of the ongoing COVID-19 epidemic since many imported 
cases worldwide have been asymptomatic on entry to 
countries.9
 The implementation of school closure and 
workplace distancing can therefore be considered as a 
potential secondary control response in the event of 
infection quarantine failure and the establishment of 
community transmission. Our study has several limitations. First, since 
GeoDEMOS-R is validated against census data, errors 
exist in our estimations of population features that are 
based on data that have been sample enumerated. 
Second, a large population of migrant workers who 
travel from Malaysia to Singapore each day, visiting 
tourists, and long-term visa owners were not accounted 
for in our infection dynamics. Third, the epidemiological 
characteristics of COVID-19 remain uncertain in terms 
of the transmission and infectivity profile of the virus; 
therefore, estimates of the time between symptom onset 
and admission to hospital, how infectious an individual 
is over time, and the asymptomatic rate were based on 
SARS-CoV. Once this information becomes available for 
COVID-19, a full sensitivity analysis should be done. 
Fourth, the contact patterns between individuals are 
highly dynamic and heterogeneous across the population; therefore, our simulated work, school, and home 
populations serve as a general estimation of infection 
spread. Fifth, effectiveness of the interventions might 
vary depending on the ongoing seeding of imported 
cases, which we did not account for, and will also rely on 
intervention compliance. Sixth, multiple indirect effects 
from the interventions and modifications to human 
behaviour are likely, which are difficult to quantify and 
measure. The optimum times to implement each 
intervention and how long they should be run for to 
achieve long-term epidemic control should be explored. 
Finally, there are multiple unforeseen factors that 
remain challenging to assess at this time, such as 
increased infection rates at mass gatherings, delays in 
quarantining as a result of individuals not seeking health 
care at symptom onset, alternate contact events in 
locations such as public transport, potential transmission 
events in the health-care setting, and the effects of 
community-wide behavioural shifts in response to 
knowledge of the outbreak.
Pandemic planning is crucial at the early stages to avert a 
nationwide outbreak. In this study, we investigated the use 
of interventions that aim to restrict contact between 
individuals at important mixing sites: schools, workplaces, 
and at home. We found that, especially for lower infection 
scenarios (R0 of 1·5), a combined approach comprising 
quarantine (for infected individuals and their families), 
school closure, and workplace distancing is effective and 
could prevent 99·3% of infections (IQR 92∙6–99∙9) when 
compared with the baseline scenario. At higher infectivity 
scenarios, outbreak prevention becomes considerably 
more challenging because although effective, transmission 
events still occur: for the combined approach scenario, a 
median of 50000 cases were estimated at R0 of 2·0 and 
258000 cases at R0 of 2·5. These combined interventions 
should therefore be implemented rapidly upon 
confirmation of second-generation local transmission 
occurring within the resident population to suppress 
increases in the national R0.At higher asymptomatic rates, 
public education and case management become increasingly important, with a need to develop vaccines 
and existing drug therapies.
