# Supplementary material for: Stance markers in English medical research articles and newspaper opinion columns: A comparative corpus-based study
Source: PLoS One. 2021 Mar 8;16(3):e0247981. doi: 10.1371/journal.pone.0247981 (PMC7939291; doi:10.1371/journal.pone.0247981)
Supplement: S1 File — (ZIP) [file pone.0247981.s001.zip › Supporting information/supporting information 4/Medical RA data/15-Lancet.txt]

Temporal profiles of viral load in posterior oropharyngeal saliva samples and serum antibody responses during infection by SARS-CoV-2: an observational cohort study

Summary
Background Coronavirus disease 2019 (COVID-19) causes severe community and nosocomial outbreaks. 
Comprehensive data for serial respiratory viral load and serum antibody responses from patients infected with severe 
acute respiratory syndrome coronavirus 2 (SARS-CoV-2) are not yet available. Nasopharyngeal and throat swabs are 
usually obtained for serial viral load monitoring of respiratory infections but gathering these specimens can cause 
discomfort for patients and put health-care workers at risk. We aimed to ascertain the serial respiratory viral load of 
SARS-CoV-2 in posterior oropharyngeal (deep throat) saliva samples from patients with COVID-19, and serum 
antibody responses.
Methods We did a cohort study at two hospitals in Hong Kong. We included patients with laboratory-confirmed 
COVID-19. We obtained samples of blood, urine, posterior oropharyngeal saliva, and rectal swabs. Serial viral load 
was ascertained by reverse transcriptase quantitative PCR (RT-qPCR). Antibody levels against the SARS-CoV-2 
internal nucleoprotein (NP) and surface spike protein receptor binding domain (RBD) were measured using EIA. 
Whole-genome sequencing was done to identify possible mutations arising during infection.
Findings Between Jan 22, 2020, and Feb 12, 2020, 30 patients were screened for inclusion, of whom 23 were included 
(median age 62 years [range 37–75]). The median viral load in posterior oropharyngeal saliva or other respiratory 
specimens at presentation was 5·2 log10 copies per mL (IQR 4·1–7·0). Salivary viral load was highest during the first 
week after symptom onset and subsequently declined with time (slope –0·15, 95% CI –0·19 to –0·11; R²=0·71). In 
one patient, viral RNA was detected 25 days after symptom onset. Older age was correlated with higher viral load 
(Spearman’s ρ=0·48, 95% CI 0·074–0·75; p=0·020). For 16 patients with serum samples available 14 days or longer 
after symptom onset, rates of seropositivity were 94% for anti-NP IgG (n=15), 88% for anti-NP IgM (n=14), 100% for 
anti-RBD IgG (n=16), and 94% for anti-RBD IgM (n=15). Anti-SARS-CoV-2-NP or anti-SARS-CoV-2-RBD IgG levels 
correlated with virus neutralisation titre (R²>0·9). No genome mutations were detected on serial samples.
Interpretation Posterior oropharyngeal saliva samples are a non-invasive specimen more acceptable to patients and 
health-care workers. Unlike severe acute respiratory syndrome, patients with COVID-19 had the highest viral load 
near presentation, which could account for the fast-spreading nature of this epidemic. This finding emphasises the 
importance of stringent infection control and early use of potent antiviral agents, alone or in combination, for highrisk individuals. Serological assay can complement RT-qPCR for diagnosis.

Research in context
Evidence before this study
We searched PubMed on Feb 24, 2020, with no limitations 
by starting date, with the terms “COVID-19”, “coronavirus”, 
“antibody”, and “viral load”; we restricted our search to articles 
published in English. Our search did not retrieve any reports on 
clinical progression of coronavirus disease 2019 (COVID-19) 
with respect to temporal viral load and concomitant serum 
antibody profiles. We identified one correspondence piece on 
viral load with no statistical analysis, and another article with 
a few cases of antibody response.
Added value of this study
We present findings of an observational cohort study of 
the temporal profile of viral load of severe acute respiratory 
syndrome coronavirus 2 (SARS-CoV-2) from posterior 
oropharyngeal saliva samples and serum antibody responses, 
dated by symptom onset and correlated with clinical findings. 
Salivary viral load was highest during the first week after 
symptom onset and subsequently declined with time. 
EIA of IgG and IgM against internal viral nucleoprotein (NP) 
and surface spike protein receptor binding domain (RBD) 
showed correlation between antibody response and 
neutralising antibody titre.
Implications of all the available evidence
Posterior oropharyngeal saliva specimens are non-invasive and 
acceptable to patients and can be used for initial diagnosis and 
subsequent viral load monitoring of COVID-19. The early 
peaking of viral load has important implications for 
transmission of SARS-CoV-2 in the community and hospital 
settings. EIA of IgG and IgM against internal viral NP and 
surface spike protein RBD can be used for those with delayed 
presentation or retrospective diagnosis of mild cases. As the 
positive EIA antibody level correlates well with neutralising 
antibody titre, further studies on its role in immunopathology 
or antiviral therapy are warranted.


Introduction
Coronavirus disease 2019 (COVID-19), caused by severe 
acute respiratory syndrome coronavirus 2 (SARS-CoV-2), 
was first reported from China in December, 2019.1
Although Middle East respiratory syndrome coronavirus 
(MERS-CoV)2
 and severe acute respiratory syndrome 
coronavirus (SARS-CoV)3
 infections have a higher mortality rate than does COVID-19, SARS-CoV-2 spreads 
much more rapidly than MERS-CoV and SARS-CoV. 
Reliable data for profiles of serial viral load and serum 
antibody responses are needed urgently to guide antiviral treatment, infection control, epidemiological measures, and vaccination. The peak viral load of patients 
with MERS-CoV and SARS-CoV infections occurs at 
around 7–10 days after symptom onset, which could be 
associated with nosocomial outbreaks involving healthcare workers.2,4 Clinical studies of antiviral agents for 
SARS showed that the viral load decreased significantly 
with treatment success.5
 No systematic study of these 
two important variables with statistical analysis has been done for SARS-CoV-2, although preliminary descriptive 
studies have been reported.6–8
In most studies of respiratory virus infections, serial 
sampling of nasopharyngeal or throat swabs is used 
for viral load monitoring. However, collection of nasopharyngeal or throat swab specimens can induce coughing
and sneezing, which generates aerosol and is a potential 
health hazard for health-care workers. Collection of throat 
swabs also requires direct inspection of the patient’s 
posterior pharynx and tonsils. Furthermore, collection of 
nasopharyngeal specimens is a relatively invasive procedure, which is uncomfortable and can even induce
bleeding. A patient’s reluctance to provide a sample can 
account for the paucity of timepoints in viral load studies 
of respiratory virus infections. Findings of previous 
studies have shown high concordance between saliva and 
nasopharyngeal aspirate as specimens for laboratory 
diagnosis of respiratory viruses.9
 We have reported use of 
posterior oropharyngeal (deep throat) saliva for diagnosis
and viral load monitoring in a cohort of 12 patients 
with COVID-19.6
 Here, we report use of self-collected 
posterior oropharyngeal saliva samples from patients with 
COVID-19, which avoids close contact between healthcare workers and patients, for viral load monitoring. We 
also monitored serial serum antibody levels of patients.
Methods
Patients
We included consecutive patients with laboratory confirmed COVID-19 who were admitted to Princess 
Margaret Hospital and Queen Mary Hospital in Hong 
Kong. In Hong Kong, patients were tested for SARSCoV-2 based on clinical and epidemiological criteria as 
outlined and updated by the Hospital Authority. Initial 
laboratory confirmation was done using nasopharyngeal 
or sputum specimens at the Public Health Laboratory 
Centre of Hong Kong. We excluded patients if archived 
saliva or serum samples were insufficient for testing.
This study was approved by the Institutional Review 
Board of the University of Hong Kong/Hospital Authority 
Hong Kong West Cluster (UW 13-372). Since archived 
specimens were used, written informed consent was 
waived. 12 of 23 patients included in this study have been 
reported previously,6
 but their clinical information, viral 
load by single copy RNA-dependent RNA polymerasehelicase gene, antibody response, or viral genome 
analysis has not been reported before.
Procedures
For viral load monitoring, all patients were asked to 
produce an early morning saliva sample from the 
posterior oropharynx (ie, coughed up by clearing 
the throat) before toothbrushing and breakfast, because 
nasopharyngeal secretions move posteriorly and bronchopulmonary secretions move by ciliary activity to the 
posterior oropharyngeal area while the patients are in a 
supine position during sleep. Patients were instructed 
and supervised by nurses. Viral transport medium was 
added to the saliva specimen. If patients were intubated, 
we obtained endotracheal aspirate instead of posterior 
oropharynx saliva.6,9–11 Our initial experience showed 
that such saliva samples are promising in viral load 
monitoring in patients with COVID-19.6
 We also retrieved 
serum remnant from blood samples taken for routine 
biochemical testing, and refrigerated these samples at 
–20°C until antibody testing could be done.
We recorded clinical findings in a predesigned database, 
including a patient’s history and physical examination and 
findings of haematological, biochemical, radiological, and 
microbiological investigations. We defined severe disease 
as the need for supplemental oxygen, admission to the 
intensive care unit (ICU), or death. We did in-house reverse transcriptase quantitative PCR
(RT-qPCR) targeting the SARS-CoV-2 RNA-dependentRNA-polymerase-helicase gene region, as described 
(appendix p 1).12 We did EIAs for SARS-CoV-2 nucleoprotein
(NP) and spike protein receptor binding domain (RBD), as 
described but with modifications.13 Recombinant NP and 
spike protein RBD of SARS-CoV-2 were used for the EIAs. 
We assessed the purity of NP and RBD by sodium dodecyl 
sulphate polyacrylamide gel electrophoresis and western 
blotting (figure 1A, B; appendix pp 2–3). A positive sample 
was included in each run as a positive control. We used an 
archived anonymous sample from 2018 as a negative 
control.14 The cutoff for seropositivity was set as the mean 
value of 93 anonymous archived serum specimens from 
2018, plus 3 SDs. We verified the validity of EIAs by 
competitive EIA (appendix p 6) and by western blotting, 
using patients’ serum samples (figure 1C, D; appendix p 9). 
We did microneutralisation assays and virus culture, as 
described (appendix pp 1–5).6,15 We did whole-genome 
sequencing using the Oxford Nanopore MinION device 
(Oxford Nanopore Technologies, Oxford, UK), as described 
(appendix p 4).1
Statistical analysis
We did statistical analyses using SPSS version 26.0 or 
PRISM version 6.0. We compared categorical variables 
using Fisher’s exact test and continuous variables with the 
Mann-Whitney U test. We used Spearman’s correlation to 
assess the relation between age and viral load. A p value 
less than 0·05 was judged statistically significant.
Role of the funding source
The funders had no role in study design, data collection, 
data analysis, data interpretation, or writing of the report. 
The corresponding author had full access to all data in 
the study and had final responsibility for the decision to 
submit for publication.
Results
Between Jan 22, 2020, and Feb 12, 2020, 30 patients were 
screened for inclusion, of whom 23 were included 
(13 male and ten female). Ten patients had severe 
COVID-19, of whom all required oxygen supplementation, and 13 patients had mild disease. The median 
age of patients was 62 years (range 37–75). 11 (48%) of 
23 patients had chronic medical illnesses, and the 
most common underlying diseases were hypertension in 
six (26%) patients and diabetes in four (17%). Chronic 
comorbidities were more common among patients 
with severe COVID-19 (seven [70%] patients with severe 
disease had chronic comorbidities vs four [31%] with 
mild disease), although this difference was not significant 
(table). Five patients were admitted to the ICU, including 
three who required intubation. Two patients died.
The median interval between symptom onset and 
hospitalisation was 4 days (range 0–13). On presentation, 
the most common symptom was fever in 22 patients 
(96%), followed by cough in five (22%), chills in 
four (17%), and dyspnoea in four (17%; table). Dyspnoea 
was significantly more frequent among the ten patients 
with severe disease than among those with mild disease 
(four [40%] of ten vs none [0%] of 13; p=0·024). Serum 
alkaline phosphatase was significantly higher among 
patients with severe disease than among those with 
mild disease (74 U/L [range 56–149] vs 60 U/L [38–118]; 
p=0·026). The lymphocyte count was lower among 
patients with severe disease than among those with 
mild disease (0·65×10⁹ cells per L [range 0·30–1·90] vs
1·03 [0·57–2·25]), but this difference was not significant 
(p=0·088). Lymphopenia and neutrophilia were present 
in a higher proportion of patients with severe disease than in those with mild disease, but the differences were 
not significant (p=0·090 and p=0·068, respectively).
Chest radiographic abnormalities were seen in 15 (65%) 
patients. Multifocal ground-glass lung opacities were 
seen in 17 (74%) patients on CT. SARS-CoV-2 RNA was 
detected in blood samples in five (22%) patients and 
rectal swabs in four (27%), but the detection rate between 
severe and mild cases did not differ (p=0·62 and p=0·57, 
respectively; table). SARS-CoV-2 RNA was not detected in 
any urine specimens. Lopinavir–ritonavir with or without 
ribavirin or interferon beta 1b was given in 18 (78%) 
patients at different timepoints after symptom onset.
In total, 173 respiratory specimens were obtained from 
23 patients (mean 7·5 respiratory specimens per patient). 
The median viral load at presentation was 5·2 log10 copies 
per mL (IQR 4·1–7·0). SARS-CoV-2 RNA was not 
detected in the saliva of three (13%) patients. Specimens 
with undetectable viral load were assigned a value of 
1 log10 copies per mL. No correlation was noted between 
days after symptom onset and initial viral load 
(Spearman’s ρ=0·48; p=0·97). The viral load in posterior 
oropharyngeal saliva samples was highest during the 
first week of symptom onset then gradually declined 
(slope –0·15, 95% CI –0·19 to –0·11; R²=0·71; figure 2). 
Endotracheal aspirate viral load was available from day 8 
after symptom onset and showed a non-significant 
decline (slope –0·13, 95% CI –0·31 to 0·04; R²=0·15). Of 
the 21 patients who survived, seven (33%) had viral RNA 
detected for 20 days or longer after symptom onset. No 
association was seen between prolonged detection of 
viral RNA (≥20 days after symptom onset) and severity of 
illness (p=0·35). One patient had viral RNA detected for 
up to 25 days after symptom onset; another patient had 
undetectable viral load on days 21 and 22 after symptom 
onset, with rebound of viral load on days 23 and 24, 
followed by 5 days of undetectable viral load.
A significant positive correlation between age and peak 
viral load was noted (Spearman’s ρ=0·48, 95% CI 
0·074–0·75; p=0·020; figure 3A). The median initial 
(p=0·56) and peak (p=0·52) viral loads in severe cases 
were about 1 log10 higher than those in mild cases, 
although the difference was not significant (figure 3B, C). 
The initial (p=0·49) and peak (p=0·29) viral loads did not 
differ between patients without comorbidities and those 
with comorbidities (figure 3D, E). For patients with both 
viral load and antibody results available in week 1 or 
week 3, median viral load was 6·70 log10 copies per mL 
(range 4·17–8·64), and the concomitant median optical 
density (OD) for anti-NP IgG was 0·13 (range 0·10–1·83) 
in week 1, whereas in week 3, median viral load 
was 4·91 log10 copies per mL (range 3·99–8·94) and the 
concomitant median OD for anti-NP IgG was 2·59 
(range 2·12–2·65).
108 serum specimens were obtained from 23 patients 
(mean 4·7 serum specimens per patient). An increase 
was noted in IgG or IgM antibody levels against NP or 
RBD for most patients at 10 days or later after symptom 
onset, as shown by OD values in EIA (figure 4). When 
comparing the onset of seropositivity between anti-RBD 
and anti-NP, more patients had earlier seropositivity 
for anti-RBD than anti-NP for both IgG (RBD earlier, 
ten [43%] of 23 vs NP earlier, two [9%] of 23) and IgM 
(RBD earlier, six [26%] of 23 vs NP earlier, four [17%] 
of 23). When comparing the onset of seropositivity 
between IgG and IgM, more patients had earlier seroconversion for IgG than IgM for anti-NP (IgG earlier, 
six [26%] of 23 vs IgM earlier, one [4%] of 23) and antiRBD (IgG earlier, 13 [57%] of 23 vs IgM earlier, one [4%] 
of 23). For 16 patients with serum specimens available 
for 14 days or longer after symptom onset, the rate of 
seropositivity was 94% for anti-NP IgG (n=15), 88% 
for anti-NP IgM (n=14), 100% for anti-RBD IgG (n=16), 
and 94% for anti-RBD IgM (n=15).
To assess for host factors that affect the antibody titre, 
the correlation was analysed between the highest 
OD value during the convalescent period (third week 
after symptom onset) and age or comorbidities. Patients 
with comorbidities had a lower anti-RBD IgG OD than 
did those without comorbidities, although the difference 
was not significant (median OD, 0·65 vs 1·32; p=0·15; 
appendix p 7). No association was seen between 
comorbidity and anti-NP IgG or IgM OD values, or 
between age and anti-NP IgM or IgG or anti-RBD IgM or 
IgG OD values (appendix p 8).
Specimens with microneutralisation assay titres less 
than 10 were assigned a value of 5, and specimens with 
microneutralisation assay titres greater than 320 were 
assigned a value of 640. For one patient, a microneutralisation antibody assay was done with ten serial 
samples. The correlation between microneutralisation 
assay titres and anti-NP IgG (R²=0·99) or anti-RBD IgG 
(R²=0·96) was better than those between microneutralisation assay titres and anti-NP IgM (R²=0·88) or 
anti-RBD IgM (R²=0·87; figure 5).
Nanopore sequencing was successful for paired 
samples from four patients. The interval between the first 
and second specimens was 1–3 days. No viral mutations 
were identified between paired samples from individual 
patients.
Discussion
We analysed the serial viral load, antibody kinetics, and 
viral genome of patients with COVID-19 in Hong Kong. 
For most patients, the viral load of SARS-CoV-2 was 
very high at presentation and declined steadily. Despite 
development of antibodies against surface and internal 
proteins of SARS-CoV-2, viral RNA could still be detected 
in posterior oropharyngeal (deep throat) saliva samples 
from a third of patients for 20 days or longer. Peak viral 
load correlated positively with age. Most patients had an 
antibody response at 10 days or later after onset of 
symptoms. Viral whole-genome sequencing of paired 
samples from four patients did not identify any single 
nucleotide polymorphisms.
A high viral load on presentation of COVID-19 was 
recorded in our cohort, even for patients who were 
hospitalised shortly after symptom onset. Using nasal 
swab and throat swab, Zou and colleagues8
 have also 
reported a high viral load shortly after symptom onset. 
However, in that study, only cycle threshold values (not 
exact viral loads) were reported, and no statistical or 
correlative analysis was done with clinical variables such 
as age, comorbidities, disease severity, and antibody 
response. The viral load profile of SARS-CoV-2 is similar to that of influenza, which peaks at around the time of 
symptom onset, but contrasts with that of SARS-CoV at 
around 10 days and that of MERS-CoV at the second week 
after symptom onset.4,16,17 The high viral load on presentation suggests that SARS-CoV-2 can be transmitted 
easily, even when symptoms are relatively mild. This 
finding could account for the efficient person-to-person 
transmission noted in community and health-care 
settings. Clusters in families, workplaces, religious 
gatherings, and food premises have been widely 
reported.18
The viral load profile is important for guiding antiviral 
treatment. Since viral load had already peaked around the 
time of hospital admission, the risk of emergence of 
antiviral resistance could be similar to that of single-drug 
treatment of influenza by adamantanes, acid polymerase 
inhibitors, and neuraminidase inhibitors. However, 
our previous clinical trial of influenza treatment showed 
that a triple antiviral combination could significantly 
improve the clinical outcome and viral load profile 
and could reduce emergence of resistant virus quasispecies.19 Currently, no standard treatment is available for COVID-19. For SARS-CoV infection, our previous treatment study showed that a combination of lopinavir–
ritonavir and ribavirin led to significantly fewer
complications (eg, acute respiratory distress syndrome) or 
deaths than reported with historical controls treated with 
ribavirin.5
 Lopinavir–ritonavir or interferon beta 1b also 
reduced lung damage and decreased viral load in a nonhuman primate model of MERS-CoV.20 Lopinavir is a 
protease inhibitor with in-vitro activity against SARS-CoV 
and MERS-CoV. However, the idea that SARS-CoV 3C-like 
protease was the antiviral target of lopinavir was 
based purely on binding in computational modelling. Other protease inhibitors and nucleotide analogues 
(eg, remdesivir [Gilead Sciences, Foster City, CA, USA]) 
are potential candidates for treatment. Combination treatment with virus-targeting and host-targeting agents to
improve clinical outcome should be investigated.
Studies for SARS-CoV have shown that a high initial 
viral load was associated with death.22 However, our study 
only showed that the median viral load was 1 log10 higher 
in severe cases than in mild cases, and the difference was 
not significant. But, older age was associated with a 
higher peak viral load. In a previous study of patients 
infected with SARS-CoV, older age was an independent 
factor associated with higher viral load,23 as expected for 
immunosenescence, which impairs our innate and 
adaptive immune responses.
SARS-CoV-2 RNA could be detected for 20 days or 
longer in a third of patients who survived in our cohort, 
and one patient had SARS-CoV-2 RNA detected for 
25 days. Prolonged detection of viral RNA of 20 days or 
longer was also commonly seen for patients with MERSCoV or SARS-CoV infections.4,16 Prolonged detection 
of viral RNA represents a challenge for the limited 
availability of hospital isolation facilities because patients 
might not be discharged until viral RNA is undetectable 
in respiratory specimens. Further studies are warranted 
to ascertain whether patients are shedding live virus, by 
viral culture of the prolonged RT-PCR-positive specimens 
obtained from patients with concomitant seropositivity 
when shedded virions are coated with host antibodies 
which render them non-infectious.
A criterion for discontinuation of transmission-based 
precautions is a negative RT-qPCR result from two sets 
of nasopharyngeal and throat swab specimens. In the 
current study, one patient with complete symptom 
resolution tested positive for SARS-CoV-2 again after 
2 days of negative findings. Our results suggest that 
SARS-CoV-2 might be excreted at low levels despite 
clinical recovery. Thus, both serial viral load monitoring 
and antibody response should be considered when 
making decisions about infection control measures, 
because viral load seemed to be related inversely to 
serum antibody response in this study.
The antibody profile is vital for timing requests for 
serological assays and interpretation of antibody test 
results. Serological diagnosis is important for patients who 
present late with a very low viral load, below the detection 
limit of RT-PCR assays. Because most patients have rising 
antibody titres 10 days after symptom onset, collection of 
serial serum samples in the convalescent phase would be 
more useful. Serum IgG amounts can rise at the same 
time or earlier than those of IgM against SARS-CoV-2. 
By comparison with findings of a study on IgM and IgG 
EIA, in which more patients were seropositive for IgG than 
IgM at day 0 and day 5 of hospital admission,24 a higher proportion of patients in the current study also had earlier 
IgG than IgM seroconversion. However, this finding could 
also be accounted for by a lower sensitivity of the IgM EIA, 
which warrants investigations with more patients.
Serum antibody levels were not correlated with clinical 
severity. Notably, one patient with severe disease had an 
early antibody response 6 days after symptom onset. 
Deceased patients infected with SARS-CoV developed 
faster peak anti-spike antibody responses when compared 
with patients who recovered25 and had subsequent 
reduced B-cell immunity with impaired neutralising 
ability. In a SARS-CoV macaque model, anti-spike IgG 
stimulated pulmonary proinflammatory responses and 
caused acute lung injury.26 The detrimental effect of antispike IgG was attributable to the effect on wound-healing 
macrophages, which was mediated via the Fcγ receptor. 
Our findings showing correlation between antibody level 
detected by EIA and virus neutralisation titre are 
especially important for design of vaccine studies, and 
use of convalescent plasma or therapeutic monoclonal 
antibodies, which could improve clinical outcome or 
paradoxically cause immunopathological damage to the 
recipient.
Whole-genome sequencing on paired samples from 
four patients was successful and showed no differences 
in individually paired genome sequences. However, 
single nucleotide polymorphisms were shown to emerge 
during hospitalisation for MERS-CoV infection, using a 
targeted sequencing approach.27 Further studies in more 
patients with samples obtained at longer intervals could 
be more informative.
A high viral load in throat wash and saliva (up to 
10⁸ copies per mL of SARS-CoV RNA) was reported in 
17 patients with SARS.28 In a Chinese macaque model of 
SARS-CoV, salivary gland ducts were early targets of 
SARS-CoV and, therefore, were a likely source of the 
virions found in patients’ saliva, particularly early in 
infection.29 Because of these important findings, our 
study used posterior oropharyngeal saliva brought up by 
a throat-clearing manoeuvre to ascertain the temporal 
viral load profile. The posterior oropharynx is the meeting 
point between secretions coming from the posterior 
nasopharynx and the salivary glands and respiratory 
secretions swept up from the tracheal-bronchial tree. 
Testing of saliva could show viral shedding from both the 
salivary glands and the upper and lower respiratory tract. 
Moreover, because of greater patient acceptability for 
posterior oropharyngeal saliva samples than for nasopharyngeal or throat swabs, we obtained 7·5 respiratory 
specimens per patient for testing. Thus, our temporal 
viral load profile can be analysed by statistics, unlike 
previous clinical studies of viral kinetics of infections by 
highly pathogenic betacoronaviruses.8,16 Further studies 
are needed to ascertain whether the salivary glands can 
be infected by SARS-CoV-2.
Our study has several limitations. First, we could only 
include a few patients, and viral load and antibody titre 
data were not available everyday. This limitation is a 
common problem in studies of emerging infections such 
as SARS-CoV and MERS-CoV.16 The few patients enrolled 
does not allow for adjustment for potential confounding 
factors that could affect viral load or antibody response. 
Second, 48% of patients enrolled had chronic medical 
illness, which is a higher proportion than that reported in a 
large clinical series (24%).30 Although a lower anti-RBD 
IgG level was noted among patients with comorbidities, 
further studies are warranted with more patients. Third, 
posterior oropharyngeal saliva samples cannot differentiate 
whether the virus is coming from the nasopharynx or from 
secretions from the lower respiratory tract; thus, our study 
cannot indicate whether SARS-CoV-2 has a predilection for 
both upper and lower respiratory tract. Moreover, some 
patients might not clear the throat effectively to cough out 
saliva from deep in the throat, which could decrease test 
sensitivity when compared with that of nasopharyngeal 
swabs, particularly in patients with predominant upper 
respiratory involvement or mild symptoms. Finally, the 
most abundantly expressed internal NP might have some 
cross-antigenicity between SARS-CoV-2 and SARS-CoV 
(90% amino acid homology) and, occasionally, OC43-CoV 
(38% amino acid homology).31 Thus, the less abundantly 
expressed surface spike protein RBD, which is specific for 
SARS-CoV-2 and is the direct target for neutralising 
antibodies, was used to guard the specificity of our dual 
antibody assays.32
COVID-19 is an emerging infection with many 
unknowns. This study has shed light on viral kinetics 
and antibody response in patients and provides scientific 
evidence for guiding infection control policies and therapeutics. Further virological and immunological studies 
are needed to understand SARS-CoV-2 infection; infection control measures should be reviewed with the 
rapidly evolving epidemiology of COVID-19.
