# Supplementary material for: Stance markers in English medical research articles and newspaper opinion columns: A comparative corpus-based study
Source: PLoS One. 2021 Mar 8;16(3):e0247981. doi: 10.1371/journal.pone.0247981 (PMC7939291; doi:10.1371/journal.pone.0247981)
Supplement: S1 File — (ZIP) [file pone.0247981.s001.zip › Supporting information/supporting information 4/Medical RA data/16-Lancet.txt]

Clinical features and obstetric and neonatal outcomes of pregnant patients with COVID-19 in Wuhan, China: a retrospective, single-centre, descriptive study

Summary
Background In December, 2019, coronavirus disease 2019 (COVID-19) caused by severe acute respiratory syndrome 
coronavirus 2 (SARS-CoV-2) emerged in Wuhan, China. The number of affected pregnant women is increasing, but 
scarce information is available about the clinical features of COVID-19 in pregnancy. This study aimed to clarify the 
clinical features and obstetric and neonatal outcomes of pregnant patients with COVID-19.
Methods In this retrospective, single-centre study, we included all pregnant women with COVID-19 who were 
admitted to Tongji Hospital in Wuhan, China. Clinical features, treatments, and maternal and fetal outcomes were 
assessed.
Findings Seven patients, admitted to Tongji Hospital from Jan 1, to Feb 8, 2020, were included in our study. The mean 
age of the patients was 32 years (range 29–34 years) and the mean gestational age was 39 weeks plus 1 day (range 
37 weeks to 41 weeks plus 2 days). Clinical manifestations were fever (six [86%] patients), cough (one [14%] patient), 
shortness of breath (one [14%] patient), and diarrhoea (one [14%] patient). All the patients had caesarean section 
within 3 days of clinical presentation with an average gestational age of 39 weeks plus 2 days. The final date of followup was Feb 12, 2020. The outcomes of the pregnant women and neonates were good. Three neonates were tested for 
SARS-CoV-2 and one neonate was infected with SARS-CoV-2 36 h after birth.
Interpretation The maternal, fetal, and neonatal outcomes of patients who were infected in late pregnancy appeared 
very good, and these outcomes were achieved with intensive, active management that might be the best practice in 
the absence of more robust data. The clinical characteristics of these patients with COVID-19 during pregnancy were 
similar to those of non-pregnant adults with COVID-19 that have been reported in the literature.


Research in context
Evidence before this study
We searched PubMed and Google Scholar on Feb 8, 2020, for 
articles describing the features of patients in pregnancy infected 
with severe acute respiratory syndrome coronavirus 2 
(SARS-CoV-2; previously known as 2019 novel coronavirus 
[2019-nCoV]), using the search terms “novel coronavirus” or 
“2019 novel coronavirus” or “2019-nCoV” and “pregnancy” or 
“maternal infection” or “neonatal outcomes”. We also searched 
the China National Knowledge Infrastructure database and 
Wanfang Data using the same terms in Chinese. We found 
several epidemiological, clinical, laboratory, management, 
and outcomes studies regarding the epidemiology and clinical 
features of pneumonia caused by SARS-CoV-2. We identified no 
reports on management of pregnant women with COVID-19 
and scarce evidence of mother-to-child vertical transmission.
Added value of this study
We assessed the incubation period, clinical manifestations, 
laboratory findings, chest CT scans, maternal and fetal 
management, therapeutic schedule, and maternal and fetal 
outcomes of full-term pregnant women confirmed to have 
COVID-19 pneumonia caused by SARS-CoV-2 infection. With 
intensive, active management, the outcomes of the pregnant 
women and neonates were good. Although one neonate was 
found to be infected with SARS-CoV-2 36 h postpartum, up to 
the follow-up day, no pneumonia and other clinical symptoms 
and signs were found in all seven neonates. To the best of our 
knowledge, we provide the first evidence that clinical features 
of COVID-19 in full-term pregnant women were similar to those 
of non-pregnant adult patients with COVID-19 and outcomes 
were good following intensive active management of the 
disease.
Implications of all the available evidence
The outcomes observed in late pregnancy appear very good In 
light of all the evidence and we suggest that intensive, active 
management might be best practice in the absence of more 
robust data.
Introduction
In December, 2019, a series of pneumonia cases of 
unknown cause emerged in Wuhan (Hubei, China), with 
clinical presentations resembling viral pneumonia.1–3
Deep sequencing analysis from lower respiratory tract 
samples indicated a novel coronavirus that was later 
named severe acute respiratory syndrome coronavirus 2 
(SARS-CoV-2).4
 Thus far, more than 49 000 confirmed 
cases, including health-care workers, have been identified 
in Wuhan, and many cases have been confirmed in other 
provinces in China, and in Italy, Iran, South Korea, 
Spain, and other countries worldwide.5–9 The number 
of pregnant women with COVID-19 is also increasing; 
there were already more than 30 pregnant patients with 
COVID-19 in China by Feb 8, 2020.
At present, information regarding the epidemiology and 
clinical features of pneumonia in pregnancy caused by 
COVID-19 is scarce.10 Furthermore, there is no previous 
treatment experience with COVID-19 in pregnancy. Up to 
now, seven liveborn infants have been delivered by 
pregnant women with COVID-19 at Tongji Hospital 
(Wuhan, China). We aim to describe epidemiological, 
clinical, laboratory, and radiological characteristics, treatment, and maternal and fetal outcomes of full-term 
pregnant women confirmed to have SARS-CoV-2 infection.
Methods
Study design and participants
For this retrospective, single-centre study, we recruited 
patients from Jan 1 to Feb 8, 2020, at Tongji Hospital, 
Tongji Medical College, Huazhong University of Science 
and Technology (Wuhan, China). According to the 
arrangements put in place by the Chinese Government, 
pregnant women were admitted centrally to the hospital 
from all of Wuhan without selectivity. All pregnant 
women in Tongji Hospital who were diagnosed with 
COVID-19 according to the WHO interim guidance were 
enrolled in this study.4
 Among them, three patients were 
directly admitted to Tongji hospital for fever and four 
patients were transferred from other hospitals across 
Wuhan. This study was approved by the ethics committee 
of Tongji Hospital, and written informed consent was obtained from the patients for the publication of 
individual data from before enrolment when data were 
collected retrospectively.
Procedures
We obtained epidemiological, demographic, clinical, 
laboratory, management (multidisciplinary assessment, 
delivery methods, and treatments), and maternal and 
fetal (complications and follow-up visits) outcomes data 
from patients’ medical records. The incubation period 
was defined as the interval between the potential earliest 
date of contact of the transmission source (wildlife or 
person with suspected or confirmed case) and the 
potential earliest date of symptom onset (ie, cough, 
fever, fatigue, or myalgia). If data were missing from the 
records or clarification was needed, data were obtained 
by direct communication with attending doctors and 
other healthcare providers. All data were checked by two 
physicians (WL and NY).
Laboratory confirmation of SARS-CoV-2 infection was 
done at Tongji Hospital. Throatswab specimens from 
the upper respiratory tract that were obtained from all
patients at admission were maintained in viral transport 
medium. SARS-CoV-2 infection was confirmed by realtime RT-PCR using the same protocol as described 
previously.3
 Real-time RT-PCR detection reagents were 
provided by Tongji Hospital. Other respiratory viruses, 
including influenza A virus, influenza B virus, 
respiratory syncytial virus, parainfluenza virus, and 
adenovirus were also tested for by realtime RT-PCR. 
Sputum or endotracheal aspirates were obtained at 
admission for the identification of possible causative 
bacteria or fungi. Additionally, all patients were given 
chest CT examinations. All the patients delivered infants 
by caesarean section, and then the neonates were 
transferred to the neonatology department.
Outcomes
We describe epidemiological data, demographics, signs 
and symptoms on admission, comorbidities, laboratory 
results, coinfection with other respiratory pathogens, 
chest radiography and CT findings, treatment received 
for COVID-19, and clinical maternal, fetal, and neonatal 
outcomes.
Statistical analysis
Statistical analysis was done using SPSS, version 20.0. 
Continuous variables are directly expressed as ranges. 
Categorical variables are expressed as number (%).
Role of the funding source
The sponsor of this study had no role in study design, 
data collection, data analysis, data interpretation, or 
writing of the report. The corresponding author had full 
access to all the data in the study and takes final 
responsibility for the decision to submit for publication.
Results
Between Jan 1 and Feb 8, 2020, seven pregnant patients 
with COVID-19 were included in this study (table 1). 
None of them had a history of exposure to Huanan 
Seafood Wholesale Market, and none of them were 
medical staff. Three of the seven patients were 
primiparous and four were multiparous, with a mean 
age of 32 years (range 29–34 years) and mean gestational 
age of 39 weeks plus 1 day (range 37 weeks to 41 weeks
plus 2 days) at admission. Two (29%) patients had 
chronic diseases (hypothyroidism and polycystic ovary syndrome) and three (43%) patients had uterine scarring. 
The average incubation period was 5 days (range 
2–9 days). On admission, six (86%) patients had fever, 
one (14%) patient had cough, one (14%) patient had 
shortness of breath, and one (14%) patient had diarrhoea 
(table 1).
Clinical outcomes were followed up to Feb 12, 2020. Data 
from laboratory tests showed that all patients had a normal 
leucocyte count and five (71%) had neutrophil levels above 
the normal range (appendix 2 pp 1–2). Lymphocytes were 
below the normal range in five (71%) patients, platelets 
were below the normal range in two (29%) patients, and 
D-dimer was above the normal range in all patients. 
Two (29%) patients had differing degrees of liver function 
abnormality, as well as increased alanine aminotransferase 
or aspartate aminotransferase, or both. Regarding 
infection-related biomarkers, procalcitonin (measured in 
six patients) and erythrocyte sedimentation rate (measured 
in five patients) were above the normal ranges in four (57%) 
patients and all patients had abnormally high concentrations of C-reactive protein. Interleukin-6 was tested 
in four patients, all of whom had levels above the normal
range. Two patients had H1N1 and one had Legionella 
pneumophila co-infections. According to chest CT, six (86%) 
patients had bilateral pneumonia and the remaining 
one (14%) had unilateral pneumonia (appendix 2 pp 1–2; 
figure).
All patients received oxygen therapy, via nasal catheter, in 
isolation. All patients received antiviral treatment, 
including oseltamivir (75 mg every 12 h, orally), ganciclovir 
(0·25 g every 12 h, intravenously), and interferon (40 μg 
daily, atomisation inhalation) and arbidol tablets (200 mg 
three times daily, orally; appendix 2 p 2). Traditional 
Chinese medicines, such as Jinyebaidu granules and 
Lianhuaqingwen capsules, were also given. All patients 
were given antibiotic treatment: two (29%) patients were 
treated with a single antibiotic and five (71%) patients were 
given combination therapy. The antibiotics used were 
cephalosporins, quinolones, and macrolides. Five (71%) 
patients were also treated with methylprednisolone after 
caesarean section (appendix 2 p 2).
All the patients had caesarean section after consultation 
with a multidisciplinary team. The time of delivery was from 37 weeks to 41 weeks plus 5 days, with a mean of 
39 weeks plus 2 days (appendix 2 p 3). Regarding 
anaesthesia, six patients had combined spinal and 
epidural anaesthesia and one received general anaesthesia. 
Intraoperative oxygen saturation was maintained at a 
minimum of 98%, mean intraoperative infusion volume 
was 1036 mL (range 500–1500 mL), mean intraoperative 
bleeding volume was 193 mL (50–300 mL), and mean 
oxytocin use was 26 units (20–30 units).
The outcomes of the pregnant women were good. 
There were no intesive care unit admissions for mothers 
throughout the study period, including before and after 
delivery. At the end of follow-up (March 12, 2020), all 
patients had been discharged from the hospital per the 
following discharge criteria: body temperature returned 
to normal for more than 3 days; respiratory symptoms 
improved significantly; pulmonary imaging showed a 
significant improvement in acute exudative lesions; and 
nucleic acid test of respiratory specimens such as results 
of sputum and nasopharyngeal swabs were negative 
twice in a row (sampling interval ≥24 h). The neonatal 
birthweights and Apgar scores were normal. Four infants 
were taken home and were not tested for SARS-CoV-2; 
no fever, pathological jaundice, or other symptoms were 
reported during the follow-up call at 28 days after birth. 
Another three infants remained for observation in the 
neonatology department and were tested for SARS-CoV-2. 
Nucleic acid test for the throat swab of one neonate (child 
of patient 1) was positive at 36 h after birth; nucleic acid 
tests for the other two were negative. Subsequently, this 
infected neonate was transferred to Wuhan Children’s 
Hospital, a designated hospital for children infected with 
COVID-19. After admission, the neonate had no fever 
and cough, with mild shortness of breath symptoms. 
Chest x-ray revealed mild pulmonary infection. The 
shortness of breath relieved quickly under neonatal 
care and monitoring. The neonate was discharged after 
2 weeks following two consecutive negative nucleic acid 
test results. At 28 days after birth, the remaining three 
neonates were healthy and had no respiratory symptoms 
or fever (table 2).
Discussion
This is a descriptive study on the clinical characteristics 
and obstetric and neonatal outcomes of pregnant women 
infected with COVID-19. At present, few cases of infected 
pregnant women have been reported. This study is one of 
the first to report the maternal, fetal, and neonatal 
outcomes of pregnant women with COVID-19 who are in 
their third trimesters. We have presented seven cases of 
COVID-19 in late pregnancy with good outcomes for 
both mother and infant.
Human coronaviruses are among the most common 
pathogens that cause respiratory infection. SARS-CoV-2 
has enveloped virions that measure about 50–200 nm in 
diameter with a single positive-sense RNA genome.11
COVID-19 is transmitted through respiratory droplets, 
physical contact, and aerosols, and there is evidence of 
human-to-human transmission.12–13 None of our pregnant 
patients had a history of exposure to Huanan Seafood 
Wholesale Market, but all of them lived in the epidemic 
area. In terms of clinical manifestations, the common 
symptoms of these pregnant women at the onset of 
COVID-19 were fever and cough, and the less common 
symptoms were diarrhoea and shortness of breath. 
Laboratory tests showed that absolute lymphocyte counts 
were reduced, C-reactive protein, erythrocyte sedimentation rate, and D-dimer were increased, and leucocytes 
were normal in most of the seven pregnant patients. In 
our study, these patients showed a pattern of clinical 
characteristics similar to those reported in non-pregnant 
adults with COVID-19.
Because COVID-19 is an emerging infectious disease, 
the optimal treatment for affected individuals has not yet 
been established. In our study, most patients were treated 
with ribavirin, corticosteroids, and antibiotics. Although 
remdesivir and other antiviral drugs have been used in the 
clinical treatment of patients with COVID-19, no data of 
their safety and efficacy as COVID-19 treatments have 
been published. No safety concerns have been identified 
related to the use of traditional Chinese medicine in our 
study. Five of our patients were treated with steroids 
(methylprednisolone 1–2 mg/kg per day); however, animal 

studies have shown that the use of large doses of 
corticosteroids during pregnancy might lead to fetal 
malformation, and some studies have shown that the easy 
passage of corticosteroids through the placenta might 
increase the incidence of low birthweight in infants.14
Therefore, steroids were only used after caesarean section 
in this study. Thus far, no complications related to the 
steroids have been recorded in the mothers and infants, 
but their safety still needs more data to draw conclusions. 
Because of alterations in hormone levels and decreased 
lung volumes caused by increases in uterus size during 
pregnancy, patients might have a more rapid clinical 
deterioration. Additionally, the influence of the virus itself 
and these antivirals and Chinese medicines on fetal 
development is unknown. Therefore, for full-term pregnant 
women, after consultation with a multidisciplinary team, 
delivering as soon as possible might be a better choice for
the sake of safety considerations. Timely use of antibiotics 
to prevent secondary bacterial infections and strengthen 
immune support treatment can reduce complications 
and mortality, so antibiotics were used routinely after 
operation.15 COVID-19 pneumonia in pregnancy is a complicated clinical scenario, and a multidisciplinary team of 
medical personnel is needed to care for and treat these
patients comprehensively. Relevant specialty areas include 
obstetrics, infectious diseases, internal medicine, paediatrics, anaesthesia, psychology, and infection control. No 
medical staff had SARS-Cov-2 infections during the whole 
treatment period.
The sequence similarity between SARS and 
SARS-CoV-2 is as high as 79%;16 the mortality rate of 
SARS infection is 10%,17 and the mortality rate of SARS 
in pregnant women was 25%.18 Studies have reported 
that the mortality rate of patients with COVID-19 is 
about 1·4%.19 In our study, the maternal, fetal, and 
neonatal outcomes of pregnant women with COVID-19 
pneumonia are better than those with SARS infection. 
This might be associated with our small number of 
cases and short delivery time (ie, as soon as possible 
after diagnosis). Previous studies have shown no 
evidence of perinatal SARS infection in infants born to 
mothers who had SARS infection during pregnancy.18,20
One neonate in our study was infected with COVID-19 
36 h after birth. However, the viral nucleic acid tests of 
the placenta and cord blood in this patient were negative 
for SARS-CoV-2, so intrauterine vertical transmission 
might not have occurred; thus, further study is needed.
However, this study has several limitations. First, only 
seven pregnant women with COVID-19 were included in 
the analyses. More infected pregnant women and 
comparative studies (eg, cohorts, case-control) should be 
analysed to get a more comprehensive understanding of 
COVID-19 in pregnancy. Second, all enrolled patients 
were in the third trimester, so the effect of the virus 
infection on the fetus in the first or second trimester is 
unknown. Third, due to the short time of the outbreak, 
the long-term outcomes of the neonates and whether 
mother-to-child transmission exists require further 
study. However, the data in this study permit an early 
assessment of the clinical characteristics and maternal 
and fetal outcomes of COVID-19 in late pregnancy in 
women in Wuhan, China.
In conclusion, the clinical characteristics of these 
patients with COVID-19 during late pregnancy are 
similar to those reported by non-pregnant adults with 
COVID-19. The maternal, fetal, and neonatal outcomes 
of those pregnant women infected in late pregnancy 
appear very good, and these outcomes are achieved with 
intensive, active management, which might be the best 
practice in absence of more robust data. Long-term 
outcomes and potential mother-to-child vertical transmission needs further study.
