# Supplementary material for: Stance markers in English medical research articles and newspaper opinion columns: A comparative corpus-based study
Source: PLoS One. 2021 Mar 8;16(3):e0247981. doi: 10.1371/journal.pone.0247981 (PMC7939291; doi:10.1371/journal.pone.0247981)
Supplement: S1 File — (ZIP) [file pone.0247981.s001.zip › Supporting information/supporting information 4/Medical RA data/17-Lancet.txt]

Clinical and epidemiological features of 36 children with coronavirus disease 2019 (COVID-19) in Zhejiang, China: an observational cohort study

Summary
Background Since December, 2019, an outbreak of coronavirus disease 2019 (COVID-19) has spread globally. Little is 
known about the epidemiological and clinical features of paediatric patients with COVID-19.
Methods We retrospectively retrieved data for paediatric patients (aged 0–16 years) with confirmed COVID-19 from 
electronic medical records in three hospitals in Zhejiang, China. We recorded patients’ epidemiological and clinical 
features.
Findings From Jan 17 to March 1, 2020, 36 children (mean age 8·3 [SD 3·5] years) were identified to be infected with 
severe acute respiratory syndrome coronavirus 2. The route of transmission was by close contact with family members 
(32 [89%]) or a history of exposure to the epidemic area (12 [33%]); eight (22%) patients had both exposures. 19 (53%) 
patients had moderate clinical type with pneumonia; 17 (47%) had mild clinical type and either were asymptomatic 
(ten [28%]) or had acute upper respiratory symptoms (seven [19%]). Common symptoms on admission were fever 
(13 [36%]) and dry cough (seven [19%]). Of those with fever, four (11%) had a body temperature of 38·5°C or higher, 
and nine (25%) had a body temperature of 37·5–38·5°C. Typical abnormal laboratory findings were elevated creatine 
kinase MB (11 [31%]), decreased lymphocytes (11 [31%]), leucopenia (seven [19%]), and elevated procalcitonin 
(six [17%]). Besides radiographic presentations, variables that were associated significantly with severity of COVID-19 
were decreased lymphocytes, elevated body temperature, and high levels of procalcitonin, D-dimer, and creatine 
kinase MB. All children received interferon alfa by aerosolisation twice a day, 14 (39%) received lopinavir–ritonavir 
syrup twice a day, and six (17%) needed oxygen inhalation. Mean time in hospital was 14 (SD 3) days. By Feb 28, 2020, 
all patients were cured.
Interpretation Although all paediatric patients in our cohort had mild or moderate type of COVID-19, the large 
proportion of asymptomatic children indicates the difficulty in identifying paediatric patients who do not have clear 
epidemiological information, leading to a dangerous situation in community-acquired infections.

Research in context
Evidence before this study
We searched PubMed from Nov 1, 2019, to March 1, 2020, for 
studies published in any language using the terms “COVID-19”, 
“coronavirus disease 2019”, “novel coronavirus”, “pediatric 
patients”, “children”, “transmission”, “clinical feature”, 
and “epidemiological features”. We found 13 studies about 
coronavirus disease 2019 (COVID-19) in children. These studies 
were related to treatment recommendations, CT features in 
15 children, case reports, and COVID-19 in infants. To our 
knowledge, no study has been done to comprehensively 
investigate a cohort of paediatric patients with COVID-19 and 
their distinctive clinical features. Published work about adult 
patients has shown that manifestations vary strikingly by 
individual. Since children are different from adults in many 
aspects, such as immunological development, we aimed to 
investigate the clinical and epidemiological features of 
paediatric patients with COVID-19.
Added value of this study
Between Jan 17 and March 1, 2020, 661 cases of COVID-19 were 
reported in Ningbo and Wenzhou (Zhejiang province, China). 
Of these cases, 36 were in children. All children with COVID-19 
had been infected either by close contact with adults infected 
with severe acute respiratory syndrome coronavirus 2 
(SARS-CoV-2) or by exposure to the epidemic area. Although 
fever, cough, and pneumonia were the most common signs, 
about half the children had mild disease with no presenting 
symptoms. Fewer children with COVID-19 had obvious 
symptoms compared with adult patients with COVID-19 and 
paediatric patients with H1N1 influenza described in previous 
studies.
Implications of all the available evidence
By contrast with findings in adults, children with COVID-19 had 
milder clinical manifestations; nearly half of paediatric 
patients were asymptomatic (ie, no fever and no cough). 
This asymptomatic condition is relevant if community-acquired 
transmission becomes the primary mode; identification of 
paediatric patients without presenting symptoms will become a 
great challenge. Fortunately, the number of children infected with 
SARS-CoV-2 accounted for a small proportion of total people 
infected, and paediatric patients also had clear epidemiological 
information. Devising measures to protect children from 
infection with SARS-CoV-2 is very important.


Introduction
Coronaviruses are non-segmented positive-stranded 
RNA viruses with a roughly 30 kb genome surrounded 
by a protein envelope. Most coronaviruses cause diseases 
in their particular host species;1
 those that can infect 
humans through cross-species transmission have 
become an important threat to public health. Two serious 
coronavirus disease outbreaks have happened in the past 
two decades: severe acute respiratory syndrome (SARS) 
in 2003,2
 and Middle East respiratory syndrome (MERS) 
in 2012.3
Since December, 2019, severe acute respiratory syndrome coronavirus 2 (SARS-CoV-2) has been recognised 
as the causal factor in a series of severe cases of 
pneumonia originating in Wuhan in Hubei province, 
China.4
 This disease has been named coronavirus disease 
2019 (COVID-19) by WHO. SARS-CoV-2 has been shown 
to cause disease via a mechanism analogous to the SARS 
coronavirus, with potential damage to vital organs such 
as lung, heart, liver, and kidney, and infection poses a 
considerable risk to patients by the high prevalence of 
pneumonia.5
 By March 1, 2020, SARS-CoV-2 had led 
to 80 981 confirmed cases of COVID-19 in China, 
and 44067 cases in 117 countries.6
 A cohort study of 
44 672 Chinese cases reported that 2·1% of patients were 
younger than 20 years, and 1·2% were asymptomatic.7
Pneumonia is the leading cause of mortality in 
children.8
 Distinct immunological responses to viral 
infections can exist in children and result in severe 
damage to vital organs.9
 Although short-to-medium-term 
outcomes for children who recovered from SARS seemed 
good, the disease caused exercise impairment after more 
than 6 months.10 A comprehensive literature search 
indicated that MERS was rare in children (31 cases 
identified between 2012 and 2016),11 because transmission 
depends heavily on animal exposure and direct contact in the household or health-care facilities. Collectively, 
these two coronavirus diseases did not widely affect 
children because of the short-term epidemic of SARS 
and the strict transmission route of MERS. In a study of 
15 children with COVID-19 (aged 4–14 years), six patients 
had small nodular ground-glass opacities in the lungs.12
At the time of the COVID-19 outbreak, all schools were 
on the spring festival holiday, which might have 
prevented children from exposure to transmission 
sources. However, the school community is a place that 
can enhance rapid spread of the highly infectious 
SARS-CoV-2.
Ningbo and Wenzhou are two cities in Zhejiang 
province, located 900 km east of Wuhan. On Jan 17, 2020, 
the first COVID-19 case was reported in Wenzhou. Up to 
March 1, 2020, 661 cases of COVID-19 had been reported 
in Ningbo and Wenzhou, of which 36 were in children. 
We aimed to describe the epidemiological and clinical 
features of these paediatric patients, information that is 
urgently needed for prevention and treatment of 
COVID-19 in children.
Methods
Study population
We did an observational cohort study at three hospitals in 
Zhejiang province, China (Ningbo Women and Children’s 
Hospital, The Third Affiliated Hospital of Wenzhou 
Medical University, and Wenzhou Central Hospital of 
Wenzhou). We included all paediatric patients (aged 
0–16 years) with laboratory confirmed COVID-19. The 
diagnosis of COVID-19 was based on guidelines issued by 
the National Health Commission of the People’s Republic 
of China.13 We screened all patients who had cough, fever, 
and radiographic presentation at the initial assessment, or 
who underwent epidemiological investigation because of a 
history of exposure to epidemic areas or close contact 
with an infected individual. We confirmed SARS-CoV-2 
infection by RT-PCR of samples taken from upper nasopharyngeal swabs. Epidemiological investigation was
focused on the route of transmission, and we assessed 
travel history, residence in epidemic areas, and close 
contact with patients with confirmed COVID-19 within 
14 days.
This study was approved by the ethics committee of 
Ningbo Women and Children’s Hospital and followed the 
Declaration of Helsinki. Written consent was obtained 
from the guardians of the patients.
Procedures
Sample collection, RT-PCR, and interpretation of results 
was done as previously described.14 Two sets of primers 
were used for two target genes (ie, open reading frame 1ab 
[ORF1ab] and nucleocapsid protein [N]) according to the 
protocol issued by the National Institute for Viral Disease 
Control and Prevention in China (panel 1).15
On admission, patients were assessed for clinical 
type, according to guidelines for scoring paediatric 
patients with COVID-19 (recommendations issued by the 
paediatrics branch of the Chinese Medical Association; 
panel 2).16 The therapeutic principles included general 
support therapy; monitoring of lung, liver, kidney, and 
myocardial functions; active control over high fever; 
oxygen uptake if necessary; and antiviral treatment 
with interferon alfa and lopinavir–ritonavir. Treatment outcomes were defined as improved, cured, and failed. 
Improved outcome referred to the end of fever and 
improvement in pneumonia (via CT scan) and improvement in upper respiratory manifestations. Cured outcome referred to normal body temperature for 3 days, 
plus improved outcomes and two negative results on 
RT-PCR for SARS-CoV-2. Failed outcome referred to 
disease progression to critical illness or death. Patients 
who were discharged from hospital had to be quarantined 
for 2 weeks.We obtained data retrospectively from electronic 
medical records, and these were reviewed by two trained 
doctors (LH and YL). Information retrieved included 
demographic data, medical history, exposure history, 
underlying comorbidities, symptoms, laboratory examinations, chest CT scans, and treatment. Laboratory 
examinations included routine testing, analysis of immunological responses, and measurement of biomarkers for 
monitoring lung, liver, myocardial, and renal functions. 
We compared the prevalence of abnormal clinical indices 
of the paediatric patients with previously reported data 
for 175 adults with COVID-19 in Wenzhou,17 44 paediatric 
patients with SARS in Hong Kong,10,18 and 167 Chinese 
paediatric patients with H1N1 influenza.19
Statistical analysis
We presented continuous variables as mean (SD) and 
categorical variables as number (%). We compared means 
of continuous variables between groups using independent group t tests when values were normally distributed; otherwise, we used the Mann-Whitney U test. 
We compared proportions for categorical variables 
between groups using Fisher’s exact test, because of 
limited numbers. We judged a two-sided α less than 0·05 
statistically significant. All data analyses were done with 
SPSS version 20.
Role of the funding source
The funder had no role in study design, data collection, 
data analysis, data interpretation, or writing of the report. 
The corresponding author had full access to all data in 
the study and had final responsibility for the decision to 
submit for publication.
Results
Between Jan 17 and March 1, 2020, 661 COVID-19 cases 
were reported in Ningbo and Wenzhou in China; of these 
cases, 36 (5%) were in children (aged 1–16 years; mean 
age 8·3 [3·5] years). 13 (36%) of 36 patients were female 
(table 1). The route of transmission for paediatric patients 
was either by close contact with family members with 
COVID-19 (32 [89%]) or a history of exposure to epidemic 
areas (12 [33%]), or both (eight [22%]). 17 (47%) of 
36 children had mild clinical type, with ten (28%) patients 
asymptomatic and seven (19%) showing acute upper 
respiratory symptoms. The remaining 19 (53%) paediatric 
patients had moderate clinical type, characteristic of mild 
pneumonia (table 1). No severe and critically ill cases were 
seen.
On admission, frequent symptoms were fever (13 [36%]) 
and dry cough (seven [19%]). Of 13 patients with fever, 
four (11%) had a body temperature of 38·5°C or higher 
and nine (25%) had a body temperature of 37·5–38·5°C. 
Other symptoms were recorded infrequently, including 
sore throat (two [6%]), pharyngeal congestion (one [3%]), 
dyspnoea or tachypnoea (one [3%]), and vomiting or 
diarrhoea (two [6%]). Neither neurological symptoms nor 
signs of cardiac, liver, or renal failure were recorded.
Generally, two types of abnormal radiographic presentations were seen: multiple opacities and patchy opacities. 
19 (53%) paediatric patients had pulmonary ground-glass 
opacities on CT scan, suggesting pneumonia (figure 1). 
Pneumonia plus either fever or cough was seen in 
11 (30%) paediatric patients and eight (22%) had pneumonia as the only symptom. Ten (28%) children showed 
no symptoms of pneumonia, five (14%) reported fever 
only, and two (5%) only had a dry cough.
Table 1 shows findings of laboratory examinations 
related to immunological responses and cardiac, liver, 
and renal damage, according to mild or moderate clinical 
type. Abnormal findings in paediatric patients were 
increased serum creatine kinase MB (11 [31%]), decreased 
lymphocytes (11 [31%]), leucopenia (seven [19%]), and 
increased procalcitonin (six [17%]). Some features 
differed significantly between mild and moderate clinical 
type of COVID-19, including decreased lymphocytes 
(p=0·0083), raised body temperature (p=0·0020), and 
high levels of procalcitonin (p=0·0039), D-dimer 
(p=0·028), and creatine kinase MB (p=0·0084). Children with moderate clinical type also had a positive PCR result 
for longer (p=0·0050) and spent more days in hospital 
(p=0·017) than did those with mild clinical type.
Table 2 shows findings of laboratory examinations 
related to immunological responses and cardiac, liver, 
and renal damage, according to age group. Ten patients 
were aged 5 years or younger and 26 patients were 
16 years or younger but older than 5 years. The older 
children had decreased lymphocytes (p=0·029), elevated 
procalcitonin (p=0·032), and decreased creatine kinase 
(p=0·032) compared with the younger patients.
Treatments and primary manifestations were traced to 
assess disease progression and outcome, and four case 
types were identified: asymptomatic, upper respiratory 
symptoms or fever only, pneumonia only, and both 
pneumonia and upper respiratory symptoms or fever 
(figure 2). On admission, all children were treated with 
interferon alfa by aerosolisation twice a day, 14 (39%) 
received lopinavir–ritonavir syrup twice a day, and 
six (17%) needed oxygen inhalation (table 1). In the 
13 patients with fever, mean duration of fever was 3 (SD 2) 
days. Improvement in pneumonia was seen 4–10 days
after treatment initiation. SARS-CoV-2 RT-PCR results 
became negative after a mean of 10 (SD 2) days of 
treatment, regardless of the various initial manifestations 
of patients (figure 2). The mean number of days in 
hospital was 14 (SD 3) days. By Feb 28, 2020, all patients 
were cured, according to the criteria for cured outcome, 
and quarantined for a further 2 weeks. Follow-up is 
continuing every week, with samples taken to measure 
serum IgG and IgM and SARS-CoV-2 in blood, faeces, 
and nasopharyngeal swabs.
The comparison of paediatric patients with COVID-19 
with adult patients with COVID-19 in the same city 
(table 3) showed that paediatric patients had a 
significantly lower prevalence of abnormal values of 
several variables indicating disease severity, such as 
fever (36% for children and 86% for adults), cough 
(19% and 62%), pneumonia (53% and 95%), elevated 
C-reactive protein (3% and 49%), and severe disease 
type (0% and 23%; p<0·0001 for all features). 
Nevertheless, no differences were noted between 
children and adults in prevalence of leucopenia, 
lymphopenia, and elevated myocardial enzymes. When 
compared with children with SARS, paediatric patients 
with COVID-19 had much milder disease in terms of 
the prevalence of fever, cough, pneumonia, and severe 
case type. Compared with children with H1N1 influenza, 
paediatric patients with COVID-19 had fewer upper 
respiratory symptoms (eg, cough and pharyngeal 
congestion) but pneumonia was more frequent. Notably, 
when the three groups of patients with coronavirus 
infections were compared with the paediatric patients 
with H1N1 influenza, the most striking difference was 
that patients with H1N1 influenza had a much higher 
prevalence of pharyngeal congestion and a lower 
prevalence of pneumonia.
Discussion
SARS-CoV-2 is an emerging contagious pathogen 
causing a high prevalence of pneumonia in infected 
individuals. Understanding the clinical features in 
paediatric patients is important for diagnosis and 
effective treatment of this illness. The findings of our 
study show that the main clinical features of COVID-19 
in children were fever, dry cough, and pneumonia. 
Paediatric patients acquired COVID-19 by clear 
transmission routes, including close contact with family 
members, a history of exposure to epidemic areas, or 
both of these. No other sources, such as a hospital stay or unclear routes of transmission, were identified. This 
transmission feature means that identification of 
these paediatric patients was straightforward. However, 
previous work has shown that potential transmission 
routes of SARS-CoV-2 can be highly variable,20 compared 
with MERS coronavirus, which is less transmissible.11
This situation could be altered if COVID-19 persists for a 
long time in an area with increased risk for communityacquired infections.
Among the paediatric patients in our study, just under 
a third were asymptomatic. Moreover, a fifth had 
pneumonia only and needed radiographic examination to 
be identified. Symptoms seen on admission were variable, 
including cough and fever. All asymptomatic patients and 
children who did not present with pneumonia needed
laboratory and radiographic examinations for diagnosis. 
The large proportion of children with asymptomatic 
SARS-CoV-2 infection contrasts with paediatric patients 
with H1N1 influenza19 and SARS,10 and adult patients with 
COVID-19,17 in terms of presenting symptoms such as 
cough and pharyngeal congestion (table 3), indicating 
SARS-CoV-2 has little effect on the upper respiratory tract 
of children. COVID-19 is highly transmissible, similar to 
SARS and H1N1 influenza, but can have a covert 
presentation in children.
Pneumonia is the leading infectious cause of death in 
children younger than 5 years.21 Although COVID-19 in 
children seemed to be mild in term of presenting symptoms, 
the prevalence of pneumonia with COVID-19 (53%) was 
higher than with H1N1 influenza (11%), but very similar to 
the prevalence with SARS (65%).18 A striking characteristic 
of COVID-19 is that it affects several vital organs (eg, lungs 
and heart), as shown by increased amounts of myocardial 
enzymes, even though all children with COVID-19 had the 
mild or moderate clinical type (table 3). With high mortality 
in adult patients with COVID-19 in epidemic areas6
(eg, >4% mortality in Wuhan), paediatric patients should 
continue to be monitored after discharge from hospital.
Compared with adults, children rarely have comorbidities such as hypertension, cardiovascular disease, and
diabetes. Paediatric patients in our study had a lower 
prevalence of pneumonia and symptoms such as fever, 
cough, and dyspnoea compared with adult patients with 
COVID-19 (table 3). However, in our study, the prevalence 
of leucopenia, lymphopenia, and increased myocardial 
enzymes in children with COVID-19 was similar to that in 
adults. Notably, adults have a much higher prevalence of 
increased C-reactive protein than do children, suggesting 
a much milder immunological response in children and 
less immune damage.22 Except for antiviral drugs, no 
special treatments (eg, glucocorticoid therapy and invasive 
mechanical ventilation) were administered, and few 
children needed inhaled oxygen. Taking all these findings 
into consideration, the presentation of COVID-19 in
paediatric patients is much milder than in adults. It is 
noteworthy that few patients with coronavirus disease 
(ie, COVID-19 and SARS) have pharyngeal congestion or 
sore throat, which contrasts with patients with H1N1 
influenza, despite the high prevalence of cough and fever 
in all patients. Pharyngeal congestion is more like an 
upper respiratory symptom than is fever (which is a 
systemic symptom) and cough, which can also be induced 
by a lower respiratory infection.
The findings of our study also showed that, although 
all paediatric cases were mild or moderate, the number 
of days spent in hospital and time needed for these 
patients to have negative PCR results was still 
considerable (table 1, figure 2). The time to achieve a 
negative PCR result seemed to be unaffected by severity 
of disease in terms of symptoms and the presence of 
pneumonia and treatment choices. Nevertheless, fever 
resolved faster in mild cases than in moderate cases 
(figure 2). Considering that delayed clearance of viral 
RNA in patients’ stools is a potential risk for 
transmission,23 particularly in patients in rehabilitation, 
the reliability of viral RNA-negative criteria in 
asymptomatic patients, in the long run, needs further 
investigation.
The major limitation of our study was the small sample 
size. However, most results were consistent within the 
study and, with several case reports on children with 
COVID-19, we believe our conclusions are valid. Since 
COVID-19 is spreading in more countries and has 
become an urgent public health event, we present an 
early report on paediatric patients and expect additional 
data to improve our findings.

In conclusion, our study shows that paediatric patients 
with COVID-19 have a simple transmission mode, either 
by close contact with infected adults or by exposure to 
epidemic areas. Although fever, dry cough, and mild 
pneumonia are common manifestations, nearly half of 
patients have neither obvious symptoms nor abnormal 
radiological findings. The proportion of asymptomatic 
cases indicates the difficulty in identifying paediatric 
patients without clear epidemiological information. This 
finding suggests a dangerous situation if communityacquired infections occur.
