# Supplementary material for: Stance markers in English medical research articles and newspaper opinion columns: A comparative corpus-based study
Source: PLoS One. 2021 Mar 8;16(3):e0247981. doi: 10.1371/journal.pone.0247981 (PMC7939291; doi:10.1371/journal.pone.0247981)
Supplement: S1 File — (ZIP) [file pone.0247981.s001.zip › Supporting information/supporting information 4/Medical RA data/19-Lancet.txt]

Clinical course and risk factors for mortality of adult inpatients with COVID-19 in Wuhan, China: a retrospective cohort study

Summary
Background Since December, 2019, Wuhan, China, has experienced an outbreak of coronavirus disease 2019 
(COVID-19), caused by the severe acute respiratory syndrome coronavirus 2 (SARS-CoV-2). Epidemiological and 
clinical characteristics of patients with COVID-19 have been reported but risk factors for mortality and a detailed 
clinical course of illness, including viral shedding, have not been well described.
Methods In this retrospective, multicentre cohort study, we included all adult inpatients (≥18 years old) with laboratoryconfirmed COVID-19 from Jinyintan Hospital and Wuhan Pulmonary Hospital (Wuhan, China) who had been 
discharged or had died by Jan 31, 2020. Demographic, clinical, treatment, and laboratory data, including serial 
samples for viral RNA detection, were extracted from electronic medical records and compared between survivors 
and non-survivors. We used univariable and multivariable logistic regression methods to explore the risk factors 
associated with in-hospital death.
Findings 191 patients (135 from Jinyintan Hospital and 56 from Wuhan Pulmonary Hospital) were included in this 
study, of whom 137 were discharged and 54 died in hospital. 91 (48%) patients had a comorbidity, with hypertension 
being the most common (58 [30%] patients), followed by diabetes (36 [19%] patients) and coronary heart disease 
(15 [8%] patients). Multivariable regression showed increasing odds of in-hospital death associated with older age 
(odds ratio 1·10, 95% CI 1·03–1·17, per year increase; p=0·0043), higher Sequential Organ Failure Assessment (SOFA) 
score (5·65, 2·61–12·23; p<0·0001), and d-dimer greater than 1 µg/mL (18·42, 2·64–128·55; p=0·0033) on admission. 
Median duration of viral shedding was 20·0 days (IQR 17·0–24·0) in survivors, but SARS-CoV-2 was detectable until 
death in non-survivors. The longest observed duration of viral shedding in survivors was 37 days.
Interpretation The potential risk factors of older age, high SOFA score, and d-dimer greater than 1 µg/mL could help 
clinicians to identify patients with poor prognosis at an early stage. Prolonged viral shedding provides the rationale 
for a strategy of isolation of infected patients and optimal antiviral interventions in the future.


Research in context
Evidence before this study
We searched PubMed on Feb 23, 2020, for articles that 
documented the risk factors of mortality and viral shedding 
in patients with coronavirus disease 2019 (COVID-19), 
resulting from infection with severe acute respiratory 
syndrome coronavirus 2 (SARS-CoV-2), using the search 
terms (“novel coronavirus” OR “SARS-CoV-2” OR “COVID-19”) 
AND (“death” OR “mortality” OR “viral shedding”) with no 
language or time restrictions. Age, comorbidities, 
lymphocytopenia and elevated alanine aminotransferase, 
d-dimer, creatine kinase, high-sensitivity cardiac troponin I, 
prothrombin time, and disease severity were reported to be 
associated with intensive care unit admission. However, 
no published works were found about the risk factors of 
mortality for adult patients with COVID-19. One study 
compared the sensitivity of SARS-CoV-2 RNA detection in 
throat and nasopharyngeal swab in 17 patients with 
COVID-19.
Added value of this study
In this retrospective cohort study of adult inpatients in 
two hospitals in Wuhan, China, we found increasing odds of 
in-hospital death associated with older age (odds ratio 1·10, 
95% CI 1·03–1·17; p=0·0043), higher Sequential Organ Failure 
Assessment (SOFA) score (5·65, 2·61–12·23; p<0·0001), 
and d-dimer levels greater than 1·0 µg/mL (18·42, 2·64–128·55; 
p=0·0033) on admission. Duration of viral shedding ranged 
between 8 and 37 days. The median duration of viral shedding 
was 20·0 days (IQR 17·0–24·0) in survivors, but continued until 
death in fatal cases.
Implications of all the available evidence
Older age, elevated d-dimer levels, and high SOFA score could 
help clinicians to identify at an early stage those patients with 
COVID-19 who have poor prognosis. Prolonged viral shedding 
provides the rationale for a strategy of isolation of infected 
patients and optimal antiviral interventions in the future.

Introduction
In December, 2019, Wuhan city, the capital of Hubei 
province in China, became the centre of an outbreak of 
pneumonia of unknown cause. By Jan 7, 2020, Chinese 
scientists had isolated a novel coronavirus, severe acute 
respiratory syndrome coronavirus 2 (SARS-CoV-2; previously known as 2019-nCoV), from these patients with 
virus-infected pneumonia,1,2 which was later designated 
coronavirus disease 2019 (COVID-19) in February, 2020, 
by WHO.3
Although the outbreak is likely to have started from a 
zoonotic transmission event associated with a large 
seafood market that also traded in live wild animals, it 
soon became clear that efficient person-to-person transmission was also occurring.4
 The clinical spectrum of 
SARS-CoV-2 infection appears to be wide, encompassing 
asymptomatic infection, mild upper respiratory tract 
illness, and severe viral pneumonia with respiratory 
failure and even death, with many patients being 
hospitalised with pneumonia in Wuhan.5–7 Although some 
case series have been published, many patients in these 
series remained hospitalised at time of publication. To our 
knowledge, no previous studies have been done among 
patients with definite outcomes. The estimation of risk 
factors for severe disease and death in these earlier case 
series are therefore not very robust. Additionally, details of 
the clinical and virological course of illness have not yet 
been well described.
Here, we present details of all patients admitted 
to the two designated hospitals in Wuhan—Jinyintan 
Hospital and Wuhan Pulmonary Hospital—with laboratory-confirmed COVID-19 and a definite clinical outcome (death or discharge) as of Jan 31, 2020. We aim 
to explore risk factors of in-hospital death for patients 
and describe the clinical course of symptoms, viral 
shedding, and temporal changes of laboratory findings 
during hospitalisation.
Methods
Study design and participants
This retrospective cohort study included two cohorts of 
adult inpatients (≥18 years old) from Jinyintan Hospital and 
Wuhan Pulmonary Hospital (Wuhan, China). All adult 
patients who were diagnosed with COVID-19 according to 
WHO interim guidance were screened, and those who died 
or were discharged between Dec 29, 2019 (ie, when the first 
patients were admitted), and Jan 31, 2020, were included in 
our study. Since these two hospitals were the only designated hospitals for transfer of patients with COVID-19
from other hospitals in Wuhan until Feb 1, 2020, our study 
enrolled all adult inpatients who were hospitalised for 
COVID-19 and had a definite outcome (dead or discharged) 
at the early stage of the outbreak.
Before Jan 11, 2020, SARS-CoV-2 RNA detection results 
were not available in the electronic medical records, from 
which data for this study were obtained retrospectively; 
therefore, this study includes 29 of the 41 patients 
originally reported on.5
The study was approved by the Research Ethics 
Commission of Jinyintan Hospital (KY-2020–01.01) and 
the requirement for informed consent was waived by the 
Ethics Commission as described previously.5
Data collection
Epidemiological, demographic, clinical, laboratory, treatment, and outcome data were extracted from electronic 
medical records using a standardised data collection 
form, which was a modified version of the WHO/
International Severe Acute Respiratory and Emerging 
Infection Consortium case record form for severe 
acute respiratory infections. All data were checked by 
two physicians (FZ and ZL) and a third researcher (GF) 
adjudicated any difference in interpretation between the 
two primary reviewers.
Laboratory procedures
Methods for laboratory confirmation of SARS-CoV-2 
infection have been described elsewhere.5
 Briefly, four 
institutions—the Chinese Center for Disease Control 
and Prevention, the Chinese Academy of Medical 
Science, the Academy of Military Medical Sciences, and 
the Wuhan Institute of Virology, Chinese Academy of 
Sciences—were responsible for SARS-CoV-2 detection 
in respiratory specimens by next-generation sequencing 
or real-time RT-PCR methods. From Jan 11, 2020, 
SARS-CoV-2 RNA were detected by local Centers for 
Disease Control and Prevention, local health institutions, 
and Jingyintan Hospital and Wuhan Pulmonary Hospital. 
Throat-swab specimens were obtained for SARS-CoV-2 
PCR re-examination every other day after clinical 
remission of symptoms, including fever, cough, and 
dyspnoea, but only qualitative data were available. The 
criteria for discharge were absence of fever for at least 
3 days, substantial improvement in both lungs in chest 
CT, clinical remission of respiratory symptoms, and two 
throat-swab samples negative for SARS-CoV-2 RNA 
obtained at least 24 h apart.
Routine blood examinations were complete blood 
count, coagulation profile, serum biochemical tests 
(including renal and liver function, creatine kinase, 
lactate dehydrogenase, and electrolytes), myocardial 
enzymes, interleukin-6 (IL-6), serum ferritin, and procalcitonin. Chest radiographs or CT scan were also 
done for all inpatients. Frequency of examinations was 
determined by the treating physician.
Definitions
Fever was defined as axillary temperature of at least 
37·3°C. Sepsis and septic shock were defined according 
to the 2016 Third International Consensus Definition 
for Sepsis and Septic Shock.5
 Secondary infection was 
diagnosed when patients showed clinical symptoms or 
signs of pneumonia or bacteraemia and a positive culture 
of a new pathogen was obtained from lower respiratory 
tract specimens (qualified sputum, endotracheal aspirate, 
or bronchoalveolar lavage fluid) or blood samples 
after admission.5
 Ventilator-associated pneumonia was 
diagnosed according to the guidelines for treatment of 
hospital-acquired and ventilator-associated pneumonia.8
Acute kidney injury was diagnosed according to the 
KDIGO clinical practice guidelines9
 and acute respiratory 
distress syndrome (ARDS) was diagnosed according to 
the Berlin Definition.10 Acute cardiac injury was diagnosed if serum levels of cardiac biomarkers (eg, highsensitivity cardiac troponin I) were above the 99th 
percentile upper reference limit, or if new abnormalities 
were shown in electrocardiography and echocardiography.5
The illness severity of COVID-19 was defined according 
to the Chinese management guideline for COVID-19 
(version 6.0).11 Coagulopathy was defined as a 3-second 
extension of prothrombin time or a 5-second extension of 
activated partial thromboplastin time. Hypoproteinaemia 
was defined as blood albumin of less than 25 g/L. 
Exposure history was defined as exposure to people with 
confirmed SARS-CoV-2 infection or to the Wuhan seafood 
market.
Statistical analysis
Continuous and categorical variables were presented as 
median (IQR) and n (%), respectively. We used the MannWhitney U test, χ² test, or Fisher’s exact test to compare 
differences between survivors and non-survivors where 
appropriate. To explore the risk factors associated with 
in-hospital death, univariable and multivariable logistic 
regression models were used. Considering the total 
number of deaths (n=54) in our study and to avoid 
overfitting in the model, five variables were chosen for 
multivariable analysis on the basis of previous findings and 
clinical constraints. Previous studies have shown blood 
levels of d-dimer and Sequential Organ Failure Assessment 
(SOFA) scores to be higher in critically ill or fatal cases, 
whereas lymphopenia and cardiovascular disease have 
been less commonly observed in non-critical or surviving 
patients with SARS-COV-2 infection.5,6,12 Similar risk 
factors, including older age, have been reported associated 
with adverse clinical outcomes in adults with SARS and 
Middle East respiratory syndrome (MERS).3,13 Some 
laboratory findings, including alanine aminotransferase 
(ALT), lactate dehydrogenase, high-sensitivity cardiac troponin I, creatine kinase, d-dimer, serum ferritin, and 
IL-6, might be unavailable in emergency circumstances. 
Therefore, we chose lymphocyte count, d-dimer, SOFA 
score, coronary heart disease, and age as the five variables 
for our multivariable logistic regression model.
We excluded variables from the univariable analysis if 
their between-group differences were not significant, if 
their accuracy was unconfirmed (eg, exposure, which 
was self-reported), if the number of events was too small 
to calculate odds ratios, and if they had colinearity with 
the SOFA score.
We compared patient characteristics between the 
two hospitals and used a generalised linear model to 
adjust for possible differences in patients’ characteristics 
and treatment between the two study centres.
A two-sided α of less than 0·05 was considered statistically significant. Statistical analyses were done using 
the SAS software (version 9.4), unless otherwise 
indicated.
Role of the funding source
The funder of the study had no role in study design, data 
collection, data analysis, data interpretation, or writing 
of the report. The corresponding authors (BC and HC) 
had full access to all the data in the study and had final 
responsibility for the decision to submit for publication.
Results
813 adult patients were hospitalised in Jinyintan Hospital 
or Wuhan Pulmonary Hospital with COVID-19 before 
Jan 31, 2020. After excluding 613 patients that were 
still hospitalised or not confirmed by SARS-CoV-2 RNA 
detection as of Jan 31, 2020, and nine inpatients without 
available key information in their medical records, we 
included 191 inpatients (135 from Jinyintan Hospital 
and 56 from Wuhan Pulmonary Hospital) in the final 
analysis. 54 patients died during hospitalisation and 
137 were discharged. The median age of the 191 patients 
was 56·0 years (IQR 46·0–67·0), ranging from 18 years 
to 87 years, and most patients were male (table 1). 
Comorbidities were present in nearly half of patients, 
with hypertension being the most common comorbidity, 
followed by diabetes and coronary heart disease (table 1). 
The most common symptoms on admission were 
fever and cough, followed by sputum production and 
fatigue (table 1). Lymphocytopenia occurred in 77 (40%) 
patients. 181 (95%) patients received antibiotics and 
41 (21%) received antivirals (lopinavir/ritonavir; table 2). 
Systematic corticosteroid and intravenous immunoglobulin use differed significantly between non-survivors 
and survivors (table 2). The comparison of characteristics, treatment, and outcomes of patients from the 
two hospitals are shown in the appendix (pp 2–4).
The median time from illness onset (ie, before admission) 
to discharge was 22·0 days (IQR 18·0–25·0), whereas the 
median time to death was 18·5 days (15·0–22·0; table 2). 
32 patients required invasive mechanical ventilation, of 
whom 31 (97%) died. The median time from illness onset to 
invasive mechanical ventilation was 14·5 days (12·0–19·0). 
Extracorporeal membrane oxygenation was used in three 
patients, none of whom survived. Sepsis was the most 
frequently observed complication, followed by respiratory 
failure, ARDS, heart failure, and septic shock (table 2). Half 
of non-survivors experienced a secondary infection, and 
ventilator-associated pneumonia occurred in ten (31%) of 
32 patients requiring invasive mechanical ventilation. The 
frequency of complications were higher in non-survivors 
than survivors (table 2). In univariable analysis, odds of in-hospital death was 
higher in patients with diabetes or coronary heart disease 
(table 3). Age, lymphopenia, leucocytosis, and elevated 
ALT, lactate dehydrogenase, high-sensitivity cardiac 
troponin I, creatine kinase, d-dimer, serum ferritin, IL-6, 
prothrombin time, creatinine, and procalcitonin were 
also associated with death (table 3).
We included 171 patients with complete data for all 
variables (53 non-survivors and 118 survivors) in the 
multivariable logistic regression model. We found that 
older age, higher SOFA score, and d-dimer greater than 
1 μg/mL at admission were associated with increased 
odds of death (table 3). When adjusting for study centre, 
our generalised linear model showed similar results 
(appendix p 5).
For survivors, the median duration of viral shedding 
was 20·0 days (IQR 17·0–24·0) from illness onset, but the 
virus was continuously detectable until death in nonsurvivors (table 2; figure 1). The shortest observed duration 
of viral shedding among survivors was 8 days, whereas the 
longest was 37 days. Among 29 patients who received 
lopinavir/ritonavir and were discharged, the median time 
from illness onset to initiation of antiviral treatment was 
14·0 days (IQR 10·0–17·0) and the median duration of 
viral shedding was 22·0 days (18·0–24·0). The median 
duration of viral shedding was 19·0 days (17·0–22·0) in 
patients with severe disease status and 24·0 days 
(22·0–30·0) in patients with critical disease status.
Major laboratory markers were tracked from illness 
onset (figure 2). Baseline lymphocyte count was significantly higher in survivors than non-survivors; in survivors, 
lymphocyte count was lowest on day 7 after illness onset 
and improved during hospitalisation, whereas severe 
lymphopenia was observed until death in non-survivors. 
Levels of d-dimer, high-sensitivity cardiac troponin I, 
serum ferritin, lactate dehydrogenase, and IL-6 were 
clearly elevated in non-survivors compared with survivors 
throughout the clinical course, and increased with illness 
deterioration (figure 2). In non-survivors, high-sensitivity 
cardiac troponin I increased rapidly from day 16 after 
disease onset, whereas lactate dehydrogenase increased 
for both survivors and non-survivors in the early stage of 
illness, but decreased from day 13 for survivors.
Median time from illness onset to dyspnoea was similar 
in survivors and non-survivors, with a median duration of 
dyspnoea of 13·0 days (9·0–16·5) for survivors (table 2; 
figure 1). In survivors, the median duration of fever was 
12·0 days (8·0–13·0) and cough persisted for 19·0 days 
(IQR 12·0–23·0; figure 1). 62 (45%) survivors still had 
cough on discharge and 39 (72%) non-survivors still had 
cough at the time of death. The dynamic profiles of 
fever, cough, and dyspnoea are shown in the appendix 
(p 6). Sepsis developed at a median of 9·0 days (7·0–13·0) 
after illness onset among all patients, followed by ARDS 
(12·0 days [8·0–15·0]), acute cardiac injury (15·0 days 
[10·0–17·0]), acute kidney injury (15·0 days [13·0–19·5]), 
and secondary infection (17·0 days [13·0–19·0]). The 
initiation time and duration of systematic corticosteroid 
use was also similar between the two groups. Among 
non-survivors, the median time from illness onset was 
10·0 days (7·0–14·0) to sepsis, 12·0 days (8·0–15·0) to 
ARDS, 14·5 days (9·5–17·0) to acute cardiac injury, and 17·0 days (13·0–19·0) to secondary infection (figure 1; 
table 2). Among survivors, secondary infection, acute 
kidney injury, and acute cardiac injury were observed in 
one patient each, occurring 9 days (acute kidney injury), 
14 days (secondary infection), and 21 days (acute cardiac 
injury) after illness onset.
The median time from dyspnoea to intubation was 
10·0 days (IQR 5·0–12·5) for patients who received 
invasive mechanical ventilation and the time from invasive mechanical ventilation to occurrence of ventilatorassociated pneumonia was 8·0 days (2·0–9·0; figure 1).
Discussion
This retrospective cohort study identified several risk 
factors for death in adults in Wuhan who were 
hospitalised with COVID-19. In particular, older age, 
d-dimer levels greater than 1 μg/mL, and higher SOFA 
score on admission were associated with higher odds of 
in-hospital death. Additionally, elevated levels of blood 
IL-6, high-sensitivity cardiac troponin I, and lactate 
dehydrogenase and lymphopenia were more commonly 
seen in severe COVID-19 illness. Sustained viral 
detection in throat samples was observed in both 
survivors and non-survivors.
Previously, older age has been reported as an important independent predictor of mortality in SARS and 
MERS.14,15 The current study confirmed that increased 
age was associated with death in patients with COVID-19. 
Previous studies in macaques inoculated with SARS-CoV 
found that older macaques had stronger host innate 
responses to virus infection than younger adults, with an increase in differential expression of genes associated 
with inflammation, whereas expression of type I interferon beta was reduced.16 The age-dependent defects in 
T-cell and B-cell function and the excess production of 
type 2 cytokines could lead to a deficiency in control of 
viral replication and more prolonged proinflammatory 
responses, potentially leading to poor outcome.17
SOFA score is a good diagnostic marker for sepsis 
and septic shock, and reflects the state and degree of 
multi-organ dysfunction.18,19 Although bacterial infections are usually regarded as a leading cause of sepsis, 
viral infection can also cause sepsis syndrome. Previously, we determined that sepsis occurred in nearly 
40% of adults with community-acquired pneumonia due 
to viral infection.20 In the current study, we found that 
more than half of patients developed sepsis. Additionally, 
we found that more than 70% of patients had white 
blood cell count below 10·0 × 10⁹ per L or procalcitonin 
below 0·25 ng/mL, and no bacterial pathogens were 
detected in these patients on admission. Sepsis was a 
common complication, which might be directly caused 
by SARS-CoV-2 infection, but further research is needed 
to investigate the pathogenesis of sepsis in COVID-19 
illness.
Cardiac complications, including new or worsening 
heart failure, new or worsening arrhythmia, or myocardial 
infarction are common in patients with pneumonia. 
Cardiac arrest occurs in about 3% of inpatients with 
pneumonia.21 Risk factors of cardiac events after 
pneumonia include older age, pre-existing cardiovascular 
diseases, and greater severity of pneumonia at presentation.22 Coronary heart disease has also been found to be 
associated with acute cardiac events and poor outcomes 
in influenza and other respiratory viral infections.22–24 In 
this study, increased high-sensitivity cardiac troponin I 
during hospitalisation was found in more than half of 
those who died. The first autopsy of a 53-year-old woman 
with chronic renal failure in Jinyintan Hospital showed 
acute myocardial infarction (data not published; personal 
communication with a pathologist from the Chinese 
Academy of Science). About 90% of inpatients with 
pneumonia had increased coagulation activity, marked by 
increased d-dimer concentrations.25 In this study, we 
found d-dimer greater than 1 µg/mL is associated with 
fatal outcome of COVID-19. High levels of d-dimer have a 
reported association with 28-day mortality in patients 
with infection or sepsis identified in the emergency 
department.26 Contributory mechanisms include systemic
pro-inflammatory cytokine responses that are mediators 
of atherosclerosis directly contributing to plaque rupture 
through local inflammation, induction of procoagulant 
factors, and haemodynamic changes, which predispose to 
ischaemia and thrombosis.27–29 In addition, angiotensin 
converting enzyme 2, the receptor for SARS-CoV-2, is 
expressed on myocytes and vascular endothelial cells,30,31
so there is at least theoretical potential possibility of direct 
cardiac involvement by the virus. Of note, interstitial 
mononuclear inflammatory infiltrates in heart tissue has been documented in fatal cases of COVID-19, although 
viral detection studies were not reported.32
The level and duration of infectious virus replication are 
important factors in assessing the risk of transmission and 
guiding decisions regarding isolation of patients. Because 
coronavirus RNA detection is more sensitive than virus 
isolation, most studies have used qualitative or quantitative
viral RNA tests as a potential marker for infectious 
coronavirus. For SARS-CoV, viral RNA was detected in 
respiratory specimens from about a third of patients as long 
as 4 weeks after disease onset.33 Similarly, the duration of 
MERS-CoV RNA detection in lower respiratory specimans
persisted for at least 3 weeks,34,35 whereas the duration of 
SARS-CoV-2 RNA detection has not been well characterised. In the current study, we found that the detectable 
SARS-CoV-2 RNA persisted for a median of 20 days in 
survivors and that it was sustained until death in nonsurvivors. This has important implications for both patient 
isolation decision making and guidance around the length 
of antiviral treatment. In severe influenza virus infection, 
prolonged viral shedding was associated with fatal outcome and delayed antiviral treatment was an independent 
risk factor for prolonged virus detection.36 Similarly, 
effective antiviral treatment might improve outcomes in 
COVID-19, although we did not observe shortening of 
viral shedding duration after lopinavir/ritonavir treatment 
in the current study. Randomised clinical trials for 
lopinavir/ritonavir (ChiCTR2000029308) and intravenous 
remdesivir (NCT04257656, NCT04252664) in treatment of 
COVID-19 are currently in progress.
Our study has some limitations. First, due to the 
retrospective study design, not all laboratory tests were 
done in all patients, including lactate dehydrogenase, 
IL-6, and serum ferritin. Therefore, their role might be 
underestimated in predicting in-hospital death. Second, 
patients were sometimes transferred late in their illness 
to the two included hospitals. Lack of effective antivirals, 
inadequate adherence to standard supportive therapy, 
and high-dose corticosteroid use might have also 
contributed to the poor clinical outcomes in some 
patients. Third, the estimated duration of viral shedding 
is limited by the frequency of respiratory specimen 
collection, lack of quantitative viral RNA detection, and 
relatively low positive rate of SARS-CoV-2 RNA detection 
in throat-swabs.37 Fourth, by excluding patients still in 
hospital as of Jan 31, 2020, and thus relatively more 
severe disease at an earlier stage, the case fatality ratio 
in our study cannot reflect the true mortality of 
COVID-19. Last but not least, interpretation of our 
findings might be limited by the sample size. However, 
by including all adult patients in the two designated 
hospitals for COVID-19, we believe our study population 
is representative of cases diagnosed and treated in 
Wuhan.
To the best of our knowledge, this is the largest retrospective cohort study among patients with COVID-19 
who have experienced a definite outcome. We found that 
older age, higher SOFA score, and elevated d-dimer at 
admission were risk factors for death of adult patients 
with COVID-19. The prolonged viral shedding provides 
the rationale for testing novel coronavirus antiviral interventions in efforts to improve outcomes.
