# Supplementary material for: Stance markers in English medical research articles and newspaper opinion columns: A comparative corpus-based study
Source: PLoS One. 2021 Mar 8;16(3):e0247981. doi: 10.1371/journal.pone.0247981 (PMC7939291; doi:10.1371/journal.pone.0247981)
Supplement: S1 File — (ZIP) [file pone.0247981.s001.zip › Supporting information/supporting information 4/Medical RA data/20-Lancet.txt]

Health security capacities in the context of COVID-19 outbreak: an analysis of International Health Regulations annual report data from 182 countries

Summary
Background Public health measures to prevent, detect, and respond to events are essential to control public health 
risks, including infectious disease outbreaks, as highlighted in the International Health Regulations (IHR). In light of 
the outbreak of 2019 novel coronavirus disease (COVID-19), we aimed to review existing health security capacities 
against public health risks and events.
Methods We used 18 indicators from the IHR State Party Annual Reporting (SPAR) tool and associated data from 
national SPAR reports to develop five indices: (1) prevent, (2) detect, (3) respond, (4) enabling function, and 
(5) operational readiness. We used SPAR 2018 data for all of the indicators and categorised countries into five levels 
across the indices, in which level 1 indicated the lowest level of national capacity and level 5 the highest. We also 
analysed data at the regional level (using the six geographical WHO regions).
Findings Of 182 countries, 52 (28%) had prevent capacities at levels 1 or 2, and 60 (33%) had response capacities at 
levels 1 or 2. 81 (45%) countries had prevent capacities and 78 (43%) had response capacities at levels 4 or 5, indicating 
that these countries were operationally ready. 138 (76%) countries scored more highly in the detect index than in the 
other indices. 44 (24%) countries did not have an effective enabling function for public health risks and events, 
including infectious disease outbreaks (7 [4%] at level 1 and 37 [20%] at level 2). 102 (56%) countries had level 4 or 
level 5 enabling function capacities in place. 32 (18%) countries had low readiness (2 [1%] at level 1 and 30 [17%] at 
level 2), and 104 (57%) countries were operationally ready to prevent, detect, and control an outbreak of a novel 
infectious disease (66 [36%] at level 4 and 38 [21%] at level 5).
Interpretation Countries vary widely in terms of their capacity to prevent, detect, and respond to outbreaks. Half of all 
countries analysed have strong operational readiness capacities in place, which suggests that an effective response to 
potential health emergencies could be enabled, including to COVID-19. Findings from local risk assessments are 
needed to fully understand national readiness capacities in relation to COVID-19. Capacity building and collaboration 
between countries are needed to strengthen global readiness for outbreak control.

Research in context
Evidence before this study
The outbreak of 2019 novel coronavirus disease (COVID-19) 
has spread rapidly across many countries in a short space of 
time. Few studies have highlighted the strength and gaps of 
national capacities in relation to operational readiness against 
health emergencies and the state of national International 
Health Regulations (IHR, 2005) implementation. We searched 
PubMed using the search terms “operational readiness index” 
in relation to “IHR”, “health security”, and “emergency 
preparedness” for articles published in English, between 
Jan 1, 2010, and Jan 24, 2020. Our search found zero results on 
the operational readiness index in relation to IHR.
Added value of this study
Because of the insufficient quality of information that exists 
about the state of national and regional preparedness 
capacities, we used data and information from IHR State Party 
Annual Reporting tool to review existing levels of health 
security capacities to prevent, detect, respond, and establish 
enabling functions for an effective response, and operational 
readiness against public health risks and events, including 
infectious disease outbreaks.
Implications of all the available evidence
Our results have implications for prioritising capacity building 
action in WHO Regions and countries, especially in terms of 
capacities regarding prevention, detection, response, enabling 
functions, and operational readiness. The operational readiness 
index can be used to support WHO, governments, and other 
international agencies to prioritise their support and 
implementation of operational readiness capacities for the 
COVID-19 outbreak.
Introduction
Coronaviruses are RNA viruses that are found widely in 
humans and other mammals.1
 Even though most human 
coronavirus infections result in mild diseases, the world 
has had two major epidemics in the past two decades
from two different betacoronaviruses; severe acute 
respiratory syndrome coronavirus (SARS-CoV) and Middle 
East respiratory syndrome coronavirus (MERS-CoV). 
Collectively, these two outbreaks have resulted in more 
than 10000 cumulative cases, with fatality rates of 10% for 
SARS-CoV and 37% for MERS-CoV.2
In December 2019, China reported to WHO cases of 
pneumonia of unknown cause occurring in Wuhan, 
Hubei.3
 Initial patients exhibited clinical symptoms 
resembling viral pneumonia. The country’s capacity to 
detect cases facilitated early recognition and verification 
of the pathogen. Viral genetic sequencing of samples 
indicated a novel coronavirus.4
 The novel virus was named 
2019 novel coronavirus (COVID-19) and confirmed to have 
75–80% resemblance to SARS-CoV.2
 As of Feb 24, 2020, 
approximately 80000 confirmed cases have been reported 
in more than 28 countries.5
 On Jan 30, WHO declared the 
outbreak of COVID-19 as a public health emergency of 
international concern and put in place a series of temporary 
recommendations.6
 No specific antiviral therapies are 
available, and efforts to develop antivirals and a vaccine 
continue. Early indications suggest that bats are the
primary reservoir for the virus, given COVID-19’s close 
similarity to bat coronaviruses,7
 and while identification of 
the zoonotic origin of the virus continues, the public health 
measures for managing the outbreak rely on existing 
national and regional preparedness capacities to prevent, 
detect, verify, assess, and respond in accordance with the 
International Health Regulations (IHR, 2005).
Since the IHR came into force in 2007, countries have 
made substantial efforts to strengthen their capacities to prevent, detect, and respond to public health emergencies.8
Countries have been enhancing preparedness through 
the implementation and regular assessment of IHR 
national capacities to mitigate the effect of public health 
emergencies, including the emergence of a novel 
pathogen.9,10 Increased understanding of the capacities 
that countries have to prevent, detect, and respond to 
public health events has been made possible through the 
introduction of the WHO IHR monitoring and evaluation framework and application of the framework’s 
components including the State Party annual reporting
(SPAR) process and voluntary external evaluation using 
the Joint External Evaluation tools, after-action reviews, 
and simulation exercises.11 The results of these assessments are used to develop national action plans to 
strengthen IHR capacities for health security. WHO 
benchmarks for IHR capacities include corresponding 
actions that can increase a country’s emergency 
preparedness, and are used to strengthen a country’s 
emergency preparedness and health security.12 We 
analysed the 2018 SPAR submissions of 182 countries 
to review health security capacities in light of the 
COVID-19 outbreak and identified opportunities for 
further strengthening of IHR implementation.13,14
Methods
We analysed 2018 SPAR submissions to review health 
security capacities on the basis of the following indices: 
capacities to (1) prevent, (2) detect, (3) respond, (4) enabling 
function (resources and coordination capacity), and 
(5) operational readiness. National scores for 18 of the 
24 SPAR indicators were applied across the five indices. 
Six SPAR indicators that were not directly related to 
our indices and infectious hazard threats, including 
COVID-19, were excluded.13
The SPAR indicators selected for use in each of the 
five indices are shown in panel 1. Each indicator of the 
SPAR is scored according to a scale from level 1 to 5, 
in which level 1 is the lowest capacity and level 5 is the 
highest.13 Countries without a score were marked as 
level 0. Panel 1 shows the rationale for including the 
indicators as part of the respective indices.
Index development and analysis
For each of the five indices we developed an index score 
using the following steps: (1) we grouped key indicators 
from the SPAR submissions according to our five indices;13
(2) each indicator score was converted to a percentage; 
(3) we aggregated indicator scores using an arithmetic 
average:
(4) we categorised countries on an ordinal scale of 
levels 1–5 on the basis of the scores of the indices. These 
five levels are similar to the capacity levels used to assess 
countries using SPAR (panel 2).13,14
Results
We analysed the 2018 SPAR submissions of 182 countries. 
2018 SPAR data does not exist for 14 State Parties and 
therefore could not be included as part of this study.15 
138 (76%) of 182 countries included were found to have an 
overall detection capacity at level 4 or 5. 52 (28%) countries 
had levels 1 or 2 capacities to prevent and 60 (33%) countires 
had levels 1 or 2 capacities to respond, many of which 
are classified as low-income and lower-middle-income 
countries by the World Bank. 81 (44%) countries had 
level 4 or 5 capacities to prevent, and 78 (43%) countries 
had level 4 or 5 capacities to respond. 102 (56%) countries 
had a level 4 or 5 enabling function.
49 (27%) countries had prevent, 34 (19%) had detect, 
44 (24%) had respond, 36 (20%) had enabling function, and 46 (25%) had operational readiness capacities at 
level 3. 44 (25%) countries had enabling functions at 
levels 1 or 2 and require external support. 32 (18%) 
countries had operational readiness capacities at levels 1 
and 2, and 104 (57%) had good operational readiness 
(66 [36%] at level 4 and 38 [21%] at level 5).
Prevention capacity
52 (28%) countries had a low capacity to prevent a public 
health event, including an infectious disease outbreak 
(eight [4%] at level 1 and 44 [24%] at level 2; figure 1). 
81 [45%] countries had a robust prevention capacity 
(51 [28%] at level 4 and 30 [17%] at level 5) and 49 (27%) of 
countries had moderate prevention capacities (level 3).
Detection capacity
138 (76%) countries had robust detection capacities 
(76 [42%] at level 4 and 62 [34%] at level 5; figure 1). 
34 (19%) countries’ capacities were at level 3, indicating 
moderate development. Only ten (5%) countries had level 
2 capacities, and none at level 1, for the detection of an 
infectious disease outbreak.
Respond capacity
60 (33%) countries had low capacities to respond to a 
public health event, including an infectious disease 
outbreak (16 [9%] at level 1 and 44 [24%] at level 2; 
figure 1). 44 (24%) countries were at a level 3 capacity to 
respond, and 78 (43%) countries had high capacities to 
respond (43 [24%] at level 4 and 35 [19%] at level 5).
Enabling function
44 (24%) countries were categorised in the lowest 
levels (seven [4%] at level 1 and 37 [20%] at level 2) for 
enabling function. 102 (56%) countries (56 [31%] at 
level 4 and 46 [25%] at level 5) had the highest levels of 
resources and the highest levels of collaboration or 
coordination to prevent, detect, and respond to an event. 
36 (20%) countries were at level 3.
Operational readiness capacity
32 (18%) countries had low operational readiness 
capacities (two [1%] at level 1 and 30 [17%] at level 2; 
figure 1). 104 (57%) countries were operationally ready to 
prevent, detect, and control an event (66 [36%] at level 4 
and 38 [21%] at level 5). 46 (25%) countries’ operational 
readiness capacities were at level 3.
Operational readiness capacity by WHO regions
Wide variation exists in the capacity for operational 
readiness across regions (figure 2). 21 (45%) of 47 the 
countries in the WHO African Region and five (22%) of 
23 countries in the WHO Western Pacific Region had low 
capacities for operational readiness. Across all regions, 
104 (57%) of 182 countries had operational readiness 
capacities at level 4 (66 [36%]) and level 5 (38 [21%]). No 
countries were at level 5 for operational readiness in 
the African and South-East Asia regions. 46 (25%) of all 
countries had an operational readiness capacity at level 3.
Discussion
We found that countries varied widely in terms of their 
capacity to prevent, detect, and control outbreaks, with 
about half the countries reporting operational readiness 
capacities to respond to public health emergencies. We 
used the 2018 SPAR data, which is self-reported by 
countries to represent their capacity levels; the data are 
not independently verified. The inclusion of additional 
data sources from external IHR monitoring and assessment exercises was excluded from this study because 
countries are assessed across multiple years.20 For 
instance, over 100 countries have implemented joint 
external evaluations to date, which have been carried out 
between 2016 and 2019.20 The SPAR data that we used 
reflects the capacity of countries in 2018 only. Although the use of independently verified data would be useful 
(eg, external assessments such as joint external evaluations) for a review of this nature, this limitation is 
minimised by the fact that SPAR data has been shown 
to correlate strongly with externally evaluated data such 
as the Joint External Evaluation results.21
Several factors affect the emergence and spread of an 
infectious disease outbreak within countries and between 
regions, including the strength of IHR capacities at the 
national and subnational levels, adherence to infection prevention and control measures, climate-related 
pressures, and the density of populations.8,16,22 When an 
outbreak is caused by an airborne pathogen, population 
density or crowding is known to directly affect spread of 
infection.22 Analysis of other risk variables associated with 
tackling an infectious disease outbreak and managing 
health emergencies would benefit understanding of 
existing country capacities, including vulnerabilities due 
to socioeconomic conditions, comorbid conditions, and 
lack of health infrastructure, which we did not take into 
account.
The information and data from these exercises should 
be analysed to build and inform readiness and response 
plans for preventing and controlling health emergencies 
including the outbreak of COVID-19. The analyses of the 
operational readiness index have been used to support 
the development of a draft WHO strategic preparedness 
and response plan for COVID-19.23 These findings must 
be triangulated with the latest risk assessments available 
for COVID-19 and other assessments such as Joint 
External Evaluations, after-action reviews, simulation 
exercises, and others to understand the capacity level of 
countries and to implement priority actions at the 
national and subnational levels.19,23 The WHO Secretariat 
is working on the development of a preparedness 
dashboard to provide real-time information that is based 
on these capacity assessments. Another limitation is 
related to the method being based on a deterministic 
approach; therefore, proportionate or inverse interactions 
among variables could not be shown.24
An effective way of managing airborne infections is 
applying evidence-based public health prevention strategies.16,17,22 This method includes scaling up public 
awareness of behaviours such as hand hygiene and 
respiratory etiquette, communicating and engaging with 
local communities about the risks of the outbreak, and 
putting in place effective public health response 
measures.17,25,26 National points of entry should also have 
the capacity to prevent, detect, and respond to potential 
threats in line with the IHR. Many countries have low 
capacities for preventing the occurrence and spread of 
outbreaks, such as measles, influenza, Ebola virus.27,28
Therefore, enhancing national preparedness capacities 
in line with the gaps identified in this study should 
incorporate action to strengthen points of entry.
Many countries have made substantial progress in 
developing effective levels of disease detection, which 
involves strengthening surveillance and laboratory capacities. The application of lessons learned from previous 
infectious disease emergencies including the 2002 SARSCoV, 2009 H1N1 influenza pandemic, MERS-CoV, Ebola 
virus, and Zika virus outbreaks, have helped to strengthen 
countries’ capacities to effectively detect and verify suspect 
cases.5,8,28,29 The early detection of COVID-19 in China 
and the development of laboratory reagents for testing 
and genetically sequencing the novel virus are key steps 
that have supported the early response.29 We showed that 
76% of countries have robust detection capacities in 
place, which will enable early detection and verification of 
potential outbreaks when they occur.
A country’s response capacity depends on the strength of 
its emergency preparedness and the regular testing and 
updating of national plans and capacities.30 An effective 
response to an outbreak depends not only on the availability 
of adequate human resources and financing, but also on 
the ability to manage emergency logistics (including the
handling of supply chains for essential products that are 
required during an emergency). Our findings show that 
many countries need support to achieve these capacities 
and increased support should be provided as a global 
priority action to strengthen health security. Our findings 
on operational readiness capacities and enabling function, 
which are low in many low-resource countries, underline 
the importance of increasing investments in scaling up 
IHR capacities, as described in the 2019 annual report of 
the Global Preparedness Monitoring Board.8
Another challenge underpinning low national preparedness capacities is insufficient investment in human capital 
and poor continuity planning.18,31,32 The world needs to 
increase investment in anthropologists, data scientists, 
communication specialist, educationists, and economists, 
who are all essential in providing necessary support for the 
control of infectious disease outbreaks.12,31,32 The important 
role these specialists play in responding to outbreaks,including Ebola virus, MERS-CoV, cholera, and measles 
are well documented, and a key lesson from these public 
health emergencies has been to ensure that these skillsets 
are developed further.32 Our data reinforce this notion, 
given the low capacities that many countries have to 
prevent and respond to health emergencies and infectious 
disease outbreaks effectively.
In the past 5 years, multisectoral coordination and 
collaboration for health security strengthening has
improved substantially. This coordination and collaboration is reinforced by the introduction of voluntary IHR 
external evaluation processes, including Joint External
Evaluations, which have successfully brought multiple 
sectors together around common plans for national 
preparedness capacity building.34 However, we showed that 
half of the countries analysed have low enabling functions, 
which means that coordination and collaboration have 
been insufficient. The COVID-19 outbreak requires a 
robust mechanism of collaboration and coordination at the 
global, national, and subnational levels to prevent, detect, 
and respond effectively.
The availability of essential health services at the community level is highly important for the ability of countries 
to minimise potential health emergencies during the 
earliest stages. Access to essential health services is one of 
the key indicators that contributes to the indices of enabling 
function and operational readiness. When an outbreak 
occurs, national health systems should be strong enough to 
be able to ensure the continued delivery of essential healthcare services, including immunisation and maternal health 
services. Many countries, especially those that are low 
resource, have insufficient access to essential health 
services.34 Expanding access to essential health services in 
such countries would support the achievement of effective 
operational readiness, which is insufficient for many 
countries, as shown in our analysis.
According to WHO, operational readiness for emergencies will allow a timely, effective, and efficient response.19
Achieving operational readiness is a continuous process of 
establishing, strengthening, and maintaining a multisectoral response infrastructure that can be applied at 
all levels, which follows an all-hazard approach, and 
which focuses on the highest priority risks.19 Our analysis 
shows that more than 50% of countries analysed had the 
highest levels of operational readiness capacities; however, 
findings must be integrated with findings from local 
risk assessments to fully understand national readiness 
capacities in relation to COVID-19.23
The findings of our analysis are similar to those of 
other publications that have assessed health security 
capacities.36,37 A study36 on the assessments of health 
security capacities in the African Region also found similar 
variances in the capacity of countries. Using an analysis of 
results of joint external evaluations, most of the countries 
of the African Region have been shown to have national 
capacity levels of between 1 and 3, and none have achieved 
level 5. This variance in national capacities is similar to our 
findings on the operational readiness index.36 A study37 of 
systemic resilience based on one composite measure of 
IHR core capacities to manage cross-border infectious 
diseases showed that improvement in IHR capacities is 
associated with a decrease of incidence of cross-border 
infection in Europe.37 This level of capacity is also reflected 
in our study, in which most of the countries of the 
WHO European Region were level 4 or 5 as per the 
operational readiness index.37 Some countries have 
stronger capacities than others; however, all countries 
should invest in building greater preparedness against 
health emergencies.
Assessments of IHR (2005) capacities reveal that 
advances have been made since 2010 in many countries to 
better detect potential outbreaks of infectious diseases
early and test suspect cases rapidly—eg, the early detection 
and verification of the novel coronavirus cases by 
China and other countries.38 All countries are at risk of 
COVID-19 and other outbreaks of infectious diseases, and 
countries vary widely in terms of their capacity to prevent, 
detect, and control outbreaks COVID-19 is not fully 
understood, which can further aggravate the situation. 
Therefore these findings should be combined with the 
latest risk assessments that are available for COVID-19 
and other assessments to understand the existing 
capacities. The WHO Secretariat is developing the 
preparedness dashboard (a data visualisation platform 
that will include a query system) to provide real-time 
information that is based on various capacity assessments. 
Despite the gains made in understanding the pathogen,
many countries are underprepared to manage cases 
within their borders. Investments in preparedness 
urgently need to be scaled up to ensure that vulnerable 
countries are operationally ready and capable to respond 
to public health events such as the COVID-19 outbreak.
Many countries are struggling to sustain or develop their 
national preparedness capacities, primarily because of a 
lack of resources, competing national priorities, and a high 
turnover of health-care workers. Only half of the countries 
analysed in this study have the provision for adequate 
resources for emergencies, and these countries are mostly 
either high-income or middle-income countries. Urgent
action is needed to ensure that capacities are in place to 
prevent and manage health emergencies. The outbreak of 
COVID-19 is another opportunity to review the preparedness of all countries and apply key recommendations from 
other major public health emergencies to better protect the 
world against future health emergencies.
