# Supplementary material for: Stance markers in English medical research articles and newspaper opinion columns: A comparative corpus-based study
Source: PLoS One. 2021 Mar 8;16(3):e0247981. doi: 10.1371/journal.pone.0247981 (PMC7939291; doi:10.1371/journal.pone.0247981)
Supplement: S1 File — (ZIP) [file pone.0247981.s001.zip › Supporting information/supporting information 4/Medical RA data/21-Lancet.txt]

Investigation of three clusters of COVID-19 in Singapore: implications for surveillance and response measures

Summary
Background Three clusters of coronavirus disease 2019 (COVID-19) linked to a tour group from China, a company 
conference, and a church were identified in Singapore in February, 2020.
Methods We gathered epidemiological and clinical data from individuals with confirmed COVID-19, via interviews and 
inpatient medical records, and we did field investigations to assess interactions and possible modes of transmission of 
severe acute respiratory syndrome coronavirus 2 (SARS-CoV-2). Open source reports were obtained for overseas cases. 
We reported the median (IQR) incubation period of SARS-CoV-2.
Findings As of Feb 15, 2020, 36 cases of COVID-19 were linked epidemiologically to the first three clusters of circumscribed local transmission in Singapore. 425 close contacts were quarantined. Direct or prolonged close contact was 
reported among affected individuals, although indirect transmission (eg, via fomites and shared food) could not be 
excluded. The median incubation period of SARS-CoV-2 was 4 days (IQR 3–6). The serial interval between transmission 
pairs ranged between 3 days and 8 days.
Interpretation SARS-CoV-2 is transmissible in community settings, and local clusters of COVID-19 are expected in 
countries with high travel volume from China before the lockdown of Wuhan and institution of travel restrictions. 
Enhanced surveillance and contact tracing is essential to minimise the risk of widespread transmission in the 
community.

Research in context
Evidence before this study
We searched PubMed up to Feb 15, 2020 for reports published 
in English with no date limitations using the keywords 
“COVID-19” and “cluster”. A family cluster of coronavirus 
disease 2019 (COVID-19) was reported in Shenzhen, 
Guangdong. Transmission of severe acute respiratory syndrome 
coronavirus 2 (SARS-CoV-2) has also been reported among 
co-workers in Germany.
Added value of this study
We analysed three clusters of COVID-19 in Singapore to assess 
interactions and possible modes of transmission. Our findings 
show that SARS-CoV-2 is transmissible in community settings 
beyond household clusters. Importation and limited local 
transmission of SARS-CoV-2 could have occurred before the 
lockdown of Wuhan and China’s institution of travel restrictions.
Implications of all the available evidence
Countries should focus on enhancing detection and 
containment of local clusters of COVID-19, through surveillance 
of individuals with general pneumonia or influenza-like 
illnesses, and of people who have been in contact with unwell 
travellers from China. It is also important for countries to do 
active case-finding among close contacts of affected 
individuals, including contacts with mild symptoms, to contain 
clusters and stop them from spreading.


Introduction
On Dec 31, 2019, a cluster of viral pneumonia cases, 
subsequently identified as coronavirus disease 2019 
(COVID-19), was reported in Wuhan, China.1
 Subsequent 
reports suggested that community transmission had 
occurred in Wuhan and Hubei province, leading to the 
lockdown of Wuhan on Jan 23, 2020, and subsequently 
other cities in Hubei province, to control COVID-19 
spread.2,3 WHO declared a public health emergency 
of international concern on Jan 30, 2020.4
 As of 
March 6, 2020, 98 192 confirmed cases and 3380 deaths 
were reported globally, including 17 481 cases and 
335 deaths from 88 regions or countries outside of 
mainland China.5
Singapore, a city-state in southeast Asia, developed casedefinitions, laboratory tests, and enhanced surveillance to 
detect affected individuals with COVID-19 early, to enable 
containment of the disease. Singapore confirmed its first 
imported case of COVID-19 from Wuhan on Jan 23, 2020.6
With the lockdown of Wuhan, inbound flights from 
Wuhan to Singapore had ceased since Jan 23, 2020. As of 
Feb 22, 2020, 89 people in Singapore were confirmed to 
have COVID-19, and the first 18 affected individuals 
all reported recent travel to Wuhan. Singapore identified several local clusters of COVID-19, with the first 
three linked to a tour group from China, a company 
conference, and a church.
To contain the spread of COVID-19, several pertinent 
questions need to be addressed. What is the infectiousness of cases? What are the settings and activities beyond 
family clusters where spread can occur? What measures 
should be taken to improve surveillance and casedetection? What measures can reduce disease spread? 
To answer these questions, we report data for the first 
three clusters of COVID-19 cases in Singapore, the 
epidemiological and clinical investigations done to ascertain disease characteristics and exposure types, and 
summary statistics to characterise the incubation period 
of severe acute respiratory syndrome coronavirus 2 
(SARS-CoV-2) and the serial interval between transmission pairs. Our findings will be important for countries 
and cities to calibrate detection and response efforts 
during the ongoing epidemic.
Methods
Study design
Since Jan 2, 2020, the Ministry of Health in Singapore 
has been refining local case-definitions for people 
suspected of having COVID-19 (appendix p 4). Doctors 
are required by law to notify the Ministry of Health of cases of COVID-19.7
 Further, Singapore implemented 
enhanced surveillance on Jan 31, 2020, to test for 
COVID-19 among patients in intensive care units and 
people who died of unknown cause, all people with 
pneumonia in hospitals, and individuals with influenzalike illness in sentinel primary-care clinics. Hospitalbased doctors also have permission to test patients who 
they view with suspicion for clinical or epidemiological 
reasons. A confirmed case of COVID-19 is defined as 
an individual with a respiratory sample positive for 
SARS-CoV-2, using a laboratory-based PCR test (appendix 
p 1). Phylogenetic analysis is done of available viral 
genomic sequences to ascertain genetic clustering.
The Ministry of Health in Singapore identified the 
first three clusters of COVID-19 cases on Feb 3, 2020, 
Feb 5, 2020, and Feb 8, 2020. All epidemiological investigations and outbreak containment measures were 
implemented under the Infectious Diseases Act,7
 which 
provides for use of data for analysis to control outbreaks.
Epidemiological investigation
We interviewed people with confirmed COVID-19 to obtain 
data for demographic characteristics, clinical symptoms, 
and activity patterns, from 14 days preceding symptom 
onset until isolation in hospital. We initiated contact tracing 
to identify close contacts (ie, people who spend a prolonged 
time within 2 m of a confirmed case) and other contacts 
who had some interactions with the case. We asked people 
with confirmed COVID-19 about possible contact with 
confirmed cases reported overseas in the 14 days before 
symptom onset. We used open source information from 
other countries (including government websites), news 
aggregators (eg, ProMed), and media reports to identify 
secondary transmissions in the respective clusters. For 
each cluster, we investigated the implicated setting to 
ascertain potential interactions. We reviewed activity maps 
of other confirmed cases in Singapore to identify potential 
epidemiological links to each cluster.
We placed close contacts under quarantine for 14 days 
from last exposure to the individual with confirmed 
COVID-19, either at home or at designated government 
quarantine facilities. We monitored their health status 
daily; people who developed symptoms were conveyed in 
dedicated ambulances to hospital for isolation and testing 
as part of active case-finding. We video-called individuals 
who were quarantined at home three times a day to verify 
their location; quarantine violators were tagged with a 
continuous tracking device. We placed other contacts 
(depending on risk stratification) on phone surveillance 
or advised them to self-monitor and visit a primary-care 
clinic if they became unwell.
Clinical management
We isolated people with confirmed COVID-19 in individual negative-pressure rooms with anterooms. We did 
blood investigations including a complete blood count, 
renal and liver function tests, and amounts of C-reactive
protein and lactate dehydrogenase. Treatment was mainly 
supportive; we started some patients on oral lopinavir 
(400 mg) with ritonavir (100 mg) twice daily. We obtained 
clinical data for chronic medical illnesses, physical 
examinations, laboratory and radiological results, and 
clinical progression and outcome from inpatient medical 
records.
Analysis of disease transmission data
We reported the median (IQR) incubation period, defined 
as the duration between estimated dates of infection and 
reported symptom onset, using R. We reported the serial 
interval range between transmission pairs in the household cluster. We also calculated the probable number 
of transmissions arising from each confirmed case of
COVID-19 by assuming that there was one unknown 
primary case for each of the three clusters.
Results
Confirmed cases of COVID-19
36 individuals were confirmed to have COVID-19, and 
these people were related to three local clusters, referred 
to as A (containing 11 people), B (consisting of 20 individuals), and C (comprising five people; figure 1). Of these 
affected individuals, 17 tested positive for SARS-CoV-2 in 
Singapore, of whom only two (both from cluster C) had 
recent travel history to China 14 days before onset of 
symptoms (table). Two people from cluster A and 17 from 
cluster B were reported by the health authorities of 
countries where they resided or travelled to.
Cluster A
The Ministry of Health in Singapore was alerted to 
two individuals with locally acquired COVID-19 on 
Feb 3, 2020 (AC1 and AC2; figure 1 upper panels). They 
did not fit the case-definition for suspected COVID-19 but 
were tested because they reported frequent occupational 
contact with Chinese tourists. These two people were 
later identified to be linked epidemiologically to two other 
affected individuals (AGX1 and AGX2), a father and 
daughter reported by official and media websites in 
Guangxi, China,8–10 to be Chinese tourists who travelled 
to Singapore on Jan 22, 2020, and who visited several 
tourist sites on Jan 22–23, 2020, as part of a tour group. 
AGX1 and AGX2 subsequently departed for Malaysia 
before re-entry into Singapore for their flight to Guangxi 
on Jan 27, 2020, and they developed symptoms on 
Jan 28, 2020, after arrival in Guangxi. Details of the 
tour participants and the itinerary, obtained through 
the Singapore-based tour guide for the Singapore tour 
segment (AT1, who also tested positive for SARS-CoV-2) 
corroborated with details for AGX1 and AGX2 reported by 
Guangxi websites.
Of 20 tourists in the tour group from Guangxi, five or 
six were reported by AT1 to be coughing during the 
tour. To the best of our knowledge, only AGX1 and AGX2 
had laboratory-confirmed COVID-19 (positive PCR for 
SARS-CoV-2).8
 However, in view of the reported respiratory symptoms among tour group participants, it is 
possible that other tour group members were the primary 
cases.
Among the places visited by the tour group in Singapore
were a complementary health products shop and a 
jewellery shop; both shops are patronised frequently by 
Chinese tour groups. The visits to the complementary 
health products shop lasted approximately 30 min, 
and the visit to the jewellery shop lasted roughly 1 h. 
Four assistants in the complementary health products 
shop (AC1, AC2, AC3, and AC4) and one assistant in the 
jewellery shop (AJ1) were identified to have COVID-19. 
All five shop assistants were at work on the day the tour 
group from Guangxi visited. AC1, AC2, AC3, and AC4 
reported that they would assist customers to apply samples of medicinal oil on their bodies, and handwashing 
was not usually done between customers. Three secondary 
transmission cases were identified in the household of 
AC1 (AH1, AH2, and AH3), none of whom were contacts
of other cases.
For the cases who were confirmed on or before 
Feb 5, 2020, 179 close contacts who were in Singapore and 
contactable were placed under quarantine, of whom two 
close contacts (AC3 and AC4) subsequently reported to be 
unwell and tested positive for SARS-CoV-2. An additional 
six close contacts were quarantined. For active surveillance, 
16 shop assistants at the complementary health products 
shop and the sole remaining uninfected household 
member of AC1, who were all asymptomatic, were tested 
and none were positive for SARS-CoV-2. Viral genomic sequences were available for four cases 
(AH1, AH2, AH3, and AT1) and phylogenetic analysis 
confirmed their linkage, as suggested by the epidemiological data (appendix pp 2–3).
Cluster B
On Feb 4, 2020, Malaysia confirmed a case of COVID-19 
in an individual (B1) who had recent travel history to 
Singapore on Jan 16–23, 2020, for a company conference (a closed business meeting for employees from 
company branches globally), which was attended by at 
least 111 participants from 19 different countries on 
Jan 20–22, 2020. 17 attendees at the conference were 
from mainland China and at least one was from Wuhan. 
Subsequently, six participants at the conference who 
had no recent travel history to China (B2, B3, B4, B5, 
B6, and B7) tested positive for SARS-CoV-2 (figure 1 
middle panels). Two affected individuals from Singapore 
were identified through contact tracing of participants 
after notification from the Malaysian International 
Health Regulation (IHR) focal point.
The conference programme included business presentations, workshops, breakout discussions, a welcome 
reception and meals, team-building games, and a 
Singapore city bus tour. Seating arrangements (where 
available) for the conference, and interviews with 
affected individuals, indicated close interactions between 
cases. Two groups (B1 and B3, and B4 and B7) were 
seated at the same tables for a 3-h Chinese banquet-style 
dinner on Jan 20, 2020, with three and two attendees 
from China, respectively. Four cases (B1, B3, B4, and B5) 
were in a 4-h breakout session on Jan 21, 2020, with 
41 other participants, including ten from China, of 
whom three had dined with B1 and B3 or B4 and B7 at 
the Chinese banquet. Furthermore, the team-building 
games entailed close physical contact.
With initial news of B1, 15 conference participants 
remaining in Singapore were contacted to find out about 
their health status. Four people reported being unwell 
with fever, respiratory symptoms, or both and were 
tested for SARS-CoV-2; two individuals (B4 and B5) 
tested positive for the virus. The third local case (B6) 
was identified via activity mapping to have attended 
the conference and had subsequent interactions with 
company staff. 153 close contacts were placed under 
quarantine. Hotel staff were told to monitor their health 
status, and none reported being unwell during the 
conference or subsequently. 13 secondary cases of 
COVID-19 were reported among family members of B1 
in Malaysia and contacts of B7 in France.
Cluster C
The Ministry of Health in Singapore identified two people 
from Singapore (C3 and C4), with no recent travel history 
to China, who tested positive for SARS-CoV-2 from 
enhanced pneumonia surveillance. Activity mapping 
showed that both individuals had visited the same 
church on Jan 19, 2020. C5 was identified through active 
case-finding. Two other people with COVID-19 were 
subsequently linked to this cluster (C1 and C2, who are 
husband and wife). These individuals were Chinese 
nationals from Wuhan who arrived in Singapore on 
Jan 19, 2020. Re-interviews with C1 and C2 found they 
had also visited the church on the same day. All 
five people were asymptomatic during the church visit 
(figure 1 lower panels).
The church is an independent church that occasionally 
receives a few visitors from China at the Mandarin 
service conducted every Sunday.11 Although C1 and C2 
were not church members, they attended the 2-h 
morning service when they travelled to Singapore. They 
left immediately after the service and did not report 
having lunch at the church. Based on closed-circuit 
camera findings, C5 occupied the same seat as did cases 
C1 and C2 at the prayer meeting after the morning 
service, but they did not recall meeting each other.
Among the 227 regular church members, 191 members 
were contacted, of whom 142 attended the church on 
Jan 19, 2020. Of these people, only two had travel history 
to Guangdong, China, 14 days before Jan 19, 2020; 
both reported being well. Six were unwell and referred 
for further management and none tested positive for 
SARS-CoV-2. 93 close contacts were placed under quarantine.
No additional cases linked to any of the three clusters 
were identified as of Feb 14, 2020.
Analysis of disease transmission data
Although we were unable to identify the primary case or 
cases in each cluster with certainty, in cluster A, the cases in the two shops and the tour guide had inter-related 
interactions with the Guangxi tour group in which 
two cases were found. Exposures of the shop assistants 
were assumed to occur on Jan 23, 2020, and the tour guide 
on Jan 22, 2020, or Jan 23, 2020. In cluster C, the only 
overlap in activities was on Jan 19, 2020, when all five 
cases visited the church and exposures most likely 
occurred. For cluster B, we used information on reported 
activities to infer most likely infection times within the 
meeting. Excluding the household cluster, we had information on both estimated infection time and reported 
date of symptom onset for 19 people. The incubation 
periods are plotted in figure 2. The median incubation 
period was 4 days (IQR 3–6). Without accounting for 
potential tertiary transmission within the household 
(infected by a case who was not the primary case), the 
serial interval for the three transmission pairs in the 
household cluster ranged between 3 days and 8 days.
Assuming one unknown primary case seeded the 
outbreaks in each cluster, we noted that 31% of transmission pairs were associated with one individual (B7), 
and 32 observed cases had no onward transmission 
(figure 3).
Clinical findings
Of 17 locally confirmed cases, fever and cough were 
the two most common symptoms, reported in 15 (88%) 
and 14 (82%) individuals, respectively (table). One case, 
a 6-month old male infant, was asymptomatic until 
one spike of fever 2 days into hospital admission. 
Pulmonary opacities were reported on chest radiography 
at admission in eight (53%) individuals, and developed 
over the course of admission in four additional people. 
Lymphopenia (<1·1×10⁹ cells per L) was seen in 
six people and thrombocytopenia (<150×10⁹ cells per L) 
in four individuals over the course of admission. Median 
time from symptom onset to hospital admission was 
4 days (IQR 3–9).
The clinical course was uncomplicated for most 
individuals, with resolution of symptoms over the first 
few days. Hospital admission was prolonged because of 
persistently positive SARS-CoV-2 PCR from nasopharyngeal swab testing (median 6 days, range 3–9). One 
individual needed supplemental oxygen via nasal prongs 
and another two developed acute respiratory distress 
requiring intubation and intensive care. Four individuals received experimental treatment of lopinavir with 
ritonavir. No deaths were recorded in these three clusters
as of March 7, 2020.
Discussion
We report three clusters showing local transmission of 
COVID-19 in Singapore. The three clusters involved a 
Chinese tour group, company conference, and a church 
and show the transmissibility of COVID-19 in community 
settings beyond household clusters. A household cluster 
was previously reported in Shenzhen, Guangdong, China.12
These findings have implications for public-health measures and outbreak investigations that other countries 
might consider to detect and contain transmission.
The first indication of human-to-human transmission 
in Singapore was detected 11 days after confirmation of 
the first imported case. China imposed a lockdown of 
Wuhan on Jan 23, 2020, and suspended all outgoing tour 
groups beginning Jan 27, 2020. Despite these measures, 
local clusters were subsequently identified in Singapore, 
with probable links to travellers from China before the 
measures to curb travel were implemented. Although the 
primary case or cases in all three clusters cannot be 
conclusively identified, they are postulated to be tourists 
or business visitors from China. The tour group implicated in cluster A originated from Guangxi at a time 
when relatively few cases had been reported in that 
region of China.13 Temperature screening for inbound 
travellers on flights from Wuhan was implemented in 
Singapore on Jan 3, 2020, and expanded to all flights 
from China on Jan 22, 2020. Nonetheless, it is 
unlikely that these primary cases could be identified by 
temperature screening, because there was no indication 
that they were febrile on arrival.
Therefore, it is important that countries, particularly 
those with a high travel volume from China, enhance 
their surveillance system to identify local cases, not 
merely among people with a travel history to China 
because cases could be present in the community. The 
local cases in cluster C were identified through enhanced 
pneumonia surveillance of people who had no history of 
travel to China, whereas the initial cases in cluster A were 
identified because of heightened suspicion by health-care 
workers, leading to testing. Among the first 84 confirmed 
cases in Singapore, ten were detected by enhanced pneumonia surveillance and testing of patients in intensive 
care units, and another eight affected individuals were 
detected based on doctors’ discretion to test patients
whom they viewed with suspicion for clinical or epidemiological reasons. Such surveillance systems are, therefore, 
important to identify cases in the community who would be missed if the focus were only on travellers, and 
they have enabled prompt investigation and containment 
measures. Furthermore, with swift response in contact 
tracing and quarantine of close contacts, two close 
contacts developed symptoms and were confirmed to 
be infected with SARS-CoV-2 during their period of 
quarantine, ensuring no further onward transmission of 
the virus. Only two of 425 close contacts identified by 
contact tracing developed COVID-19 (ie, most cases 
identified in the clusters did not transmit the SARS-CoV-2 
virus to their close contacts), raising the hypothesis that 
a few spreading events can result in clusters of transmission, whereas for most cases, transmission ended.
The ease of international travel makes containment 
difficult. Cluster B was identified because of sharing of 
case data in Malaysia through the IHR focal point, 
and Singapore shared information on attendees at the 
company conference to respective IHR focal points 
where participants at the conference had originated. 
This work led to early identification of cases globally and 
highlights the importance of international cooperation 
and sharing of information under IHR to aid in active 
case-finding and containment.
The cases of COVID-19 in these three clusters are 
probably attributable to close or prolonged interactions. 
Direct physical contact was reported between shop assistants and tourists at the health products shop (cluster A). 
Handshaking and physical contact during team-building 
activities and sharing of meals were reported among
participants of the business meeting (cluster B).14 Therefore, direct transmission could be possible by contact or 
indirect transmission (eg, via fomites and shared food). We 
have shown environmental contamination of commontouch surfaces in the isolation room of a confirmed case.15
This finding highlights the importance of emphasising 
personal and hand hygiene as a key public-health message 
that countries should adopt.
Recall bias could affect the accuracy of symptom-onset 
dates reported by cases. In cluster A, the date of onset of 
symptoms for AC2 was uncertain because the individual 
only sought primary-care treatment on Jan 30, 2020, 
7 days after reported onset of symptoms. Other exposures 
are plausible. AC2 reported having symptoms on the day 
of the tour group’s arrival, and we could postulate that 
AC2 acquired infection from other tourists before 
Jan 23, 2020, and seeded infections among colleagues, 
the tour guide, and the two people from Guangxi on 
Jan 23, 2020. However, case AJ1 had no interactions with 
AC2, unless AC2 acquired infection serendipitously at a 
similar time, independently. Similarly, in cluster C, 
C1 did not report symptoms until 5 days and C2 until 
3 days, after attending church, and this difference could 
be attributable to recall bias of symptom-onset dates, 
particularly if symptoms were mild.
Other study limitations include the small sample size 
used to ascertain the incubation period, because primary 
cases could not be identified with certainty. Moreover, 
symptom-onset dates and the movement of and exposure 
history of cases detected overseas were either based on 
media reports or were unknown. Based on symptomonset dates of 17 local cases, the median incubation 
period (4 days) corroborates other published findings.16,17
Although there is interest on asymptomatic transmission, 
we are unable to address this point in our study, and 
further studies should be done to better understand 
disease transmissibility of asymptomatic cases.
In conclusion, as importation and local transmission 
could have occurred in other countries before the 
lockdown of Wuhan and institution of travel restrictions 
by China, local clusters outside China can be expected 
and efforts should be focused on surveillance for locally 
acquired cases and containment efforts to prevent widespread community transmission. It is important for 
countries to do active case-finding among close contacts 
of cases to prevent clusters from spreading.
