# Supplementary material for: Stance markers in English medical research articles and newspaper opinion columns: A comparative corpus-based study
Source: PLoS One. 2021 Mar 8;16(3):e0247981. doi: 10.1371/journal.pone.0247981 (PMC7939291; doi:10.1371/journal.pone.0247981)
Supplement: S1 File — (ZIP) [file pone.0247981.s001.zip › Supporting information/supporting information 4/Medical RA data/24-Lancet.txt]

Radiological findings from 81 patients with COVID-19 pneumonia in Wuhan, China: a descriptive study
Summary
Background A cluster of patients with coronavirus disease 2019 (COVID-19) pneumonia caused by infection with
severe acute respiratory syndrome coronavirus 2 (SARS-CoV-2) were successively reported in Wuhan, China. We
aimed to describe the CT findings across different timepoints throughout the disease course.
Methods Patients with COVID-19 pneumonia (confirmed by next-generation sequencing or RT-PCR) who were
admitted to one of two hospitals in Wuhan and who underwent serial chest CT scans were retrospectively enrolled.
Patients were grouped on the basis of the interval between symptom onset and the first CT scan: group 1 (subclinical
patients; scans done before symptom onset), group 2 (scans done ≤1 week after symptom onset), group 3 (>1 week to
2 weeks), and group 4 (>2 weeks to 3 weeks). Imaging features and their distribution were analysed and compared
across the four groups.
Findings 81 patients admitted to hospital between Dec 20, 2019, and Jan 23, 2020, were retrospectively enrolled. The
cohort included 42 (52%) men and 39 (48%) women, and the mean age was 49·5 years (SD 11·0). The mean number
of involved lung segments was 10·5 (SD 6·4) overall, 2·8 (3·3) in group 1, 11·1 (5·4) in group 2, 13·0 (5·7) in group 3,
and 12·1 (5·9) in group 4. The predominant pattern of abnormality observed was bilateral (64 [79%] patients),
peripheral (44 [54%]), ill-defined (66 [81%]), and ground-glass opacification (53 [65%]), mainly involving the right
lower lobes (225 [27%] of 849 affected segments). In group 1 (n=15), the predominant pattern was unilateral
(nine [60%]) and multifocal (eight [53%]) ground-glass opacities (14 [93%]). Lesions quickly evolved to bilateral
(19 [90%]), diffuse (11 [52%]) ground-glass opacity predominance (17 [81%]) in group 2 (n=21). Thereafter, the
prevalence of ground-glass opacities continued to decrease (17 [57%] of 30 patients in group 3, and five [33%] of 15 in
group 4), and consolidation and mixed patterns became more frequent (12 [40%] in group 3, eight [53%] in group 4).
Interpretation COVID-19 pneumonia manifests with chest CT imaging abnormalities, even in asymptomatic
patients, with rapid evolution from focal unilateral to diffuse bilateral ground-glass opacities that progressed to or
co-existed with consolidations within 1–3 weeks. Combining assessment of imaging features with clinical and
laboratory findings could facilitate early diagnosis of COVID-19 pneumonia.
Introduction
Beginning in December, 2019, a cluster of cases of
pneumonia with unknown cause was reported in Wuhan,
in the Hubei province of China. 1 On Jan 7, 2020, a novel
coronavirus, severe acute respiratory syndrome corona­
virus 2 (SARS­CoV­2; previously known as 2019­nCoV),
was identified as the causative organism by Chinese
facilities via deep sequencing analysis of patients’ respiratory tract samples. 2,3 SARS­CoV­2 has been shown to
infect human respiratory epithelial cells through an
interaction between the viral S protein and the angiotensin converting enzyme 2 receptor on human cells; thus,
SARS­CoV­2 possesses a strong capability to infect
humans. 3
Most of the initial cases of coronavirus disease 2019
(COVID­19), the disease caused by SARS­CoV­2, were
epidemiologically linked to exposure to Wuhan’s Huanan
seafood market, where wild animals are traded. 4,5 Although
the market has been closed since Jan 1, 2020, as part of  efforts to contain the outbreak, patients without exposure
to the market but with a history of travel to Wuhan or
close physical contact with a patient confirmed to have
COVID­19, including health­care workers, have also
been identified, suggesting strong human­to­human
transmission. The number of cases has been increasing
rapidly: by Feb 15, 2020, more than 60 000 cases of
COVID­19 pneumonia had been reported in China and in
other countries worldwide (including Thailand, Japan,
South Korea, and the USA), 6–9 and 1524 patients had died,
equivalent to a mortality rate of around 2%.
The clinical features of the initial 41 patients confirmed
to be infected with SARS­CoV­2 included lower
respiratory tract illness with fever, dry cough, and
dyspnoea, 5 a manifestation similar to those of two other
diseases caused by coronaviruses, severe acute respiratory
syndrome (SARS) and Middle East respiratory syndrome
(MERS). 10,11 However, the radiological changes in the
lungs of people with COVID­19 pneumonia have not  been fully characterised. CT is important in the diagnosis
and treatment of lung diseases. In our experience, the
imaging features of COVID­19 pneumonia are diverse,
ranging from normal appearance to diffuse changes
in the lungs. In addition, different radiological patterns
are observed at different times throughout the disease
course. Because the time between onset of symptoms
and the development of acute respiratory distress syndrome (ARDS) was as short as 9 days among the initial
patients with COVID­19 pneumonia, 5 early recognition
of the disease is essential for the management of these
patients.
We aimed to analyse the evolution of chest CT imaging
features in patients with COVID­19 pneumonia, and to
compare the imaging findings across the disease course,
to facilitate early diagnosis of this newly emerging, lifethreatening infection.
Methods
Study design and participants
This was a retrospective study done at two centres in
Wuhan. Patients with confirmed COVID­19 pneumonia
who were admitted to Wuhan Jinyintan hospital or Union
Hospital of Tongji Medical College, and who underwent
serial chest CT scans, were retrospectively enrolled.
In the patients who presented to Wuhan Jinyintan
Hospital, SARS­CoV­2 infection was confirmed by
next­generation sequencing or real­time RT­PCR, in
according with a previously published protocol. 5 The
following primers and probe targeted to the envelope
gene of SARS­CoV­2 were used: forward primer
5ʹ­TCAGAATGCCAATCTCCCCAAC­3ʹ; reverse primer
5ʹ­AAAGGTCCACCCGATACATTGA­3ʹ; probe 5ʹCY5­
CTAGTTACACTAGCCATCCTTACTGC­3ʹBHQ1 The diagnosis of the cases from Union Hospital was
initially based on the criteria published by WHO on
Jan 12, 2020, 12 and all cases were later confirmed by realtime RT­PCR analysis of throat swab specimens, using
the same protocol as above when PCR kits were available.
Based on the time interval between onset of symptoms
and the CT scan, we designated four groups of patients
in our study: group 1 (subclinical cases, in which CT
scans were done before onset of symptoms); group 2
(CT scans done ≤1 week after symptom onset); group 3
(CT scans done >1 to 2 weeks after symptom onset);
and group 4 (CT scans done >2 weeks to 3 weeks after
symptom onset). Three readers (XH, NJ, and YF)
recorded the clinical characteristics, laboratory findings,
and comorbidities of the patients at the time of imaging.
This study was approved by the institutional review
boards of the relevant centres. The requirement for
informed patient consent was waived by the ethics
committee for this retrospective study.
CT image acquisition
All CT scans were obtained with patients in the supine
position, using one of the following scanners: SOMATOM
Perspective, SOMATOM Spirit, or SOMATOM Definition
AS+ (Siemens Healthineers, Forchheim, Germany).
Scans were done from the level of the upper thoracic inlet
to the inferior level of the costophrenic angle, and the
following parameters were used: detector collimation
widths 64 × 0·6 mm, 128 × 0·6 mm, 64 × 0·6 mm, and
64 × 0·6 mm; and tube voltage 120 kV. The tube current
was regulated by an automatic exposure control system
(CARE Dose 4D; Siemens Healthineers). Images were
reconstructed with a slice thickness of 1·5 mm or 1 mm
and an interval of 1·5 mm or 1 mm, respectively. The reconstructed images were transmitted to the workstation
and picture archiving and communication systems
(PACS) for multiplanar reconstruction post­processing.
Image interpretation
Images from cases seen at Union Hospital were analysed
by two radiologists (HS [a senior thoracic radiologist with
30 years’ experience] and XH [a radiology resident with
4 years’ experience in interpreting chest CT images]).
Images from cases seen at Wuhan Jinyintan Hospital were
interpreted by two radiologists experienced in thoracic
radiology (YF [12 years’ experience] and NJ [10 years’
experience]). All Digital Imaging and Communications in
Medicine (DICOM) images from the CT studies were
analysed without access to clinical or laboratory findings.
The evaluators independently and freely assessed the CT
features using both axial CT images and multiplanar
reconstruction images. After separate evaluations, an disagreements were resolved by discussion and consensus.
CT imaging features recorded from our cohort are
summarised in the appendix 2 (p 4).
Follow-up chest CT
Follow­up chest CT scans were reviewed by two radiologists
(HS and YF). The images were assessed and the evolution
of lesions rated as either no significant change, resolution,
or progression, compared with the previous chest CT
from the same patient (appendix 2 p 4). Decisions were
reached by consensus.
Statistical analysis
Analyses were done with SAS software version 9.4.
Distribution normality was assessed using the
Kolmogorov­Smirnov test. Normally distributed data
were presented as mean (SD), non­normally distributed
data as median (IQR), and categorical variables as
frequency (%). CIs of proportions were calculated using
the Clopper­Pearson method. Differences between
groups were analysed by Fisher’s exact test (for categorical
data) or one­way ANOVA (for continuous data).
Role of the funding source
There was no funding source for this study.
Results
81 patients who were admitted to Wuhan Jinyintan
hospital (n=49) or Union Hospital of Tongji Medical
College (n=32) between Dec 20, 2019, and Jan 23, 2020,
and who had confirmed COVID­19 pneumonia were
retrospectively enrolled in our study. Epidemiologically,
there were four main clusters of patients: 31 (38%)
patients had direct exposure to Huanan seafood market,
15 (19%) were health­care workers who had close
contact with patients at the hospital who had confirmed
COVID­19 pneumonia, seven (9%) were familial clusters,
and the remaining 28 (35%) did not have any obvious
history of exposure. Patients were assigned to groups on the basis of time between symptom onset and first CT
scan: 15 (19%) patients (including health­care workers
who had had close contact with patients with confirmed
COVID­19 pneumonia) were assigned to group 1, 21 (26%)
to group 2, 30 (37%) to group 3, and 15 (19%) to group 4.
The clinical characteristics and laboratory results of
patients by group are summarised in the table (see
appendix 2 [pp 1–3] for additional data). In the full cohort,
the mean age was 49·5 years (SD 11; range 25–81), and
there was no gender difference (42 [52%] men and
39 [48%] women). No significant differences in age
(p=0·2778) or sex distribution (p=0·0871) between groups
were identified. The most common symptoms at onset
were fever (59 [73%] patients) and dry cough (48 [59%]).
Other non­specific symptoms included dizziness
(two [2%] patients), diarrhoea (three [4%]), vomiting
(four [5%]), headache (five [6%]), and generalised weakness
(seven [9%]). Among groups 2–4 (symptomatic patients),
no significant differences in clinical parameters were found. Patients in group 1 had significantly lower mean
concentrations of C­reactive protein (6·9 mg/L, p=0·0051)
and aspartate amino transferase (30·2 U/L, p=0·0026)
than patients in the other three groups. Other laboratory
findings did not significantly differ among groups, and
the prevalence of underlying diseases was similar in all
groups.
All patients had abnormal CT imaging features (appendix
2 pp 5–6). Although all lung segments can be involved,
there was a slight predilection for the right lower lobe
(225 (27%) of 849 affected segments among all patients).
The mean number of segments involved among all groups
was 10·5 (SD 6·4; range 1–18; appendix 2 pp 7–8), with
significantly more segments involved in groups 2–4
(symptomatic patients) than group 1 (asymptomatic
patients; p<0·0001). Group 3 had the highest mean number
of involved segments (13·0 [5·7]; figure 1).
64 [79%] patients had bilateral lung involvement, 44 [54%]
showed peripheral distribution, and 36 [44%] showed diffuse distribution of CT abnormalities (figure 2). The
most common patterns seen on chest CT were ground­
glass opacity (53 [65%] patients; figure 2A), in addition to
ill­defined margins (66 [81%]), smooth or irregular
interlobular septal thickening (28 [35%] patients;
figure 2A), air bronchogram (38 [47%]; figure 2A, D), crazypaving pattern (eight [10%]; figure 2B), and thickening
of the adjacent pleura (26 [32%]). Less common CT
findings were nodules (five [6%] patients), cystic changes
(eight [10%]; figure 2C), bronchiolectasis (nine [11%]),
pleural effusion (four [5%]; figure 2D), and lympha­
denopathy (five [6%]). Tree­in­bud signs, masses, cavitation, and calcifications were not observed in our case
series.
The typical pattern of CT imaging features from preclinical patients (group 1) comprised unilateral
(nine [60%] patients), multifocal (eight [53%]), and
ground­glass opacification (14 [93%]). Interlobular septal
thickening, thickening of the adjacent pleura, nodules,
round cystic changes, bronchio lectasis, pleural effusion,
and lymphadenopathy were rarely observed in this group.
In group 2 (first week after symptom onset), lesions
quickly evolved to become bilateral (19 [90%] patients)
and diffuse (11 [52%]), but re mained predominantly of
ground­glass opacity appearance (17 [81%]). Pleural
effusion (one [5%]) and lymphadenopathy (three [14%])
were detected at this stage. In group 3 (second week
after symptom onset), as the disease progressed, the
ground­glass opacity pattern was still the predominant
CT finding (17 [57%]); however, consolidation patterns
(nine [30%]) were also noted. In group 4 (third week
after symptom onset), ground­glass opacities (five [33%])
and reticular patterns (five [33%]) were the predominant
imaging pattern (figure 3). Bronchiolectasis (two [13%]), thickening of the adjacent pleura (seven [47%]), pleural
effusions (two [13%]), and lymphadenopathy (two [13%])
could also be seen at this stage (appendix 2 pp 5–6).
By Feb 8, 2020, 62 (77%) patients had been discharged,
with a mean interval between symptom onset and
discharge of 23·2 days (SD 6; range 12–41). 16 (20%)
patients were still in hospital, and three (4%) patients had
died (on days 12, 14, and 30, after hospital admission due
to ARDS). Patient 1, who died on day 12 after admission,
was a 60­year­old man with chronic pulmonary disease
(tuberculosis). The CT scan obtained from this patient on
day 8 after symptom onset showed extensive groundglass opacities in both lungs, giving a white lung
appearance (figure 4). The second patient who died
(patient 2) was 73­year­old man who had had type 2
diabetes for several years, and showed progressive
radiographic deterioration on CT scans taken on days 3, 7,
and 11 after symptom onset. Patient 3, who died on day 30
after admission, was a 77­year­old man with hypertension,
cardiovascular disease, and cerebrovascular disease. A CT
scan showed mild pneumonia on day 5 after symptom
onset in this patient (figure 5A), and two follow­up CT
scans 10 days and 15 days later revealed rapid progression
of the lung lesions with bilateral pleural effusions
(figure 5B, C).
Follow­up CT images were obtained from 57 (70%)
patients (36 from Wuhan Jinyintan hospital, and 21 from
Union Hospital). 23 of these patients had two CT scans,
19 had three scans, and 15 had four scans available.
Four patterns of evolution throughout the series of CT
scans were observed among these 57 patients: initial
progression to peak level, followed by radiographic
improvement (type 1), seen in 26 (46%) patients (figure 6),
of whom 24 (92%) patients were discharged from hospital
(median stay 25 days [IQR 20–27]); radiographic
deterioration (type 2), seen in 18 (32%) patients (figure 5),
of whom two (11%) died (patients 2 and 3); radiographic
improvement (type 3), seen in eight (14%) patients, of
whom five (63%) were discharged from hospital (median
stay 19 days [IQR 11–25]); and unchanged radiographic
appearance (type 4), seen in five (9%) patients, all of
whom were still in hospital at the cutoff date (Feb 8).
Discussion
The Coronaviridae family of viruses includes six previously known human­infecting coronaviruses, which are
enve loped, non­segmented, positive­sense RNA viruses
that are broadly distributed in humans and other
mammals. 13 Although four of these coronaviruses cause
only mild respiratory symptoms similar to the common
cold, epi demics caused by two beta coronaviruses, SARS­CoV in 2002 14,15 and MERS­CoV in 2012, involved more
than 8000 patients and 1000 patients, respectively, 16,17 with
high mortality rates (10% for SARS­CoV and 37% for
MERS­CoV). The novel coronavirus SARS­CoV­2 is the
seventh member of the Coronaviridae family known to
infect humans. The mortality rate of COVID­19 so far is lower than that of SARS or MERS coronavirus diseases;
however, SARS­CoV­2 is highly infectious and could be a
significant health threat.
In our study, the predisposing conditions for COVID­19
pneumonia tended to be old age and medical comorbidities (such as chronic pulmonary disease, diabetes,
and other chronic diseases), similar to previous viral
infections such as influenza H7N9. 18,19 There was no
obvious predilection for males or females in our cohort.
However, another study reported that 30 (73%) of
41 infected patients were men. 5 This discrepancy might
be due to the differences in demographic features and
small cohorts. By Feb 8, 2020, three patients in our study
had died, representing a mortality rate of around 4%. All
deaths occurred in men older than 60 years who had
underlying diseases, consistent with previous reports. 5
Thus, old age, male sex, and presence of comorbidities
might be risk factors for poor prognosis.
Fever, cough, and dyspnoea were the most common
symptoms in patients with COVID­19 pneumonia,
consistent with the manifestation of lower respiratory
tract infections. By contrast, upper respiratory tract
symptoms were less common in these patients,
indicating that the cells targeted by the virus might be
located in the lower airway. 5 Other non­specific
symptoms included dizziness, diarrhoea, vomiting,
headache, and generalised weakness, which occurred
in around 2–9% of patients. Notably, 15 cases of
asymptomatic infection were discovered on the basis of
abnormal lung findings on CT scans, suggesting that
chest CT scans or serum antibody tests should be done
in asymptomatic high­risk individuals with a history of
exposure to patients with COVID­19 pneumonia to
facilitate early identification of the disease.
In our cohort, leukocytosis was detected in 26 (32%)
patients and lymphocytosis in 54 (67%) patients.
Concentrations of C­reactive protein and serum amyloid
A protein were elevated in most patients, as observed in
previous betacoronavirus infections. 10,11,20 In the subgroup
of asymptomatic patients (group 1), concentrations
of C­reactive protein (6·9 mg/L) and aspartate aminotransferase (30·2 U/L) were lower than those in
symptomatic patients.
The mean number of involved lung segments in our
cohort was 10·5, with the right lower lobes most
commonly affected. This finding is similar to those of a
previous radiological study of patients with H7N9
influenza infection. 21 This finding might be due to the
anatomical structure of the trachea and bronchi: as the
right bronchus is short and straight, the causative virus
might tend to favour this location.
The extent of disease on CT scans showed a marked
increase from the subclinical period through the first and
second weeks after symptom onset, then decreased
gradually in the third week. A previous study showed that
the median time from onset of symptoms to mechanical
ventilation was 10·5 days (IQR 7·0–14·0) and to intensive care unit admission was 10·5 days (8·0–17·0). 5 Thus,
our findings indicate that the radiological evolution of
COVID­19 pneumonia is consistent with the clinical
course of the disease.
Most patients in our cohort showed bilateral lung
involvement, with lesions mainly located peripherally and
subpleurally with diffuse distribution. The predominant
pattern was ground­glass opacity, with ill­defined
margins, air bronchograms, smooth or irregular interlobular or septal thickening, and thickening of the
adjacent pleura. These imaging characteristics are
non­specific and bear some resemblance to those of
SARS­CoV 22–24 and MERS­CoV infections. 25,26 However,
unlike SARS­CoV infections, some patients in our study
presented with pleural effusion, lymphadenopathy, and
round cystic changes on CT. Previous studies showed that the presence of pleural effusion in patients infected with
MERS­CoV or avian influenza H5N1 was a poor
prognostic indicator. 25,27,28 Similarly, in one patient who
died in our study (patient 3), a follow­up CT scans showed
that he had developed bila teral pleural effusion. On the
other hand, lymphadenopathy has also been seen in cases
of H5N1 infection, 28 which can present as a rapidly
progressive pneumonia that results in ARDS. Round
cystic changes on CT might be associated with the process
of resorption of consolidation; which might be explained
by the infection causing damage to the alveolar walls and leading to pneumatoceles. Other findings included
intralobular or interlobular septal thickening, and a crazypaving pattern. However, none of the CT features of
COVID­19 seem to be specific or diagnostic, and
COVID­19 pneumonia shares CT features with other
non­infectious conditions that present as subpleural airspace disease. For example, patients with bronchiolitis
obliterans with organising pneumonia 29,30 often show
nodules (32%), 29 lymphadenopathy (13%), 30 and pleural
effusion (20%). 30 These findings were present, albeit with
lower frequency, among our patients with COVID­19 pneumonia (nodules 6%, lymphadenopathy 13%, pleural
effusion 5%). However, tree­in­bud signs, masses,
cavitations, and calcifications, often suggestive of bacterial
or chronic infections, were absent in our study.
The typical pattern of CT images in subclinical patients
(group 1) was unilateral, multifocal, predominantly
ground­glass opacities. In the first week after symptom
onset (group 2), lesions quickly evolved to bilateral,
diffuse disease, with a relative decrease in the frequency
of ground­glass opacities and a transition to consolidation
and mixed­pattern development. Pleural effusion and
lymphadenopathy were also detected in group 2. Subsequently, ground­glass opacities continued to decrease
in frequency throughout the second week after symptom
onset (group 3), while consolidation became the second
most common pattern. A reticular pattern associated with
bronchiolectasis and irregular interlobular or septal
thickening were also noted to increase pro gressively from
the second week. These findings indicated the appearance
of interstitial changes, suggesting the development of
fibrosis. However, since the natural history of COVID­19
pneumonia is yet to be fully explored, it is too early to
label these lung changes as irreversible fibrosis. As the
disease progressed in the third week after symptom
onset, consolidation and mixed patterns became more
common, while ground­glass opacities decreased further.
Bronchiolectasis, thickening of the adjacent pleura, and
pleural effusion mainly appeared at this stage.
Serial CT imaging of patients could help to continuously monitor disease changes. Follow­up CT
showed pro gression or improvement of lung lesions
during treatment, sensitively reflecting therapeutic
effects, and these changes might be related to outcomes
in such patients. The most common pattern of evolution
throughout series of CT scans in this study was initial
progression to a peak level, followed by radiographic
improvement (type 1), and most of these patients were
subsequently discharged. In addition, most patients
who showed a pattern of radiographic improvement
across several scans (type 3) were discharged from
hospital. Thus, a type 1 or type 3 disease course might
be associated with favourable outcomes. On the other
hand, progressive radiographic deterioration despite
medical treatment seems to be associated with poor
prognosis, with two deaths in our study occurring
among the 18 patients with the type 2 pattern.
Our study had several limitations. First, at the time of
data collection, nucleic acid testing for the diagnosis of
SARS­CoV­2 infection had not yet been introduced at
Union Hospital, and 33 patients were therefore diagnosed
clinically on the basis of WHO criteria. 12 However, all these
cases were confirmed by nucleic acid testing when kits
became available later. Second, we compared imaging
patterns between four groups of different time intervals
from the onset of symptoms, which does not account for
potential individual variations. Third, because of the short
time for case collection, follow­up CT scans were available for only 57 patients, around 40% of whom had only two CT
scans. Although we have outlined the main patterns of
evolution seen on CT imaging in patients with COVID­19
pneumonia, long­term radiological follow­up is needed to
confirm our findings. Finally, as lung biopsy specimens
were not available in this study, the relationship between
radiological and histopathological findings remains to be
investigated. Therefore, other potential causes of groundglass opacity, such as pulmonary oedema and haemorrhage,
cannot be estimated.
In conclusion, COVID­19 pneumonia tends to manifest
on lung CT scans as bilateral, subpleural, ground­glass
opacities with air bronchograms, ill­defined margins, and
a slight predominance in the right lower lobe. Abnormal
lung CT findings can be present even in asymptomatic
patients, and lesions can rapidly evolve into a diffuse
ground­glass opacity predominance or consolidation
pattern within 1–3 weeks after onset of symptoms, peaking
at around 2 weeks after onset. Old age, male sex, underlying comorbidities and progressive radiographic deterio­
ration on follow­up CT might be risk factors for poor
prognosis in patients with COVID­19 pneumonia.
Research in context
Evidence before this study
Before this study, we searched PubMed, Medline, and Google
Scholar on Jan, 24, 2020, for articles describing the radiological
features of patients infected with severe acute respiratory
syndrome coronavirus 2 (SARS-CoV-2; previously known as
2019 novel coronavirus [2019-nCoV]), using the search terms
“novel coronavirus” or “2019-nCoV” and “radiology “or
“imaging” or “CT”, with no time restrictions. We also searched
CNKI and Wanfang Data using the same terms in Chinese,
with no time restrictions. We found only previously published
research discussing the radiological characteristics of severe
acute respiratory syndrome coronavirus or Middle East
respiratory syndrome coronavirus, and preliminary studies on
the evolution of SARS-CoV-2 in Wuhan. We found no published
work about the radiological characteristics of patients with
pneumonia caused by SARS-CoV-2 infection.
Added value of this study
We analysed chest CT images from 81 patients confirmed to
have COVID-19 pneumonia caused by SARS-CoV-2 infection, and described the imaging findings across different follow-up
periods of the disease, including subclinical and clinical stages
up to 3 weeks after symptom onset. This study is, to the best
of our knowledge, the largest case series to date on the
CT findings of COVID-19 pneumonia worldwide, and
provides detailed information on the radiological, clinical,
and laboratory features of these patients. Our findings provide
insight in the evolution of the disease and its corresponding
imaging changes, and suggest potential associations between
imaging findings and patient outcomes, which requires
further study.
Implications of all the available evidence
SARS-CoV-2 has substantial capacity to infect humans, and is
capable of human-to-human transmission. Infection can lead
to severe respiratory symptoms, including acute respiratory
distress syndrome, and the mortality rate is around 2%.
Combining imaging assessments with clinical and laboratory
findings could help to identify SARS-CoV-2 infections early.
