# Supplementary material for: Stance markers in English medical research articles and newspaper opinion columns: A comparative corpus-based study
Source: PLoS One. 2021 Mar 8;16(3):e0247981. doi: 10.1371/journal.pone.0247981 (PMC7939291; doi:10.1371/journal.pone.0247981)
Supplement: S1 File — (ZIP) [file pone.0247981.s001.zip › Supporting information/supporting information 4/Medical RA data/25-Lancet.txt]

Using observational data to quantify bias of traveller-derived
COVID-19 prevalence estimates in Wuhan, China
Summary
Background The incidence of coronavirus disease 2019 (COVID-19) in Wuhan, China, has been estimated using imported
case counts of international travellers, generally under the assumptions that all cases of the disease in travellers have
been ascertained and that infection prevalence in travellers and residents is the same. However, findings indicate
variation among locations in the capacity for detection of imported cases. Singapore has had very strong epidemiological
surveillance and contact tracing capacity during previous infectious disease outbreaks and has consistently shown high
sensitivity of case-detection during the COVID-19 outbreak.
Methods We used a Bayesian modelling approach to estimate the relative capacity for detection of imported cases of
COVID-19 for 194 locations (excluding China) compared with that for Singapore. We also built a simple mathematical
model of the point prevalence of infection in visitors to an epicentre relative to that in residents.
Findings The weighted global ability to detect Wuhan-to-location imported cases of COVID-19 was estimated to be 38%
(95% highest posterior density interval [HPDI] 22–64) of Singapore’s capacity. This value is equivalent to 2·8 (95% HPDI
1·5–4·4) times the current number of imported and reported cases that could have been detected if all locations had had
the same detection capacity as Singapore. Using the second component of the Global Health Security index to stratify
likely case-detection capacities, the ability to detect imported cases relative to Singapore was 40% (95% HPDI 22–67)
among locations with high surveillance capacity, 37% (18–68) among locations with medium surveillance capacity, and
11% (0–42) among locations with low surveillance capacity. Treating all travellers as if they were residents (rather than
accounting for the brief stay of some of these travellers in Wuhan) contributed modestly to underestimation of prevalence.
Interpretation Estimates of case counts in Wuhan based on assumptions of 100% detection in travellers could have
been underestimated by several fold. Furthermore, severity estimates will be inflated several fold since they also rely
on case count estimates. Finally, our model supports evidence that underdetected cases of COVID-19 have probably
spread in most locations around the world, with greatest risk in locations of low detection capacity and high
connectivity to the epicentre of the outbreak.
Introduction
During the outbreak of severe acute respiratory syndrome
coronavirus 2 (SARS-CoV-2), infections in travellers have
been used to estimate the size of the epidemic in Wuhan,
Hubei province, China, which was the epicentre of the
outbreak. 1 This approach is similar to that used for
the 2009 H1N1 influenza pandemic, for which infections
in tourists returning from Mexico were used to estimate
the time-specific risk of infection (incidence or cumulative
incidence) with the novel pandemic H1N1 influenza strain
in Mexico (or parts thereof). The idea was that surveillance
for H1N1 influenza virus was not intense during the early
days of the pandemic in Mexico, the source location, and
that detection would be far more sensitive in travellers
leaving Mexico, who would be screened when returning
home as a means of preventing introductions of cases
into destination locations. 2,3 Reports that health systems in
Wuhan were overwhelmed, and that many cases of
coronavirus disease 2019 (COVID-19) were not being
counted, led to the use of outgoing traveller data to estimate the time-specific risk of COVID-19 in Wuhan. 1 This
estimate, in turn, has been used to estimate the cumulative
incidence of infection by a specific date in Wuhan
and, from there (typically assuming exponential growth
and no appreciable depletion of susceptible people), the
cumulative number of cases. Two important assumptions
underlie this calculation. First, it assumes that detection of
cases in the destination location has been 100% sensitive
and specific, whether cases are detected at the airport
(with symptoms) or later after arrival at their destination
(incubating during travel). Second, it assumes that travellers have the same prevalence of infection as does the
average resident of Wuhan, so the prevalence inferred in
travellers can be directly applied in Wuhan. Here, we
consider the extent to which these two assumptions are
justified and the expected effects they will have on our
understanding of the current outbreak of COVID-19.
We have previously reported 4 variability between locations in the world in the relation between the number of
travellers from Wuhan to each international destination and the number of imported cases detected in that
destination. On average, across locations presumed
to have high surveillance capacity, an increase of
31 pass engers per day in estimated travel volume from
Wuhan to each destination was associated with
one additional imported case reported over the period
Jan 8, 2020, to Feb 4, 2020. 4 However variation was
reported around this average. Among destinations with
substantial travel volume, Singapore showed the highest
ratio of detected imported cases to daily travel volume, a
ratio of 1·0 cumulative case count per 10·3 daily travellers.
Singapore is known for exceptionally sensitive detection
of cases (eg, during the 2003 outbreak of severe acute
respiratory syndrome [SARS]) 5 and has had very detailed
case-reporting during the COVID-19 outbreak. Therefore,
to test the first assumption, that case-detection has been
100% sensitive, we use Singapore as an example location
with very strong case-detection capacity, and we estimate
the capacities of other locations relative to Singapore.
To test the second assumption, that travellers and
residents of Wuhan have the same prevalence of infection,
we built a simple mathematical model of the point prevalence of infection in visitors relative to that in residents.
This model allows us to study the expected discrepancy
between visitor and resident prevalence for various
scenarios, such as different durations of visits, growth
rates of infection, or times to recovery.
Research in context
Evidence before this study
We searched Google Scholar and PubMed on Feb 12, 2020,
with the terms (“COVID-19” OR “SARS-CoV 2” OR
“SARS coronavirus 2”) AND (“Wuhan” OR “Hubei”) AND
“incidence traveler”. We searched for any type of article published
in English between Dec 1, 2019, and Feb 12, 2020. Current work to
estimate the incidence of coronavirus disease 2019 (COVID-19)
in Wuhan uses cases detected outside of China. From this work,
other estimates are derived, such as case-fatality rates and risk of
exportation to locations without yet-detected cases. Assumptions
are made that the detection capacity of cases in destination
locations is 100% and that travellers from Wuhan have the same
prevalence of infection as does the average resident of Wuhan.
Added value of this study
We tested both these assumptions and quantified the bias
that they introduce. Using a Bayesian modelling approach with
WHO case counts of imported cases, estimates of passenger
volume from Wuhan to destination locations, and the Global
Health Security index of epidemic surveillance strength, we have provided the first estimates of the global ability to
detect imported cases of COVID-19. Importantly, we have
also shown the variation of this ability between regions with
different surveillance strength. Finally, we have provided the
first mathematical model to estimate the infection prevalence
of Wuhan visitors relative to residents as a function of key
variables, such as the visit duration.
Implications of all the available evidence
Our study will allow better estimates to be produced of the
global burden of COVID-19, in view of the large
underdetection of cases. Our findings will support rapid
deployment of outbreak surveillance and control capacities
in regions at high risk of case importation paired with low
surveillance capacity. Our research implies that existing
estimates, which assume perfect detection of cases outside
of China, should increase values for infection prevalence in
the epicentre of the epidemic and reduce estimates of
case-fatality based on our prevalence estimates.
Methods
Data
From 195 worldwide locations (reflecting mainly
countries, without taking any position on territorial
claims), we included 194, excluding the epicentre of  mainland China. Data for imported cases aggregated by
location were obtained from the WHO technical report
(dated Feb 4, 2020); 6 a case count of 0 was assumed for all
locations not listed. We used case counts up to Feb 4, 2020,
because after this date the number of imported cases
dropped rapidly, 6 probably because of the lockdown of
Hubei province implemented from Jan 23, 2020.
We defined imported cases as people with known travel
history from China; 82% (124 of 152) had travel history
from Hubei province and 18% (28 of 152) from unknown
locations in China. 7 Estimates of daily air travel volume
were obtained from Lai and colleagues 7 and are based on
historical (February, 2018) data from the International Air
Travel Association, including estimates for 27 locations
that are most connected to Wuhan. These data capture
the daily average number of passengers traveling via
direct and indirect flight itineraries from Wuhan to
destinations outside of China. For 167 locations not listed
by Lai, 7 we set the air travel volume to three passengers
per day, which is half the minimum reported by
Lai. 7 Because the relative (rather than absolute) flight
connectivity of Wuhan with different locations matters
for our model, we assumed that this relative connectivity
was only weakly affected by early timing of the Lunar New
Year in 2020.
Surveillance capacity was assessed using the Global
Health Security Index, which is an assessment of
health security across 195 locations agreeing to the
International Health Regulations (IHR 2005). Specifically,
we used the second category of the index, Early Detection
and Reporting Epidemics of Potential International
Concern published in 2019, henceforth referred to as
simply the GHS 2 index. We classified locations with GHS  index above the 80th percentile as high surveillance
locations, those with GHS 2 index below the 20th per centile as low surveillance locations, and all others as loca-
tions with medium surveillance capacity. In view of
Singapore’s high rate of COVID-19 case-detection per
expected case, we treated this location as a special case for
surveillance of COVID-19 and we assigned it its own
category of most strong surveillance.
We did not need to obtain ethics approval for this study
because we did not enrol individuals and we used data
available publicly.
Estimating detection probability relative to Singapore
We considered detection of 18 cases by Feb 4, 2020, in
Singapore 6 to reflect the highest surveillance capacity
among all locations, and we estimated the probability
of detection in other locations relative to Singapore
according to the following model. We modelled case-detection across i = 1, . . . , n worldwide locations, with
194 locations (n); Singapore was indexed i = 1, with the
rest of the locations following in order of decreasing
GHS 2 index. Using the notation of McElreath, 8 we
assumed that the observed case count across n locations
followed a Poisson distribution and that the expected
case count was linearly proportional to daily air travel
volume and a random variable θ level[i] reflecting the
ith location’s capacity of detecting cases relative to
Singapore. In this equation, Y i denotes the reported case count in the ith location, λ i is
the expected case count in the ith location, β denotes the
regression coefficient, x i is the daily air travel volume
of the ith location, and θ level[i] denotes the ith location’s
capacity of detecting cases relative to Singapore.
For θ high , θ medium , and θ low , we assigned a uniform prior
over [0,1] and for log(β) we assigned a weakly infor m ative
normal prior with mean 0 and SD 50. We considered
the global average detection probability θ global to be a transformation of θ level[i] . In practice, having fitted the model,
we took the weighted mean of posterior draws of θ level[i]
for i = 2, . . . , n, where weights are proportional to daily
air travel volume, x i . Exclusion of Singapore (i = 1) enabled  estimation of the global detection probability relative to
Singapore. Conversely, 1/θ global was the multiplier of the
case count that could have been detected globally under a
capacity equivalent to that of Singapore.
We calculated the mean and 95% highest posterior
density interval (HPDI; the narrowest interval containing
a given probability mass) 8 of the numerical approximation
of the posterior distribution of θ global , and the mean and
95% HPDI of the numerical approxi mation of the
posterior distribution of 1/θ global . Note that the estimate of
1/θ global and its 95% HPDI is not simply the inverse of the
estimate for θ global and its bounds, because the inverse of
a mean is not equal to the mean of the inverse, and
similarly for the HPDIs.
We fitted our model using Stan version 2.19.1, 9 and
we drew 80 000 samples from the joint posterior
distribution of θ high , θ medium , θ low and β using four independent
chains (20 000 samples each), and discarded for each
chain the first 500 samples (burn-in). Diagnostic plots of
the Markov Chain Monte Carlo sampler for each of the
inferred random variables (θ high , θ medium , θ low and β) are
shown in the appendix (p 2). All analyses are fully
reproducible with the code available online.
Testing the effect of length of stay in point prevalence
of travellers
In 2009, during the influenza pandemic which
originated in Mexico, most travellers leaving Mexico
were assumed to be tourists, or other temporary visitors,
with relatively short stays in Mexico, and the risk that
they were infected was assumed to represent a
cumulative hazard over the period of their stay. 2,3 The
basic assumption was that short-term visitors faced the
same hazard of infection as did residents of Mexico,
but, in view of their shorter stay, visitors had a somewhat
lower prevalence of infection when returning to their
home location. Many estimates in 2019–20 for COVID-19
have, instead, made the assumption of equal prevalence
in travellers leaving Wuhan and in residents, which is
equivalent to assuming that either all travellers are
Wuhan residents or (if travellers are a mix of residents
and visitors) all visitors had stayed long enough during
the epidemic that their prevalence was similar to that of
residents.
To quantify the difference between these two sce narios,
assuming that all travellers are short-term visitors versus
assuming that all travellers are residents or long-term
visitors, we considered a simple model of an exponentially
growing epidemic, in which the hazard of infection at
time t is denoted λ(t) and is increasing at rate r. At the
beginning of the epidemic, which we call time 0, the
hazard of infection is λ(0) and thereafter λ(t) = λ(0)e rt .
Then the point prevalence of infection at time u in
residents who have stayed in Wuhan for the duration of
the epidemic will be the probability that they have
become infected and not recovered by time u, assuming
that the cumulative hazard remains small enough by that point that there has been no appreciable depletion of This equation assumes exponentially distributed time to
recovery, with mean duration y – ¹, when we assume that
the infection is only detectable until the time of recovery
(for other cases, time to recovery should be duration of
detectable infection). The same quantity for a visitor
who had only been in Wuhan for d days before departure
would be as follows: In this equation, we assume that visitors differ from
residents only in the duration of exposure, not in the
intensity of exposure. Under these assumptions, the
ratio of prevalence in visitors to that in residents, which
we call V, would be as follows: Once u and, thus, the number of cases in the
exponential phase of the epidemic is substantial, this
term can be well approximated as V ≈ 1–e –(r + y)d . We plot
this approximation of V since doubling times aligned
with a range of times to recovery and a range of lengths
of stay (appendix p 3). The expression for V can also be
expressed in terms of the transmission rate by replacing
r + γ by β denoting the transmission rate. This step yields
the expression V ≈ 1 – e –βd . We also include an analysis of
V under the relaxed assumption that the transmission
rate for residents and visitors might be different
(appendix p 1).
Role of the funding source
The funders had no role in study design, data collection,
data analysis, data interpretation, or writing of the report.
All authors had full access to all data in the study and
had final responsibility for the decision to submit for
publication. Results
Global ability to detect imported cases of COVID-19,
weighted by flight volume from Wuhan, was estimated at
38% (95% HPDI 22–64) of Singapore’s capacity (figure 1).
Equivalently, an estimated 2·8 (95% HPDI 1·5–4·4)
times the current number of imported and detected
cases could have been detected if all locations had had
the same detection capacity as Singapore, leading to
1·8 (0·5–3·4) undetected cases per detected case.
Globally, detection capacity varied widely: the ability to
detect imported cases among, according to GHS 2 index,
locations with a high surveillance capacity was 40%
(95% HPDI 22–67), among locations with medium
surveillance capacity it was 37% (18–68), and among
locations with low surveillance capacity it was 11% (0–42;
figure 1).
The prevalence ratio between Wuhan’s temporary
visitors and residents approached 1·00 as the epidemic
growth rate, the duration of stay, and the recovery rate
increased, and it approached 0·00 for short duration of
stay, long time to recovery, and slower epidemic growth
(figure 2). For example, for a visiting duration of 1 week
(7 days), an epidemic doubling time of 5 days, and a time
to recovery of 11 days, the prevalence in visitors is
predicted to be 0·80 (ie, 80% of that in residents).
Instead, for a visiting duration of 3 days, the prevalence
in visitors would be 0·50 (50% of that in residents).
Discussion
In our study, we tested two assumptions underlying the
estimation of incidence at the epicentre of the COVID-19
outbreak. The first of these was that the capacity
for detection of international imported cases is 100%
sensitive and specific across locations. Although we know
of no reason to doubt specificity of detection, we tested the
assumption of 100% sensitivity. Based on findings of our
previous study, 4 we assumed Singapore has the highest
capacity for surveillance with respect to COVID-19.
We regressed cumulative cases against Wuhan-to-location
air travel volume, considering Singapore to have the
greatest detection capacity, and estimating relative underdetection compared with Singapore in remaining loca-
tions (classified according to the GHS 2 index). Although it
is unlikely that the GHS 2 index reflects the true ranking of
locations for any specific epidemic, we assume that it can
capture roughly different levels of surveillance capacity.
We, therefore, grouped locations (apart from Singapore)
into three classes of surveillance capacity (high, medium,
and low) instead of using exact ranking. Although possibly
important for detection, our model does not account
for differences in typical flight duration to different
destinations.
We estimated that detection of exported cases from
Wuhan worldwide is 38% (95% HPDI 22–64) as
sensitive as it has been in Singapore. Put another way,
this estimate implies that the true number of cases in
travellers is at least 2·8 (95% HPDI 1·5–4·4) times the number that has been detected. Equivalently, for each
detected exported case there are at least 1·8 (95% HPDI
0·5–3·4) undetected cases. If the model is correct, this
is a lower bound on the frequency of undetected cases
for two reasons. First, Singapore’s detection capacity
is probably not 100% efficient. Singapore had, as of
Feb 12, 2020, eight documented cases of COVID-19
transmission, for which there were no known epidemiological links to China or other known cases, 10 implying
that imported cases in Singapore could have gone
undetected (although it is not certain that these imports
came from Wuhan or elsewhere in China, and links
might still be found). Second, Singapore’s detection
capacity, similar to that in other locations, has relied
largely on symptoms and travel history, so the number
of asymptomatic or low-severity cases missed by such a
strategy is unknown.
The second assumption we tested is that the true
prevalence in visitors to the epicentre is similar to that of
residents: it might be different for either of two reasons.
First, the true prevalence could be less if people who visit
are less well integrated into the social mixing that
produces infection (eg, if they have stayed in specific parts
of the city or in hotels), or it could be more if travellers
are engaging more intensely in relevant social mixing
(eg, through welcoming ceremonies). This aspect could,
therefore, increase or decrease prevalence in visitors
relative to residents (appendix p 3). In our study, we
focused on quantifying a second difference, which is that
some visitors will have been in the city only for a short
time and, thus, have had less exposure to the infection
than residents. We find this effect is most pronounced
when the epidemic is growing slowly, when visitors have
stayed only briefly, and when the duration of detectable
infection is short. We found that for plausible parameters
for COVID-19, prevalence in visitors staying only 3 days
could be as little as half that of residents, but for longer
stays of more than a week the visitor prevalence should be
80% or more that of residents (figure 2). Assuming the
population of travellers out of Wuhan is a mix of visitors
of various durations and residents, this finding suggests
that underestimation of source population prevalence
because of the presence of short-stay visitors could be
appreciable but more modest than the effect of imperfect
detection. For example, in combination with our estimates
of underdetection, the total under estimation of cases in
Wuhan from only studying visitors could be around 70%
for 7-day visits, 5-day doubling time, and 11 days of
detectable infection or, with a 3-day visit, as much as 81%.
The infection exposure of visitors in high-risk venues
(eg, aeroplanes or airport toilets) could be important, and
additional variation in exposure between travellers of differ ent international destinations due to, for example,
different dominant types of reasons for travel (eg, group
holidays vs business trips).
Based on our model, the risk of undetected importation
and subsequent circulation correlates with air travel connectivity. Indeed, at the time of writing (March 9, 2020),
nine locations have reported more than 500 confirmed
cases of COVID-19 (France, Germany, Iran, Italy, Japan,
Singapore, South Korea, Spain, and the USA), suggesting
local transmission. All locations (apart from Iran)
are among the 27 most connected locations to Wuhan
through air travel, 7 which supports the important role of
undetected importation through air travellers (the prob-
ability of drawing uniformly at random eight or more highly connected locations to Wuhan under the null
assumption that draws are independent of flight
connection is <0·001). However, as new COVID-19
epicentres evolve, the role of air travel from China in
the transmission of SARS-CoV-2 is expected to decline.
Finally, our model predicts that locations with high
connectivity to Wuhan paired with a relatively low surveillance capacity (eg, India, Maldives, New Zealand,
Pakistan, Russia, Sri Lanka, and United Arab Emirates)
are probably underdetecting imp orted cases and
potentially also self-sustained transmission.
Our finding that imported cases detected among travellers probably under-represents the source popu lation
prevalence has two important implications for the public
health response to COVID-19. First, this finding has
implications for approaches to case burden and severity
estimation that use cases in travellers to impute cases in
Wuhan, which are then compared (for severity estimation)
against deaths in Wuhan. If the true number of imported
cases is underestimated, then there are more cases in
Wuhan and a larger denominator, resulting in reduced
estimates of severity compared with severity estimates
assuming 100% detection in travellers. 11 Future studies
should account for our evolving under standing of
detection capacity when estimating case numbers and
severity in source population on the basis of traveller case
numbers. Second, our model predicts the scenario in
which the virus has been imported from Wuhan and
remained partly undetected in nearly all locations. An
important corollary of this possibility is that, despite large
efforts to detect and stop the virus from entering new
locations, many undetected imported cases can occur and
cause hidden local transmission until a sizable number
of cases accumulates, leading to inter national spread
of COVID-19 beyond locations’ detection and reporting
capacities. 
