# Supplementary material for: Stance markers in English medical research articles and newspaper opinion columns: A comparative corpus-based study
Source: PLoS One. 2021 Mar 8;16(3):e0247981. doi: 10.1371/journal.pone.0247981 (PMC7939291; doi:10.1371/journal.pone.0247981)
Supplement: S1 File — (ZIP) [file pone.0247981.s001.zip › Supporting information/supporting information 4/Medical RA data/26-Nature.txt]

A new coronavirus associated with human respiratory disease in China

Emerging infectious diseases, such as severe acute respiratory syndrome (SARS) and
Zika virus disease, present a major threat to public health 1–3 . Despite intense research
efforts, how, when and where new diseases appear are still a source of considerable
uncertainty. A severe respiratory disease was recently reported in Wuhan, Hubei
province, China. As of 25 January 2020, at least 1,975 cases had been reported since the
first patient was hospitalized on 12 December 2019. Epidemiological investigations
have suggested that the outbreak was associated with a seafood market in Wuhan.
Here we study a single patient who was a worker at the market and who was admitted
to the Central Hospital of Wuhan on 26 December 2019 while experiencing a severe
respiratory syndrome that included fever, dizziness and a cough. Metagenomic RNA
sequencing 4 of a sample of bronchoalveolar lavage fluid from the patient identified
a new RNA virus strain from the family Coronaviridae, which is designated here
‘WH-Human 1’ coronavirus (and has also been referred to as ‘2019-nCoV’).
Phylogenetic analysis of the complete viral genome (29,903 nucleotides) revealed
that the virus was most closely related (89.1% nucleotide similarity) to a group of
SARS-like coronaviruses (genus Betacoronavirus, subgenus Sarbecovirus) that had
previously been found in bats in China 5 . This outbreak highlights the ongoing ability
of viral spill-over from animals to cause severe disease in humans.
The patient studied was a 41-year-old man with no history of hepatitis, tuberculosis or diabetes. He was admitted to and hospitalized
in the Central Hospital of Wuhan on 26 December 2019, 6 days after
the onset of disease. The patient reported fever, chest tightness,
unproductive cough, pain and weakness for 1 week on presentation
(Table 1). Physical examination of cardiovascular, abdominal and
neurological characteristics was that these were normal. Mild lymphopoenia (defined as less than 9 × 10 5  cells per ml) was observed,
but white blood cell and blood platelet counts were normal in a com-
plete blood count test. Elevated levels of C-reactive protein (41.4 mg l −1
of blood; reference range, 0–6 mg l −1 ) were observed and the levels
of aspartate aminotransferase, lactic dehydrogenase and creatine
kinase were slightly elevated in blood chemistry tests. The patient
had mild hypoxaemia with oxygen levels of 67 mm Hg as determined
by an arterial blood gas test. On the first day of admission (day 6 after
the onset of disease), chest radiographs were abnormal with air-space
shadowing such as ground-glass opacities, focal consolidation and
patchy consolidation in both lungs (Extended Data Fig. 1). Computed tomography scans of the chest revealed bilateral focal consolidation,
lobar consolidation and patchy consolidation, especially in the lower
lung (Extended Data Fig. 1a–d). A chest radiograph revealed a bilateral
diffuse patchy and fuzzy shadow on day 5 after admission (day 11 after the onset of disease) (Extended Data Fig. 1e). Preliminary aetiological
investigations excluded the presence of influenza virus, Chlamydia
pneumoniae and Mycoplasma pneumoniae using commercial pathogen
antigen-detection kits, and this was confirmed by PCR. Other common
respiratory pathogens, including human adenoviruses, also tested
negative by quantitative PCR (qPCR) (Extended Data Fig. 2). Although
a combination of antibiotic, antiviral and glucocorticoid therapy was
administered, the patient exhibited respiratory failure and was given
high-flow non-invasive ventilation. The condition of the patient did not
improve after 3 days of treatment and he was admitted to the intensive
care unit. The patient was transferred to another hospital in Wuhan for
further treatment 6 days after admission.
Epidemiological investigations by the Wuhan Center for Disease
Control and Prevention revealed that the patient worked at a local
indoor seafood market. Notably, in addition to fish and shellfish, a
variety of live wild animals—including hedgehogs, badgers, snakes
and birds (turtledoves)—were available for sale in the market before
the outbreak began, as well as animal carcasses and animal meat. No
bats were available for sale. While the patient might have had contact
with wild animals at the market, he recalled no exposure to live poultry.
To investigate the possible aetiological agents associated with
this disease, we collected bronchoalveolar lavage fluid (BALF) and performed deep meta-transcriptomic sequencing. The clinical
specimen was handled in a biosafety level 3 laboratory at Shanghai
Public Health Clinical Center. Total RNA was extracted from 200 μl
of BALF and a meta-transcriptomic library was constructed for pairend (150-bp reads) sequencing using an Illumina MiniSeq as previ-
ously described 4,6–8 . In total, we generated 56,565,928 sequence reads
that were de novo-assembled and screened for potential aetiological
agents. Of the 384,096 contigs assembled by Megahit 9 , the longest
(30,474 nucleotides (nt)) had a high abundance and was closely related
to a bat SARS-like coronavirus (CoV) isolate—bat SL-CoVZC45 (GenBank
accession number MG772933)—that had previously been sampled in
China, with a nucleotide identity of 89.1% (Supplementary Tables 1, 2).
The genome sequence of this virus, as well as its termini, were determined and confirmed by reverse-transcription PCR (RT–PCR) 10 and
5′/3′ rapid amplification of cDNA ends (RACE), respectively. This virus
strain was designated as WH-Human 1 coronavirus (WHCV) (and has
also been referred to as ‘2019-nCoV’) and its whole genome sequence
(29,903 nt) has been assigned GenBank accession number MN908947.
Remapping the RNA-sequencing data to the complete genome of WHCV
resulted in an assembly of 123,613 reads, providing 99.99% genome coverage at a mean depth of 6.04× (range, 0.01–78.84×) (Extended
Data Fig. 3). The viral load in the BALF sample was estimated by qPCR
to be 3.95 × 10 8  copies per ml (Extended Data Fig. 4).
The viral genome organization of WHCV was determined by sequence
alignment to two representative members of the genus Betacoronavi-
rus: a coronavirus associated with humans (SARS-CoV Tor2, GenBank
accession number AY274119) and a coronavirus associated with bats
(bat SL-CoVZC45, GenBank accession number MG772933). The untranslational regions and open-reading frame (ORF) of WHCV were
mapped on the basis of this sequence alignment and ORF prediction.
The WHCV viral genome was similar to these two coronaviruses (Fig. 1
and Supplementary Table 3). The order of genes (5′ to 3′) was as follows:
replicase ORF1ab, spike (S), envelope (E), membrane (M) and nucleocapsid (N). WHCV has 5′ and 3′ terminal sequences that are typical
of betacoronaviruses, with 265 nt at the 5′ terminal end and 229 nt at
the 3′ terminal end. The predicted replicase ORF1ab gene of WHCV is
21,291 nt in length and contained 16 predicted non-structural proteins
(Supplementary Table 4), followed by (at least) 13 downstream ORFs.
Additionally, WHCV shares a highly conserved domain (LLRKNGNKG:
amino acids 122–130) in nsp1 with SARS-CoV. The predicted S, ORF3a,
E, M and N genes of WHCV are 3,822, 828, 228, 669 and 1,260 nt in length,
respectively. In addition to these ORF regions, which are shared by all
members of the subgenus Sarbecovirus, WHCV is similar to SARS-CoV
in that it carries a predicted ORF8 gene (with a length of 366 nt) that is
located between the M and N ORF genes. The functions of WHCV ORFs
were predicted on the basis of those of known coronaviruses and are
described in Supplementary Table 5. In a manner similar to SARS-CoV
Tor2, a leader transcription regulatory sequence (TRS) and nine puta-
tive body TRSs could be readily identified upstream of the 5′ end of the
ORF in WHCV, and the putative conserved TRS core sequence appeared
in two forms—ACGAAC or CUAAAC (Supplementary Table 6).
To determine the evolutionary relationships between WHCV and previously identified coronaviruses, we estimated phylogenetic trees on
the basis of the nucleotide sequences of the whole-genome sequence,
the non-structural protein genes ORF1a and ORF1b, and the main structural proteins encoded by the S, E, M and N genes (Fig. 2 and Extended
Data Fig. 5). In all phylogenies, WHCV clustered with members of the
subgenus Sarbecovirus, including the SARS-CoV that was responsible
for the global SARS pandemic 1,2 of 2002–2003, as well as a number
of SARS-like coronaviruses that have been obtained from bats 5,11–13 .
However, WHCV changed topological position within the subgenus
Sarbecovirus depending on which gene was used, which suggests that
recombination has occurred in this group of viruses in the past (Fig. 2
and Extended Data Fig. 5). Specifically, in the S gene tree (Extended
Data Fig. 5), WHCV was most closely related to the bat coronavirus
SL-CoVZC45 with 82.3% amino acid identity (and around 77.2% amino
acid identity to SARS-CoV; Supplementary Table 3) whereas in the ORF1b phylogeny, WHCV fell in a basal position within the subgenus
Sarbecovirus (Fig. 2). This topological division, which probably reflects
recombination among the bat sarbecoviruses, was also observed in the
phylogenetic trees estimated for conserved domains in the replicase
polyprotein pp1ab (Extended Data Fig. 6).
To better understand the potential of WHCV to infect humans, the
receptor-binding domain (RBD) of its spike protein was compared  with those of SARS-CoVs and bat SARS-like CoVs. The RBD sequences
of WHCV were more closely related to those of SARS-CoVs (73.8–74.9%
amino acid identity) and SARS-like CoVs, including strains Rs4874,
Rs7327 and Rs4231 (75.9–76.9% amino acid identity), that are able to use
the human ACE2 receptor for cell entry 11 (Supplementary Table 7). In
addition, the RBD of the spike protein from WHCV was only one amino
acid longer than the RBD of the spike protein from SARS-CoV (Extended Data Fig. 7a). By contrast, other bat SARS-like CoVs—including the Rp3
strain that cannot bind to human ACE2 14 —had amino acid deletions
at positions 433–437 and 460–472 compared with the sequence in
SARS-CoVs (Extended Data Fig. 7a). The previously determined 15 crystal
structure of the RBD of the spike protein of SARS-CoV complexed with
human ACE2 (Protein Data Bank (PDB) 2AJF) revealed that regions
433–437 and 460–472 directly interact with human ACE2 and hence
may be important in determining species specificity (Extended Data
Fig. 7b). We predicted the three-dimensional protein structures of the
RBD domains of the spike protein of WHCV, Rs4874 and Rp3 by protein
homology modelling using the SWISS-MODEL server and compared
them to the crystal structure of RBD domain of the spike protein of
SARS-CoV (PDB 2GHV) (Extended Data Fig. 7c–f). In accordance with
the sequence alignment, the predicted protein structures of the RBD
domains of WHCV and Rs4874 were closely related to that of SARS-CoV
and different from the predicted structure of the RBD domain from
Rp3. In addition, the N terminus of the spike protein of WHCV is more
similar to that of SARS-CoV than other human coronaviruses (HKU1
and OC43) (Extended Data Fig. 8) that can bind to sialic acid 16 . In summary, the high similarities of the amino acid sequences and predicted
protein structures of the RBD domains of WHCV and SARS-CoV suggest
that WHCV may efficiently use human ACE2 as a receptor for cellular
entry, which could potentially facilitate human-to-human transmission 11,17,18 .
To further characterize the putative recombination events in the evolutionary history of the sarbecoviruses, the whole-genome sequence
of WHCV and four representative coronaviruses—bat SARS-like CoV
Rp3, CoVZC45, CoVZXC21 and SARS-CoV Tor2—were analysed using the
Recombination Detection Program v.4 (RDP4) 19 . Although the similarity plots suggested that possible recombination events had occurred
between WHCV and SARS-CoVs or SARS-like CoVs (Extended Data
Fig. 9), there was no significant evidence for recombination across the genome as a whole. However, some evidence for past recombination
was detected in the S gene of WHCV, SARS-CoV and bat SARS-like CoVs
(WIV1 and RsSHC014) (P < 3.147 × 10 −3 to P < 9.198 × 10 −9 ), for which the
similarity plots suggested the presence of recombination breakpoints
at nucleotides 1,029 and 1,652, which separate the S gene of WHCV into
three regions (Fig. 3). In phylogenies of the nucleotide fragments from
1 to 1,029 and from 1,652 to the end of the sequence, WHCV was most
closely related to bat SL-CoVZC45 and bat SL-CoVZXC21, whereas in the
region of nucleotides 1,030 to 1,651 (the RBD region) WHCV grouped
with SARS-CoV and bat SARS-like CoVs (WIV1 and RsSHC014) that are
capable of direct human transmission 17,20 . Despite these recombination
events, which seem relatively common among sarbecoviruses, there is
no evidence that recombination has facilitated the emergence of WHCV.
Coronaviruses are associated with a number of infectious disease
outbreaks in humans, including SARS in 2002–2003 and Middle East
respiratory syndrome (MERS) in 2012 1,21 . Four other coronaviruses—human coronaviruses HKU1, OC43, NL63 and 229E—are also associated with respiratory disease 22–25 . Although SARS-like coronaviruses
have been widely identified in mammals including bats since 2005 in
China 10,26–28 , the exact origin of human-infected coronaviruses remains
unclear. Here we describe a new coronavirus—WHCV—in the BALF from
a patient who experienced severe respiratory disease in Wuhan, China.
Phylogenetic analysis suggests that WHCV is a member of the genus
Betacoronavirus (subgenus Sarbecovirus) that has some genomic and
phylogenetic similarities to SARS-CoV 1 , particularly in the RBD of the
spike protein. These genomic and clinical similarities to SARS, as well as
its high abundance in clinical samples, provides evidence for an association between WHCV and the ongoing outbreak of respiratory disease
in Wuhan and across the world. Although the isolation of the virus
from only a single patient is not sufficient to conclude that it caused
these respiratory symptoms, our findings have been independently
corroborated in further patients in a separate study 29 . The identification of multiple SARS-like CoVs in bats have led to
the idea that these animals act as hosts of a natural reservoir of these
viruses 22,23 . Although SARS-like viruses have been identified widely in
bats in China, viruses identical to SARS-CoV have not yet been documented. Notably, WHCV is most closely related to bat coronaviruses,
and shows 100% amino acid similarity to bat SL-CoVZC45 in the nsp7
and E proteins (Supplementary Table 3). Thus, these data suggest that
bats are a possible host for the viral reservoir of WHCV. However, as a
variety of animal species were for sale in the market when the disease
was first reported, further studies are needed to determine the natural
reservoir and any intermediate hosts of WHCV.
Note added in proof: Since this paper was accepted, the ICTV has
designated the virus as SARS-CoV-2 30 ; in addition, the WHO has released
the official name of the disease caused by this virus, which is COVID-19 31 . 
Methods
Data reporting
No statistical methods were used to predetermine sample size. The
experiments were not randomized and the investigators were not
blinded to allocation during experiments and outcome assessment.
Patient information and collection of clinical data and sample
A patient presenting with acute onset of fever (temperature over
37.5 °C), cough and chest tightness, who was admitted to the Central
Hospital of Wuhan, in Wuhan, China, was considered to be a suspected
case. During admission, BALF was collected and stored at −80 °C
until further processing. Demographic, clinical and laboratory data
were retrieved from the clinical records of the patient. The study was
reviewed and approved by the ethics committee of the National Institute for Communicable Disease Control and Prevention, Chinese Center
for Disease Control and Prevention. Signed written informed consent
was obtained from the patient.
RNA library construction and sequencing
Total RNA was extracted from the BALF sample using the RNeasy Plus
Universal Mini kit (Qiagen) following the manufacturer’s instructions.
The quantity and quality of the RNA solution was assessed using a Qbit
machine and an Agilent 2100 Bioanalyzer (Agilent Technologies) before
library construction and sequencing. An RNA library was then constructed using the SMARTer Stranded Total RNA-Seq kit v.2 (TaKaRa).
Ribosomal RNA depletion was performed during library construction following the manufacturer’s instructions. Paired-end (150-bp
reads) sequencing of the RNA library was performed on the MiniSeq
platform (Illumina). Library preparation and sequencing were carried
out at the Shanghai Public Health Clinical Center, Fudan University,
Shanghai, China.
Data processing and identification of the viral agent
Sequencing reads were first adaptor and quality trimmed using the
Trimmomatic program 32 . The remaining 56,565,928 reads were assembled de novo using both Megahit (v.1.1.3) 9 and Trinity (v.2.5.1) 33 with
default parameter settings. Megahit generated a total of 384,096 assembled contigs (size range of 200–30,474 nt), whereas Trinity generated
1,329,960 contigs with a size range of 201–11,760 nt. All of these assembled contigs were compared (using BLASTn and Diamond BLASTx)
against the entire non-redundant (nr) nucleotide and protein databases,
with e values set to 1 × 10 −10 and 1 × 10 −5 , respectively. To identify possible
aetiological agents present in the sequencing data, the abundance
of the assembled contigs was first evaluated as the expected counts
using the RSEM program 34 implemented in Trinity. Non-human reads
(23,712,657 reads), generated by filtering host reads using the human
genome (human release 32, GRCh38.p13, downloaded from Gencode)
by Bowtie2 35 , were used for the RSEM abundance assessment.
As the longest contigs generated by Megahit (30,474 nt) and Trinity (11,760 nt) both showed high similarity to the bat SARS-like coro-
navirus isolate bat SL-CoVZC45 and were found at a high abundance
(Supplementary Tables 1, 2), the longer sequence (30,474 nt)—which
covered almost the whole virus genome—was used for primer design for
PCR confirmation and determination of the genome termini. Primers
used for PCR, qPCR and RACE experiments are listed in Supplementary Table 8. The PCR assay was conducted as previously described 10
and the complete genome termini was determined using the Takara
SMARTer RACE 5′/3′ kit (TaKaRa) following the manufacturer’s instructions. Subsequently, the genome coverage and sequencing depth were
determined by remapping all of the adaptor- and quality-trimmed
reads to the whole genome of WHCV using Bowtie2 35 and Samtools 36 .
The viral loads of WHCV in BALF were determined by quantitative
real-time RT–PCR using the Takara One Step PrimeScript RT–PCR kit
(Takara RR064A) following the manufacturer’s instructions. Real-time RT–PCR was performed using 2.5 μl RNA with 8 pmol of each primer
and 4 pmol probe under the following conditions: reverse transcription
at 42 °C for 10 min, 95 °C for 1 min, followed by 40 cycles of 95 °C for
15 s and 60 °C for 1 min. The reactions were performed and detected
by ABI 7500 Real-Time PCR Systems. The PCR product covering the
Taqman primers and probe region was cloned into pLB vector using
the Lethal Based Simple Fast Cloning Kit (TianGen) as standards for
quantitative viral load test.
Virus genome characterization and phylogenetic analysis
For the newly identified virus genome, the potential ORFs were predicted and annotated using the conserved signatures of the cleavage
sites recognized by coronavirus proteinases, and were processed in
the Lasergene software package (v.7.1, DNAstar). The viral genes were
aligned using the L-INS-i algorithm implemented in MAFFT (v.7.407) 37 .
Phylogenetic analyses were then performed using the nucleotide
sequences of various CoV gene datasets: (1) whole genome, (2) ORF1a,
(3) ORF1b, (4) nsp5 (3CLpro), (5) RdRp (nsp12), (6) nsp13 (Hel), (7) nsp14
(ExoN), (8) nsp15 (NendoU), (9) nsp16 (O-MT), (10) spike (S) and (11)
nucleocapsid (N). Phylogenetic trees were inferred using the maxi-
mum likelihood method implemented in the PhyML program (v.3.0) 38 ,
using the generalized time reversible substitution model and subtree
pruning and regrafting branch swapping. Bootstrap support values
were calculated from 1,000 pseudo-replicate trees. The best-fitting
model of nucleotide substitution was determined using MEGA (v.5) 39 .
Amino acid identities among sequences were calculated using the
MegAlign program implemented in the Lasergene software package
(v.7.1, DNAstar).
Genome recombination analysis
Potential recombination events in the history of the sarbecoviruses
were assessed using both the RDP4 19 and Simplot (v.3.5.1) 40 . The RDP4
analysis was conducted based on the complete genome (nucleotide)
sequence, using RDP, GENECONV, BootScan, maximum chi square,
Chimera, SISCAN and 3SEQ methods. Putative recombination events
were identified with a Bonferroni corrected P-value cut-off of 0.01.
Similarity plots were inferred using Simplot to further characterize
potential recombination events, including the location of possible
breakpoints.
Analysis of the RBD domain of the spike protein of WHCV
An amino acid sequence alignment of RBD sequences from WHCV,
SARS-CoVs and bat SARS-like CoVs was performed using MUSCLE 41 .
The predicted protein structures of the RBD of the spike protein were
estimated based on target–template alignment using ProMod3 on
SWISS-MODEL server (https://swissmodel.expasy.org/). The sequences
of the RBD domains spike of WHCV, Rs4874 and Rp3 were searched
by BLAST against the primary amino acid sequence contained in the
SWISS-MODEL template library (last update, 9 January 2020; last
included PDB release, 3 January 2020). Models were built based on
the target–template alignment using ProMod3. The global and perresidue model quality was assessed using the QMEAN scoring func-
tion 42 . The PDB files of the predicted protein structures were displayed
and compared with the crystal structures of the spike RBD of SARS-CoV
(PDB 2GHV) 43 and the crystal of structure of the spike RBD of SARS-CoV
complexed with human ACE2 (PDB 2AJF) 15 .
Reporting summary
Further information on research design is available in the Nature
Research Reporting Summary linked to this paper.
Data availability
Sequence reads generated in this study are available from the NCBI
Sequence Read Archive (SRA) database under BioProject accession number PRJNA603194. The complete genome sequence of WHCV has
been deposited in GenBank under accession number MN908947.
