# Supplementary material for: Stance markers in English medical research articles and newspaper opinion columns: A comparative corpus-based study
Source: PLoS One. 2021 Mar 8;16(3):e0247981. doi: 10.1371/journal.pone.0247981 (PMC7939291; doi:10.1371/journal.pone.0247981)
Supplement: S1 File — (ZIP) [file pone.0247981.s001.zip › Supporting information/supporting information 4/Medical RA data/28-Nature.txt]

Identifying SARS-CoV-2 related coronaviruses in Malayan pangolins

The ongoing outbreak of viral pneumonia in China and beyond is associated with a
novel coronavirus, SARS-CoV-2 1 . This outbreak has been tentatively associated with a
seafood market in Wuhan, China, where the sale of wild animals may be the source of
zoonotic infection 2 . Although bats are likely reservoir hosts for SARS-CoV-2, the
identity of any intermediate host that might have facilitated transfer to humans is
unknown. Here, we report the identification of SARS-CoV-2-related coronaviruses in
Malayan pangolins (Manis javanica) seized in anti-smuggling operations in southern
China. Metagenomic sequencing identified pangolin-associated coronaviruses that
belong to two sub-lineages of SARS-CoV-2-related coronaviruses, including one that
exhibits strong similarity to SARS-CoV-2 in the receptor-binding domain. The
discovery of multiple lineages of pangolin coronavirus and their similarity to SARS-CoV-2 suggests that pangolins should be considered as possible hosts in the
emergence of novel coronaviruses and should be removed from wet markets to
prevent zoonotic transmission.
An outbreak of serious pneumonia disease was reported in Wuhan,
China on 30 December 2019. The causative agent was soon identified
as a novel coronavirus 1 , which was later named SARS-CoV-2. Case num bers grew rapidly from 27 in December 2019 to 64,473 globally as of 14
February 2020 3 , such that the WHO have declared a public health emergency. Many of the early cases were linked to Huanan seafood market in
Wuhan city, Hubei province, from where the probable zoonotic source
is speculated to originate 2 . Currently, only environmental samples
taken from the market have been reported as positive for SARS-CoV-2
by the China CDC 4 . However, as similar wet markets were implicated
in the SARS outbreak of 2002-2003 5 , it seems likely that wild animals
were also involved in the emergence of SARS-CoV-2. Indeed, a number of
mammalian species were available for purchase in the Huanan seafood
market prior to the outbreak 4 . Unfortunately, because the market was
cleared soon after the outbreak began, determining the source virus
in the animal population from the market is challenging. Although a
coronavirus closely related to SARS-CoV-2 sampled from a Rhinolophus
affinis bat in Yunnan in 2013 has now been identified 6 , similar viruses
have not yet been detected in other wildlife species. Here, we present
the identification of SARS-CoV-2 related viruses in pangolins smuggled
into southern China.
We investigated the virome composition of pangolins (mammalian
order Pholidota). These animals are of growing importance and interest
because they are the most illegally trafficked mammal: they are used as
both a food source and their scales are utilized in traditional Chinese medicine. A number of pangolin species now are regarded as critically
endangered on the International Union for Conservation of Nature Red
List of Threatened Species. We received frozen tissue (lungs, intestine,
blood) samples collected from 18 Malayan pangolins (Manis javanica)
during August 2017-January 2018. These pangolins were obtained during anti-smuggling operations performed by Guangxi Customs. Strik-
ingly, high-throughput sequencing of their RNA revealed the presence
of coronaviruses in six (two lung, two intestine, one lung-intestine mix,
one blood from five individual pangolins; Extended Data Table 1) of 43
samples. With the sequence read data, and by filling gaps with amplicon
sequencing, we were able to obtain six complete or near complete
genome sequences - denoted GX/P1E, GX/P2V, GX/P3B, GX/P4L, GX/
P5E and GX/P5L - that fall into the SARS-CoV-2 lineage (within the genus
Betacoronavirus of the Coronaviridae) in a phylogenetic analysis (Figure 1b). The genome sequence of the virus isolate (GX/P2V) has very
high similarity (99.83-99.92%) to the five sequences obtained through
the metagenomic sequencing of the raw samples, and all have similar
genomic organizations to SARS-CoV-2, with eleven predicted open
reading frames (Figure 1a; Extended Data Table 2; two are overlapping
ORFs). We were also able to successfully isolate the virus using the
Vero E6 cell line (Extended Data Figure 1). Based on these new genome
sequences, we designed primers for qPCR detection to confirm that the
raw samples were positive for the coronavirus. We conducted further
qPCR testing on another batch of archived pangolin samples collected
between May-July 2018. Among the 19 samples (nine intestine tissues, ten lung tissues) tested from 12 animals, three lung tissue samples from
three individual pangolins were coronavirus positive.
In addition to the animals from Guangxi, after the start of the
SARS-CoV-2 outbreak the Guangzhou Customs Technology Center
re-examined their five archived pangolin samples (two skin swabs,
two unknown tissue, one scale) obtained in anti-smuggling operations
performed in March 2019. Following high-throughput sequencing the
scale sample was found to contain coronavirus reads, and from these
data we assembled a partial genome sequence of 21,505bp (denoted as
GD/P2S), representing approximately 72% of the SARS-CoV-2 genome.
Importantly, this virus sequence, obtained from a pangolin scale sample, may in fact be derived from contaminants of other infected tissues.
Notably, another study of diseased pangolins in Guangdong performed
in 2019 also identified viral contigs from lung samples that were similarly related to SARS-CoV-2 7 . Different assembly methods and manual
curation were performed to generate a partial genome sequence that
comprised 86.3% of the full-length virus genome (denoted as GD/P1L
in the phylogeny shown in Figure 1b).
These novel pangolin coronavirus genomes have 85.5% to 92.4%
sequence similarity to SARS-CoV-2, and represent two sub-lineages
of SARS-CoV-2 related viruses in the phylogenetic tree, one of which
(comprising GD/P1L and GDP2S) is very closely related to SARS-CoV-2
(Figure 1b; red circles). It has previously been noted that members of
the subgenus Sarbecovirus have experienced widespread recombination 8 . In support of this, a recombination analysis (Figure 2) performed
here revealed that bat coronaviruses ZC45 and ZXC21 are likely recombinants, containing genome fragments derived from multiple SARS-
CoV related lineages (genome regions 2, 5, 7) as well as SARS-CoV-2
related lineages including that from pangolins (regions 1, 3, 4, 6, 8).
More notable, however, was the observation of putative recombination signals between the pangolins coronaviruses, bat coronaviruses
RaTG13, and human SARS-CoV-2 (Figure 2). In particular, SARS-CoV-2
exhibits very high sequence similarity to the Guangdong pangolin
coronaviruses in the receptor-binding domain (RBD; 97.4% amino acid
similarity; indicated by red arrow in Figure 2a and 3a), even though it
is most closely related to bat coronavirus RaTG13 in the remainder of
the viral genome. Indeed, the Guangdong pangolin coronaviruses and
SARS-CoV-2 possess identical amino acids at the five critical residues
of the RBD, whereas RaTG13 only shares one amino acid with SARS-CoV-2 (residue 442, human SARS-CoV numbering 9 ) and these latter two
viruses have only 89.2% amino acid similarity in the RBD. Interestingly, a
phylogenetic analysis of synonymous sites only from the RBD revealed
that the topological position of the Guangdong pangolin is consistent
with that in the remainder of the viral genome, rather than being the
closest relative of SARS-CoV-2 (Figure 3b). Hence, it is possible that the
amino acid similarity between the RBD of the Guangdong pangolin coronaviruses and SARS-CoV-2 is due to selectively-mediated convergent
evolution rather than recombination, although it is difficult to choose
between these scenarios on current data. This observation is consistent
with the fact that ACE2 sequence similarity is higher between humans
and pangolins (84.8%) than those between humans and bats (80.8% -81.4%; Rhinolophus sp.) (Extended Data Table 3). The occurrence of
either recombination and/or convergent evolution further highlights
the role played by intermediate animal hosts in human virus emergence.
Importantly, however, all the pangolin coronaviruses identified to
date lack the insertion of a polybasic (furin-like) S1/S2 cleavage site in
the spike protein that distinguishes human SARS-CoV-2 from related
betacoronaviruses (including RaTG13) 10 , and which may have helped
facilitate its emergence and rapid spread through human populations.
To date, pangolins are the only mammals other than bats documented
to be infected by a SARS-CoV-2 related coronavirus. It is striking that two related lineages of CoVs are found in pangolins independently sampled
in different Chinese provinces and that both are also related to SARS-CoV-2. This suggests that these animals may be important hosts for
these viruses, which is surprising as pangolins are solitary animals with
relatively small population sizes, reflecting their endangered status 11 .
Indeed, on current data it cannot be excluded that pangolins acquired
their SARS-CoV-2 related viruses independently from bats or another
animal host, so that their role in the emergence of human SARS-CoV-2
remains unproven. In this context it is notable that both lineages of pangolin coronaviruses were obtained from trafficked Malayan pangolins,
likely originating from Southeast Asia, and there is a marked lack of
knowledge of the viral diversity maintained by this animal in regions
where it is indigenous. Undoubtedly, the extent of virus transmission in
pangolin populations requires additional investigation. However, the
repeated occurrence of infections with SARS-CoV-2 related coronaviruses in Guangxi and Guangdong provinces suggests that this animal
may play an important role in the community ecology of coronaviruses.
Coronaviruses, including those related to SARS-CoV-2, are clearly
present in many wild mammals in Asia 5–7,12 . Although the epidemiology, pathogenicity, interspecies infectivity and transmissibility of
coronaviruses in pangolins remains to be studied, the data presented
here strongly suggests that handling these animals requires considerable caution, and that their sale in wet markets should be strictly prohibited. Further surveillance on pangolins in the natural environment
in China and Southeast Asia are clearly needed to understand their
role in the emergence of coronaviruses and the risk of future zoonotic
transmission.  
Methods
Ethics Statement
The animals studied here were rescued and treated by the Guangxi
Zhuang Autonomous Region Terrestrial Wildlife Medical-aid and
Monitoring Epidemic Diseases Research Center under the ethics
approval (wild animal treatment regulation No. [2011] 85). The samples
were collected following the procedure guideline (Pangolins Rescue
Procedure, November, 2016).
Sample collection, viral detection and sequencing of pangolins
in Guangxi
We received frozen tissue samples of 18 pangolins (Manis javanica)
from Guangxi Medical University, China, that were collected between
August 2017 – January 2018. These pangolins were seized by the Guangxi
Customs during their routine anti-smuggling operations. All animal
individuals comprised samples from multiple organs including lungs,
intestine and blood, with the exception of six individuals for which only
lung tissues were available, five with mixed intestine and lung tissues
only, one with intestine tissues only, and one comprising two blood
samples. Using the intestine-lung mixed sample we were able to isolate a
novel Betacoronavirus using the Vero-E6 cell line (from ATCC; Extended
Data Figure 1). The cell line was subjected to species identification and
authentication by microscopic morphologic evaluation and growth
curve analysis, and was tested free of mycoplasma contamination.
The cell line was not on the list of common misidentified cell lines by
ICLAC. A High Pure Viral RNA Kit (Roche, Switzerland) was used for RNA
extraction on all 43 samples. For RNA sequencing (GX/P2V and GX/P3B),
a sequencing library was constructed using an Ion Total RNA-Seq Kit v2
(Thermo Fisher Scientific, MA, USA), and the library was subsequently
sequenced using an Ion Torrent S5 sequencer (Thermo Fisher Scientific). For other samples, reverse transcription was performed using an
SuperScript III First-Strand Synthesis System for RT-PCR (Thermo Fisher
Scientific, MA, USA). DNA libraries were constructed using the NEBNext
Ultra II DNA Library Prep Kit and sequenced on a MiSeq sequencer.
The NGS (next-generation sequencing) QC Toolkit V2.3.3 was used to
remove low-quality and short reads. Both BLASTn and BLASTx were
used to search against a local virus database, utilizing the data available
at NCBI/GenBank. Genome sequences were assembled using the CLC
Genomic Workbench v.9.0. To fill gaps in high throughput sequencing
and obtain the whole viral genome sequence, amplicon primers based
on the bat SARS-like coronavirus ZC45 (GenBank accession number
MG772933) sequence and the coronavirus contigs obtained in the initial
sequencing were designed for further amplicon-based sequencing.
A total of six samples (including the virus isolate) contained reads
that matched members of the genus Betacoronavirus (Extended Data
Table 1). We obtained near complete viral genomes from these samples
(98%, compared to SARS-CoV-2), which were designated GX/P1E, GX/
P2V, GX/P3B, GX/P4L, GX/P5E and GX/P5L. Their average sequencing
coverage ranged from approximately 8.4X to 8,478X (Extended Data
Figure 2a-f). Based on these genome sequences, we designed primers for qPCR to confirm the positivity of the original tissue samples
(Extended Data Table 4). This revealed an original lung tissue sample
that was also qPCR positive, in addition to the six original samples
with coronavirus reads. We further tested an additional 19 samples
(nine intestine tissues, ten lung tissues), from 12 smuggled pangolins
sampled between May-July 2018 by the group from Guangxi Medical
University. The genome sequences of GX/P1E, GX/P2V, GX/P3B, GX/
P4L, GX/P5E and GX/P5L have been submitted to GISAID database and
assigned accession numbers EPI_ISL_410538 - EPI_ISL_410543.
Sample collection, viral detection and sequencing of pangolins
in Guangdong
After the start of the SARS-CoV-2 outbreak, the Guangzhou
Customs Technology Center re-examined their five archived pangolin samples (two skin swabs, two unknown tissue, one scale) obtained
in anti-smuggling operations undertaken in March 2019. RNA was
extracted from all five samples (Qiagen, USA), and was subjected to
high-throughput RNA sequencing on the Illumina HiSeq platform
by Vision medicals, Guangdong, China. The scale sample was found
to contain coronavirus reads using a BLAST-based approach. These
reads were quality assessed, cleaned and assembled into contigs by
both de novo (MEGAHIT v1.1.3 13 ) and using reference (BWA v0.7.13 14 )
assembly methods, using BetaCoV/Wuhan/WIV04/2019 as a reference.
The contigs were combined, and approximately 72% of the coronavirus genome (21,505bp) was obtained. This sequence has about 6.6X
sequencing coverage (Extended Data Figure 2g) and denoted pangolin
CoV GD/P2S. This sequence has been deposited on GISAID with accession number EPI_ISL_410544.
Liu et al. recently published a meta-transcriptomic study of
pangolins 7 and deposited 21 RNA-seq raw files on the SRA database
(https://www.ncbi.nlm.nih.gov/sra). We screened these raw read
files using BLAST methods and found that five (SRR10168374,
SRR10168376, SRR10168377, SRR10168378 and SRR10168392) contained reads that mapped to SARS-CoV-2. These reads were subjected
to quality assessment, cleaning and then de novo assembly using
MEGAHIT 13 and reference assembly using BWA 14 . These reads were
then merged and curated in a pileup alignment file to obtain the consensus sequences. This combined consensus sequence is 25,753bp in
length (about 86.3% of BetaCoV/Wuhan/WIV04/2019; about 6.9X
coverage) and denoted pangolin CoV GD/P1L (available in the Supplementary Information Data Set). Notably, it has 66.8% overlap and a
sequence identify of 99.79% with the GD/P2S sequence. Since
the genetic distance between these viruses is very low, for the
recombination analysis we merged the GD/P1L and GD/P2S sequences
into a single consensus sequence to minimize gap regions within any
sequences.
The viral genome organizations of the Guangxi and Guangdong pangolin coronaviruses were similar to SARS-CoV-2. They possessed nine
non-overlapping open reading frames (ORFs) plus two overlapping
ORFs, and shared the same gene order of ORF1ab replicase, envelope
glycoprotein spike (S), envelope (E), membrane (M), nucleocapsid (N),
plus other predicted ORFs. A detailed comparison of the ORF length
and similarity with SARS-CoV-2 and bat coronavirus RaTG13 is provided
in Extended Data Table 2.
Sequence, phylogenetic and recombination analyses
The human SARS-CoV-2 and bat RaTG13 coronavirus genome sequences
were downloaded from Virological.org (http://virological.org) and the
GISAID (https://www.gisaid.org) databases in January 2020, with the
data kindly shared by the submitters (Extended Data Table 5). Other
coronaviruses (subgenus Sarbecovirus) were downloaded from GenBank (Extended Data Table 6) and compared to those obtained here. We
constructed a multiple sequence alignment of their complete genomes
and individual genes using MAFFT v7.273 15 . Maximum likelihood phylogenies were estimated using RAxML v8.2.12 16 from 100 inferences,
utilizing the GTRGAMMA model of nucleotide substitution with 1,000
bootstrap replicates. To investigate potential recombination events, we
used SimPlot v3.5.1 17 to conduct a window sliding analysis to determine
the changing patterns of sequence similarity and phylogenetic clustering between the query and the reference sequences. A full plot for the
recombination analysis is provided in Extended Data Figure 3. We also
examined phylogenetic clusters performed directly from the multiple
sequence alignment. Maximum likelihood trees were estimated from
each window extraction (i.e. genome regions 1 to 8) using RAxML as
described above 18–39 .
Reporting summary
Further information on research design is available in the Nature
Research Reporting Summary linked to this paper. 
Data Availability
Data that support the findings of this study have been deposited in GISAID database with accession numbers EPI_ISL_410538 -
EPI_ISL_410544 and to the SRA database under BioProject number
PRJNA606875, and are available in the supplementary information
file of this paper.
