# Supplementary material for: Stance markers in English medical research articles and newspaper opinion columns: A comparative corpus-based study
Source: PLoS One. 2021 Mar 8;16(3):e0247981. doi: 10.1371/journal.pone.0247981 (PMC7939291; doi:10.1371/journal.pone.0247981)
Supplement: S1 File — (ZIP) [file pone.0247981.s001.zip › Supporting information/supporting information 4/Medical RA data/29-Nature.txt]

Structural basis of receptor recognition by SARS-CoV-2

A novel SARS-like coronavirus (SARS-CoV-2) recently emerged and is rapidly
spreading in humans 1,2 . A key to tackling this epidemic is to understand the virus’s
receptor recognition mechanism, which regulates its infectivity, pathogenesis and
host range. SARS-CoV-2 and SARS-CoV recognize the same receptor - human ACE2
(hACE2) 3,4 . Here we determined the crystal structure of the SARS-CoV-2 receptor-binding domain (RBD) (engineered to facilitate crystallization) in complex with
hACE2. Compared with the SARS-CoV RBD, a hACE2-binding ridge in SARS-CoV-2 RBD
takes a more compact conformation; moreover, several residue changes in SARS-CoV-2 RBD stabilize two virus-binding hotspots at the RBD/hACE2 interface. These
structural features of SARS-CoV-2 RBD enhance its hACE2-binding affinity.
Additionally, we show that RaTG13, a bat coronavirus closely related to SARS-CoV-2,
also uses hACE2 as its receptor. The differences among SARS-CoV-2, SARS-CoV and
RaTG13 in hACE2 recognition shed light on potential animal-to-human transmission
of SARS-CoV-2. This study provides guidance for intervention strategies targeting
receptor recognition by SARS-CoV-2.
The sudden emergence and rapid spread of SARS-CoV-2 is endangering
global health and economy 1,2 . SARS-CoV-2 has caused more infections,
deaths, and economic disruptions than did the 2002-2003 SARS-CoV 5,6 .
The origin of SARS-CoV-2 remains a mystery. Bats are considered the
original source of SARS-CoV-2 because a closely related coronavirus,
RaTG13, has been isolated from bats 7 . However, the molecular events
that led to the possible bat-to-human transmission of SARS-CoV-2 are
unknown. Also lacking are clinically approved vaccines or drugs that
specifically target SARS-CoV-2. Receptor recognition by coronaviruses
is an important determinant of viral infectivity, pathogenesis, and host
range 8,9 . It presents a major target for vaccination and antiviral strate-
gies 10 . Here we elucidate the structural and biochemical mechanisms
of receptor recognition by SARS-CoV-2.
Receptor recognition by SARS-CoV has been extensively studied.
A virus-surface spike protein mediates coronavirus entry into host
cells. SARS-CoV spike protein contains a receptor-binding domain
(RBD) that specifically recognizes angiotensin-converting enzyme 2
(ACE2) as its receptor 3,4 . We previously determined a series of crystal
structures of SARS-CoV RBD from different strains complexed with
ACE2 from different hosts 3,11,12 . These structures showed that SARS-
CoV RBD contains a core and a receptor-binding motif (RBM); the RBM
mediates contacts with ACE2. The surface of human ACE2 (hACE2)
contains two virus-binding hotspots that are critical for SARS-CoV
binding. Several naturally selected mutations in SARS-CoV RBM sur-
round these hotspots and regulate the infectivity, pathogenesis, and
cross-species and human-to-human transmissions of SARS-CoV 3,11,12 .
Because of the sequence similarity between SARS-CoV and SARS-
CoV-2 spikes, we recently predicted that SARS-CoV-2 also uses hACE2
as its receptor 13 , which has been validated by other studies 7,14–16 . Here we determined the structural basis for receptor recognition by SARS-CoV-2
and compared the hACE2-binding affinity among SARS-CoV-2, SARS-
CoV and RaTG13. Our findings identify the molecular and structural
features of SARS-CoV-2 RBM that result in tight hACE2 binding. They
provide insights into the animal origin of SARS-CoV-2, and can guide
intervention strategies targeting SARS-CoV-2/hACE2 interactions.
Results
To understand the structural basis for hACE2 recognition by SARS-
CoV-2, we aimed to crystallize the SARS-CoV-2 RBD/hACE2 complex. Our
strategy was informed by previous crystallization of the SARS-CoV RBD/
hACE2 complex 3 . In this crystal form, the core of SARS-CoV RBD (along
with hACE2 surface) was mainly involved in crystal lattice contact; the
critical hACE2-binding residues in SARS-CoV RBM were buried at the
RBD/hACE2 interface and did not affect crystallization. To facilitate
crystallization, we designed a chimeric RBD that uses the core from
SARS-CoV RBD as the crystallization scaffold and the RBM from SARS-
CoV-2 as the functionally relevant unit (Fig. 1a; Extended Data Fig. 1).
To further enhance crystallization, we improved the hACE2-binding
affinity of the chimeric RBD by keeping a short loop from SARS-CoV
RBM, which maintains a strong salt bridge between Arg426 from the
RBD and Glu329 from hACE2 (Extended Data Fig. 2a). This loop sits on
the side of the binding interface, away from the main binding interface.
We expressed and purified the chimeric RBD and hACE2, and crystallized their complex under the same condition and in the same crystal
form as those for the SARS-CoV RBD/hACE2 complex. Based on X-ray
diffraction data, we determined the structure of the chimeric RBD/
hACE2 complex by molecular replacement using the structure of the SARS-CoV RBD/hACE2 complex as the search template. We refined the
structure to 2.68 Å (Extended Data Table. 1; Extended Data Fig. 3). The
structure of this chimeric RBD/hACE2 complex, particularly in the RBM
region, is highly similar to another recently determined structure of
the SARS-CoV-2 wild-type RBD/hACE2 complex 17 , confirming that the
chimeric RBD is a successful design.
The overall structure of the chimeric RBD/hACE2 complex is similar
to that of the SARS-CoV RBD/hACE2 complex (Fig. 1a). Like SARS-CoV
RBM, SARS-CoV-2 RBM forms a gently concave surface with a ridge on
one side; it binds to the exposed outer surface of the claw-like structure
of hACE2 (Fig. 1a). Surprisingly, the strong salt bridge between SARS-
CoV RBD and hACE2 became a weaker (as judged by the longer distance
of the interaction), but still energetically favorable, N-O bridge between
Arg439 from the chimeric RBD and Glu329 from hACE2 18 (Extended
Data Fig. 2b). Compared with SARS-CoV RBM, SARS-CoV-2 RBM forms a
larger binding interface and more contacts with hACE2 (Extended Data
Fig. 4a; Extended Data Fig. 4b). Our structural model also contained
glycans attached to four hACE2 sites and one RBD site (Extended Data
Fig. 5a). The glycan attached to Asn90 from hACE2 forms a hydrogen
bond with Arg408 from the RBD core (Extended Data Fig. 5b); this
glycan-interacting arginine is conserved between SARS-CoV-2 and
SARS-CoV (Extended Data Fig. 1). The overall structural similarity in
hACE2 binding by SARS-CoV-2 and SARS-CoV supports a close evolutionary relationship between the two viruses.
We measured the binding affinities between each of the three RBDs
(SARS-CoV-2, chimeric, and SARS-CoV) and hACE2 using surface plasmon resonance (SPR) (Extended Data Fig. 4c; Extended Data Fig. 6).
The results showed that the chimeric RBD has higher hACE2-binding
affinity than SARS-CoV-2 RBD, consistent with the introduced N-O
bridge between the chimeric RBD and hACE2. Both the chimeric and
SARS-CoV-2 RBDs have significantly higher hACE2-binding affinity
than SARS-CoV RBD. These K d values are consistent with other SPR
studies 12,19 , although the exact K d values vary depending on the specific
approaches of each SPR experiment (Extended Data Table. 2). Here we
investigate the structural differences between SARS-CoV-2 and SARS-CoV RBMs that account for their different hACE2-binding affinities.
A significant structural difference between SARS-CoV-2 and SARS-
CoV RBMs is the conformations of the loops in the hACE2-binding
ridge (Fig. 1b, c). In both RBMs, one of the ridge loops contains a critical
disulfide bond and the region between the disulfide-bond-forming
cysteines is variable (Fig. 1c; Extended Data Fig. 1). Specifically, human
and civet SARS-CoV strains and bat coronavirus Rs3367 all contain a
three-residue motif proline-proline-alanine in this loop; the tandem
prolines allow the loop to take a sharp turn. In contrast, SARS-CoV-2
and bat coronavirus RaTG13 both contain a four-residue motif glycinevaline/glutamine-glutamate/threonine-glycine; two relatively bulky
residues and two flexible glycines allow the loop to take a different
conformation (Fig. 1c; Extended Data Fig. 1). Because of these structural
differences, an additional main-chain hydrogen bond forms between
Asn487 and Ala475 in SARS-CoV-2 RBM, causing the ridge to take a
more compact conformation and the loop containing Ala475 to move
closer to hACE2 (Fig. 1c). Consequently, the ridge in SARS-CoV-2 RBM
forms more contact with the N-terminal helix of hACE2 (Extended Data
Fig. 4b). For example, N-terminal residue Ser19 from hACE2 forms a new
hydrogen bond with the main chain of Ala475 from SARS-CoV-2 RBM,
and Gln24 from the N-terminal helix of hACE2 also forms new contact
with SARS-CoV-2 RBM (Fig. 1c; Extended Data Fig. 4b). Moreover, compared with the corresponding Leu472 from SARS-CoV RBM, Phe486
from SARS-CoV-2 RBM points to a different direction and inserts into
a hydrophobic pocket involving Met82, Leu79, and Tyr83 from hACE2
(Fig. 1c, 2a, b). Compared with SARS-CoV RBM, these structural changes
in SARS-CoV-2 RBM are more favorable for hACE2 binding.
Compared with the SARS-CoV RBM/hACE2 interface, subtle yet functionally important structural changes take place near the two virus-
binding hotspots at the SARS-CoV-2 RBM/hACE2 interface (Fig. 2a, b). At the SARS-CoV/hACE2 interface, we previously identified two virus-
binding hotspots 11,12 : hotspot Lys31 (i.e., hotspot-31) consists of a salt
bridge between Lys31 and Glu35, and hotspot Lys353 (i.e., hotspot-353)
consists of a salt bridge between Lys353 and Asp38. Both salt bridges
are weak, as judged by the relatively long distance of these interactions. Burial of these weak salt bridges in hydrophobic environments
upon virus binding would enhance their energy due to reduction of
the dielectric constant. This process is facilitated through the hotspots’ interactions with nearby RBD residues. First, at the SARS-CoV
RBM/hACEC2 interface, hotspot-31 requires support from Tyr442 in
SARS-CoV RBM (Fig. 2b). In comparison, at the SARS-CoV-2 RBM/hACE2
interface, Leu455 from SARS-CoV-2 RBM (corresponding to Tyr442
from SARS-CoV RBM) has a less bulky side chain, providing less support for Lys31 from hACE2. As a result, the hotspot-31 structure has
rearranged: the salt bridge between Lys31 and Glu35 breaks apart, and
each of the residues forms a hydrogen bond with Gln493 from SARS-
CoV-2 RBM (Fig. 2a). Second, at the SARS-CoV RBM/hACEC2 interface,
hotspot-353 requires support from the side-chain methyl group of
Thr487 in SARS-CoV RBM, whereas the side-chain hydroxyl group of
Thr487 forms a hydrogen bond with the RBM main chain (which fixes
the conformation of the Thr487 side chain) (Fig. 2b). In comparison, at
the SARS-CoV-2 RBM/hACE2 interface, Asn501 from SARS-CoV-2 RBM
also has its conformation fixed through a hydrogen bond between its
side chain and the RBM main chain; correspondingly, its side chain
provides less support to hotspot-353 than the corresponding Thr487
from SARS-CoV RBM does (Fig. 2a). Consequently, lys353 from hACE2
takes a slightly different conformation, forming a hydrogen bond with
the main chain of the SARS-CoV-2 RBM while maintaining the salt bridge
with Asp38 from hACE2 (Fig. 2a). Thus, both hotspots have adjusted to
the reduced support from nearby RBD residues, yet still become well
stabilized at the SARS-CoV-2 RBM/hACE2 interface.
To corroborate the structural observations, we characterized hACE2-binding affinities of SARS-CoV-2 spike bearing critical ACE2-interacting
mutations. To this end, protein pull-down assay was performed, with
purified recombinant hACE2 as the bait and cell-associated SARS-CoV-2
spike as the target (Fig. 3a). For cross validation, we used hACE2 with
two different tags, His 6 and Fc. The SARS-CoV-2 spike contained one of
the following RBM changes: 481-487 (481-NGVEGFN-487 in SARS-CoV-2
were mutated to TPPALN as in SARS-CoV), Q493N (Gln493 in SARS-
CoV-2 was mutated to an asparagine as in human SARS-CoV), Q493Y
(Gln493 in SARS-CoV-2 was mutated to a tyrosine as in bat RaTG13),
and N501T (Asn493 in SARS-CoV-2 was mutated to a threonine as in
human SARS-CoV). The results showed that all of these introduced
mutations reduced the hACE2-binding affinity of SARS-CoV-2 spike.
They confirm that the structural features of SARS-CoV-2 RBM, including the ACE2-binding ridge and the hotspots-stabilizing residues, all
contribute critically to the high hACE2-binding affinity of SARS-CoV-2.
Having compared hACE2 recognition by SARS-CoV-2 and SARS-CoV,
we further investigated hACE2 binding by bat RaTG13. To this end, we
performed a pseudovirus entry assay in which retroviruses pseudotyped
with RaTG13 spike (i.e., RaTG13 pseudoviruses) were used to enter hACE2-
expressing human cells (Fig. 3b). The results showed that RaTG13 pseu-
dovirus entry into cells depends on hACE2. Additionally, RaTG13 spike
was not cleaved on pseudovirus surface. SARS-CoV-2 pseudovirus entry
also depends on hACE2, but its spike was cleaved to S2 on pseudovirus
surface (likely because of a furin site insertion 16 ) (Fig. 3b). Moreover, we
performed a protein pull-down assay using hACE2 as the bait and cell-associated RaTG13 spike as the target (Fig. 3c). The result showed that
RaTG13 spike was pulled down by hACE2. Therefore, like SARS-CoV-2, bat
RaTG13 binds hACE2 and can use hACE2 as its entry receptor.
Discussion
The current SARS-CoV-2 outbreak has become a global pandemic. Our
previous structural studies on SARS-CoV have established receptor recognition as an important determinant of SARS-CoV infectivity,
pathogenesis, and host range 9 . Based on the newly discovered structural
information presented here, along with biochemical data, we discuss
the receptor recognition and evolution of SARS-CoV-2.
How well does SARS-CoV-2 recognize hACE2 as compared with SARS-
CoV? First, our study finds that compared with SARS-CoV, SARS-CoV-2
RBM contains structural changes in the hACE2-binding ridge, largely
caused by a four-residue motif (residues 482-485: Gly-Val-Glu-Gly).
This structural change allows the ridge to become more compact and
form better contact with the N-terminal helix of hACE2 (Fig. 1b, c). Sec-
ond, Phe486 from SARS-CoV-2 RBM inserts into a hydrophobic pocket
(Fig. 1c). The corresponding residue in SARS-CoV RBM is a leucine,
which likely forms weaker contact with hACE2 due to its smaller side
chain. Third, both virus-binding hotspots have become more stabilized
at the RBM/hACE2 interface through interactions with SARS-CoV-2
RBM. As our previous studies showed 11,12 , these hotspots on hACE2
are critical for coronavirus binding because they involve two lysine
residues that need to be accommodated properly in hydrophobic environments. Neutralizing the charges of the lysines is key to the binding
of coronavirus RBDs to hACE2. SARS-CoV-2 RBM has evolved strategies
to stabilize the two hotspots: Gln493 and Leu455 stabilize hotspot-31,
whereas Asn501 stabilizes hotspot-353. Our biochemical data confirm
that SARS-CoV-2 RBD has significantly higher hACE2-binding affinity
than SARS-CoV RBD and that the above structural features of SARS-
CoV-2 RBM contribute to SARS-CoV-2’s high hACE2-binding affinity.
Thus, both structural and biochemical data reveal that SARS-CoV-2
RBD recognizes hACE2 better than SARS-CoV RBD does.
How did SARS-CoV-2 transmit from bats to humans? First, we found
that bat RaTG13 uses hACE2 as its receptor, suggesting that RaTG13 may
infect humans (Extended Data Fig. 7). Second, like SARS-CoV-2, bat
RaTG13 RBM contains a similar four-residue motif in the ACE2-binding
ridge (Extended Data Table. 3), supporting that SARS-CoV-2 may have
evolved from RaTG13 or a RaTG13-related bat coronavirus. (Extended
Data Fig. 7). Third, both the L486F and Y493Q residue changes from
RaTG13 to SARS-CoV-2 enhance hACE2 recognition and may have
facilitated the bat-to-human transmission of SARS-CoV-2 (Extended
Data Table. 3; Extended Data Fig. 7). Note that a lysine-to-asparagine
mutation at the 479 position in SARS-CoV RBD (corresponding to the
493 position in SARS-CoV-2 RBD) allowed SARS-CoV to get into human
populations 3 . Fourth, Leu455 and Asn501 both contribute favorable
to hACE2 recognition, and they are conserved between RaTG13 and
SARS-CoV-2; their presences in SARS-CoV-2 RBM may be important
for the bat-to-human transmission of SARS-CoV-2 (Extended Data
Table. 3; Extended Data Fig. 7). Note that host and viral factors other
than receptor recognition also play important roles in the cross-species transmission of coronaviruses 20,21 . Nevertheless, the identified
receptor-binding features of SARS-CoV-2 RBM may have facilitated
SARS-CoV-2 to transmit from bats to humans (Extended Data Fig. 7).
Are intermediate hosts involved in the potential bat-to-human
transmission of SARS-CoV-2? Because bat coronavirus RaTG13 binds
hACE2, one possibility is that there is not an intermediate host. Alternatively, pangolins have been proposed to be an intermediate host 22 . The
structural information provided in this study allows us to inspect and
understand the critical RBM residues in coronaviruses isolated from
pangolins. Two coronaviruses, CoV-pangolin/GD and CoV-pangolin/
GX, have been isolated from pangolins at two different locations in
China: Guangdong (GD) and Guangxi (GX). The RBM of CoV-pangolin/
GD contains Leu455, the 482-485 loop, Phe486, Gln493 and Asn501
(Extended Data Table. 3), all of which are favorable for hACE2 recognition. The RBM of CoV-pangolin/GX contains Leu455 and the 482-485
loop, both of which are favorable for hACE2 recognition; it also contains
Leu486, Glu493 and Thr501 (Extended Data Table. 3), all of which are
less favorable for hACE2 recognition. Therefore, CoV-pangolin/GD
potentially recognizes hACE2 well, while CoV-pangolin/GX does not.
Hence, GD pangolins, but not GX pangolins, could potentially pass coronaviruses to humans. But, again, many other factors determine
the cross-species transmission of coronaviruses 20,21 , and the above
analysis will need to be verified experimentally.
What does this study inform on intervention strategies? First, neutralizing monoclonal antibodies targeting SARS-CoV-2 RBM can prevent the
virus from binding to hACE2, and hence are promising antiviral drugs.
Our structure has laid out all of the functionally important epitopes
in SARS-CoV-2 RBM that can potentially be targeted by neutralizing
antibody drugs. Hence this study can guide the development and optimization of these antibody drugs. Second, the RBD itself can function
as a subunit vaccine 10,23 . The functionally important epitopes in SARS-
CoV-2 RBM, identified in this study, can guide structure-based design
of highly efficacious RBD vaccines. We previously developed such a
structure-based strategy for subunit vaccine design 24 . This strategy
may be helpful in designing SARS-CoV-2 RBD vaccines. Overall, this
study can guide structure-based intervention strategies that target
receptor recognition by SARS-CoV-2. 

Methods
Plasmids
SARS-CoV-2 spike (GenBank accession number QHD43416.1), SARS-
CoV Spike (GenBank accession number AFR58740.1), RaTG13 Spike
(GenBank accession number QHR63300.2), and human ACE2 (GenBank
accession number NM_021804) were all synthesized (GenScript Biotech). SARS-CoV-2, SARS-CoV, chimeric RBDs (see Extended Data Fig. 1
for residue ranges of RBDs), and human ACE2 ectodomain (residues
1-615) were subcloned into pFastBac vector (Life Technologies) with
a N-terminal honeybee melittin signal peptide and a C-terminal His 6
tag. Human ACE2 ectodomain (residues 1-615) with a C-terminal Fc
tag was also constructed.
Protein expression and purification
All of the proteins were prepared from sf9 insect cells using the Bac-
to-Bac system (Life Technologies) as previously described 3 . Briefly,
the His 6 -tagged proteins were harvested from cell culture medium,
purified on Ni-NTA column, purified further on Superdex200 gel filtration column (GE Healthcare), and stored in a buffer containing 20 mM
Tris pH7.2 and 200 mM NaCl. The Fc-tagged protein was purified in the
same way as the His 6 -tagged proteins, except that protein A column
replaced Ni-NTA column in the procedure.
Crystallization and structure determination
To purify the RBD/ACE2 complex, human ACE2 and RBD were incubated together, and then the complex was purified on Superdex200
gel filtration chromatography. RBD/ACE2 crystals were grown in sitting
drops at room temperature over wells containing 100 mM Tris (pH 8.5),
18-20% PEG 6000, and 100 mM NaCl. Crystals were soaked briefly in
100 mM Tris (pH 8.5), 30% PEG 6000, 100 mM NaCl, and 30% ethylene
glycol before being flash-frozen in liquid nitrogen. X-ray diffraction
data were collected at the Advanced Photon Source beamline 24-ID-E.
The structure was determined by molecular replacement using the
structure of human ACE2 complexed with SARS-CoV RBD as the search
template (Protein Data Bank accession code 2AJF). Structure data and
refinement statistics are shown in Extended Data Table. 1.
Protein-protein binding assay
Surface plasmon resonance assay using a Biacore 2000 system
(GE Healthcare) were carried out as described previously 12 . Briefly,
different RBDs were covalently immobilized to a CM5 sensor chip via
their amine groups (GE Healthcare). The running buffer contained 10
mM HEPES pH 7.4, 150 mM NaCl, 3 mM EDTA and 0.05% Tween 20. Serial
dilutions of purified recombinant human ACE2 were injected ranging
in concentration from 5 to 80 nM for SARS-CoV-2 RBD and chimeric
RBD, and 20-320 nM for SARS-CoV RBD. The resulting data were fit to
a 1:1 binding model using Biacore Evaluation Software (GE Healthcare).
Protein pull-down assay was performed using a Dynabeads™ His-Tag
Isolation and Pull-down kit (Invitrogen) and a Dynabeads™ Protein A
for Immunoprecipitation kit (Invitrogen) according to the manufacturers’ manual. Briefly, 150 µl indicated Dynabeads were washed with
PBS buffer (phosphate-buffered saline) and incubated with either 5
µg human ACE2-His 6 (human ACE2 with a C-terminal His 6 tag) or 5 µg
human ACE2-Fc (human ACE2 with a C-terminal Fc tag) on a roller at
room temperature for 30 min. After incubation, human ACE2-bound
beads were washed 3 times with 1 mL PBST buffer (PBS buffer plus 0.05%
Tween-20) on a roller for 10 min and then were aliquoted into different
tubes for use. To prepare cell-associated coronavirus spike protein,
HEK293T cells were transfected with pcDNA3.1(+) plasmid encoding
coronavirus spike (containing a C-terminal C9 tag); 48 hours after
transfection, the spike-expressing cells were lysed using a sonicator
in immunoprecipitation assay buffer (20 mM Tris-HCl, pH7.4, 150 mM
NaCl, 1 mM EDTA, and 1% Triton-X-100, supplemented with protease
inhibitors) and centrifuged at 12,000 × g for 2 min. The supernatants (containing solubilized SARS-CoV-2 spike) were transferred to mix with
the human ACE2-bound beads in 2 mL tubes separately (spike was in
excess of human ACE2). After one-hour incubation on a roller at room
temperature, beads were washed 3 times with PBST buffer and the
bound proteins were eluted using elution buffer (300 mM imidazole,
50 mM sodium phosphate pH 8.0, 300 mM NaCl, 0.01% Tween-20 for
human ACE2-His 6 -bound beads; 0.1 M citric acid pH 2.7 for human
ACE2-Fc-bound beads). The samples were then subjected to SDS-PAGE
and analyzed through Western blotting using a anti-C9 tag antibody.
Coronavirus-spike-mediated pseudovirus entry assay
Pseudovirus entry assay was performed as described previously 21 .
Briefly, HEK293T cells were co-transfected with a luciferase-expressing
HIV-1 genome plasmid (pNL4-3.luc.RE) and a plasmid encoding SARS-
CoV-2 spike or RaTG13 spike. Pseudoviruses were harvested 72 hours
post transfection, and were used to enter recipient cells (HEK293T cells
exogenously expressing human ACE2). After incubation of pseudoviruses with recipient cells at 37 °C for 6 hours, medium was changed and
cells were incubated for an additional 60 hours. Cells were then washed
with PBS buffer and lysed. Aliquots of cell lysates were transferred to
Optiplate-96 (PerkinElmer), followed by addition of luciferase substrate. Relative light units (RLUs) were measured using EnSpire plate
reader (PerkinElmer). All measurements were carried out on at least
three independent biological samples.
Analyses of protein contact residues and protein buried surface
areas
Protein contact residues were analyzed using the LigPlot +  program
(Version v.1.4.5) (https://www.ebi.ac.uk/thornton-srv/software/Lig-
Plus/). Protein buried surface areas were analyzed using PDBePISA
tool (http://pdbe.org/pisa/).
Reporting summary
Further information on research design is available in the Nature
Research Reporting Summary linked to this paper.
Data availability
Coordinates and structure factors have been deposited to the Protein
Data Bank with accession number 6VW1.
