# Supplementary material for: Stance markers in English medical research articles and newspaper opinion columns: A comparative corpus-based study
Source: PLoS One. 2021 Mar 8;16(3):e0247981. doi: 10.1371/journal.pone.0247981 (PMC7939291; doi:10.1371/journal.pone.0247981)
Supplement: S1 File — (ZIP) [file pone.0247981.s001.zip › Supporting information/supporting information 4/Medical RA data/30-Nature.txt]

Structure of the SARS-CoV-2 spike receptor- binding domain bound to the ACE2 receptor

A novel and highly pathogenic coronavirus (SARS-CoV-2) has caused an outbreak in Wuhan city, Hubei province of China since December 2019, and soon spread nationwide and spilled over to other countries around the world1–3. To better understand the initial step of infection at an atomic level, we determined the crystal structure of the SARS-CoV-2 spike receptor-binding domain (RBD) bound to the cell receptor ACE2 at 2.45 Å resolution. The overall ACE2-binding mode of the SARS-CoV-2 RBD is nearly identical to that of the SARS-CoV RBD, which also utilizes ACE2 as the cell receptor4. Structural analysis identified residues in the SARS-CoV-2 RBD that are critical for ACE2 binding, the majority of which either are highly conserved or share similar side chain properties with those in the SARS-CoV RBD. Such similarity in structure and sequence strongly argue for convergent evolution between the SARS- CoV-2 and SARS-CoV RBDs for improved binding to ACE2, although SARS-CoV-2 does not cluster within SARS and SARS-related coronaviruses1–3,5. The epitopes of two
SARS-CoV antibodies targeting the RBD are also analysed with the SARS-CoV-2 RBD, providing insights into the future identification of cross-reactive antibodies.
The emergence of a novel and highly pathogenic coronavirus (SARS- CoV-2) in Wuhan city, Hubei province of China and its rapid interna- tional spread has posed a serious global public health emergency1–3. Similar to those infected by pathogenic severe acute respiratory syn- drome coronavirus (SARS-CoV) in 2003 and Middle East respiratory syndrome coronavirus (MERS-CoV) in 2012, patients infected by SARS- CoV-2 manifested a range of symptoms including dry cough, fever, headache, dyspnea and pneumonia with estimated mortality rate in the range of 3–5%6–8. Since the initial outbreak in December of 2019, SARS-CoV-2 has spread throughout China and to more than eighty other countries and areas worldwide. As of March 5, 2020, 80,565 cases in China have been confirmed with the infection and 3,015 infected patients have died (https://www.who.int/emergencies/diseases/novel- coronavirus-2019/situation-reports/). Currently, the epicentre Wuhan and the neighbouring cities have been under lockdown to minimize continued spread, and the WHO has announced a Public Health Emer- gency of International Concern (PHEIC) duo to the rapid and global dissemination of SARS-CoV-2.
Phylogenetic analysis on the coronavirus genomes has revealed that SARS-CoV-2 is a new member of the betacoronavirus genus, which includes SARS-CoV, MERS-CoV, bat SARS-related coronaviruses (SARSr-CoV), as well as others identified in humans and diverse animal species1–3,5. Bat coronavirus RaTG13 appears to be the closest relative of the SARS-CoV-2 sharing over 93.1% sequence identity in the spike
(S) gene. SARS-CoV and other SARSr-CoVs however are rather distinct with less than 80% sequence identity1.
Coronaviruses utilize the homotrimeric spike glycoprotein (S1 subu- nit and S2 subunit in each spike monomer) on the envelope to bind their cellular receptors. Such binding triggers a cascade of events leading to the fusion between cell and viral membranes for cell entry. Previous cryo-EM studies of the SARS-CoV spike and its interaction with the cell receptor ACE2 have shown that the receptor binding induces the disso- ciation of the S1 with ACE2, prompting the S2 to transit from a metastable prefusion to a more stable postfusion state essential for membrane fusion9–12. Therefore, binding to ACE2 receptor is a critical initial step for the SARS-CoV to enter into target cells. Recent studies also pointed to the important role of ACE2 in mediating entry of SARS-CoV-21,13–15. HeLa cells expressing ACE2 are susceptible to SARS-CoV-2 infection while those without failed to do so1. In vitro binding measurements also showed that the SARS-CoV-2 RBD binds to ACE2 with an affinity in the low nM range, indicating that the RBD is the key functional component within the S1 subunit responsible for binding of SARS-CoV-2 by ACE213,16. The cryo-EM structure of the SARS-CoV-2 spike trimer has just been reported in two independent studies13,17. However, inspection of one available spike structure revealed incomplete modelling of the RBD, particularly for the receptor-binding motif (RBM) that interacts directly with ACE217. Computer modelling of interaction between SARS-CoV-2 RBD and ACE2 has identified some residues potentially involved in the interaction but the actual interaction remained elusive18. Furthermore, despite of detectable cross-reactive neutralizing activity from serum/ plasma of SARS-CoV recovered patients15, no SARS-CoV monoclonal antibodies targeted to RBD so far isolated are able to bind and neutralize SARS-CoV-216,17. These findings highlight some intrinsic sequence and structure differences between the SARS-CoV and SARS-CoV-2 RBDs.
To elucidate the SARS-CoV-2 RBD and ACE2 interaction at a higher resolution, we chose to determine the complex structure of SARS- CoV-2 RBD bound with ACE2 by X-ray crystallography. The atomic- level structural information would greatly improve our understanding of interaction between SARS-CoV-2 and susceptible cells, providing precise target for neutralizing antibodies, and assisting structure- based vaccine design urgently needed in our ongoing combat against SARS-CoV-2. Specifically, we expressed the SARS-CoV-2 RBD (residues Arg319-Phe541) (Fig. 1a, b) and the N-terminal peptidase domain of ACE2 (residues Ser19-Asp615) in Hi5 insect cells and purified them by Ni-NTA affinity and gel-filtration (Extended Data Fig. 1). The complex structure was determined by molecular replacement using the SARS- CoV RBD and ACE2 structures as search models4, and refined at 2.45 Å resolution to final Rwork and Rfree factors of 19.6% and 23.7%, respectively (Extended Data Fig. 2 and Extended Data Table 1). The final model con- tains residues Thr333 to Gly526 of the SARS-CoV-2 RBD, residues Ser19 to Asp615 of the ACE2 N-terminal peptidase domain, one zinc ion, four NAG glycans linked to ACE2 Asn90, Asn322 and Asn546 and to RBD Asn343, as well as 80 water molecules.
The SARS-CoV-2 RBD has a twisted five-stranded antiparallel β sheet (β1, β2, β3, β4 and β7) with short connecting helices and loops form- ing as the core (Fig. 1b, c). Between the β4 and β7 strands in the core, there is an extended insertion containing short β5 and β6 strands, α4 and α5 helices and loops (Fig. 1b, c). This extended insertion is the receptor-binding motif (RBM) containing most of the contacting resi- dues of SARS-CoV-2 for ACE2 binding. A total of nine cysteine residues are found in the RBD, eight of which forming four pairs of disulfide bonds are resolved in the final model. Among these four pairs, three are in the core (Cys336-Cys361, Cys379-Cys432 and Cys391-Cys525) to help stabilize the β sheet structure (Fig. 1c) while the remaining one (Cys480-Cys488) connects loops in the distal end of the RBM (Fig. 1c). The N-terminal peptidase domain of ACE2 has two lobes, forming the peptide substrate binding site between them. The extended RBM in the SARS-CoV-2 RBD contacts the bottom side of the ACE2 small lobe, with a concave outer surface in the RBM accommodating the N-terminal helix of the ACE2 (Fig. 1c). The overall structure of the SARS-CoV-2 RBD is similar to that of the SARS-CoV RBD (Extended Data Fig. 3a), with an r.m.s.d. of 1.2 Å for 174 aligned Cα atoms. Even in the RBM that has more sequence variations, the overall structure is also highly similar (r.m.s.d. of 1.3 Å) with only one obvious conformational change in the distal end (Extended Data Fig. 3a). The overall binding mode of the SARS-CoV-2 RBD to the ACE2 is also nearly identical to that observed in previously determined SARS-CoV RBD-ACE2 complex structure4 (Extended Data Fig. 3b).
The cradling of the ACE2 N-terminal helix by the RBM outer surface results in a large buried surface of 1687 Å2 (864 Å2 on the RBD and 823 Å2 on the ACE2) at the SARS-CoV-2 RBD/ACE2 interface. Nearly the same buried surface of 1699 Å2 contributed by SARS-CoV RBD (869 Å2) and ACE2 (830 Å2) is also observed at the SARS-CoV RBD/ACE2 interface. With a distance cutoff of 4 Å, a total of 17 residues of the RBD contact 20 residues of the ACE2 (Fig. 2a and Extended Data Table 2). Analy- sis of interface between SARS-CoV RBD and ACE2 revealed a total of 16 residues of the SARS-CoV RBD contact 20 residues of the ACE2 (Fig. 2a and Extended Data Table 2). Among the 20 ACE2 residues interacting with the two different RBDs, 17 residues are shared and most of which are located at the N-terminal helix (Fig. 2a and Extended Data Table 2).
To compare the ACE2-interacting residues on the SARS-CoV-2 and SARS-CoV RBDs, we used structure-guided sequence alignment and mapped them onto their respective sequences (Fig. 2b). Among 14 shared amino acid positions used by both RBMs for ACE2 interaction, eight have the identical residues between the SARS-CoV-2 and SARS- CoV RBDs including Tyr449/Tyr436, Tyr453/Tyr440, Asn487/Asn473
Tyr489/Tyr475, Gly496/Gly482, Thr500/Thr486, Gly502/Gly488 and Tyr505/Tyr491 (Fig. 2b). Five positions have residues demonstrat- ing similar biochemical properties despite of having different side chains, including Leu455/Tyr442, Phe456/Leu443, 486Phe/Leu472, Gln493/Asn479 and Asn501/Thr487 (Fig. 2b). The remaining one is at the Gln498/Tyr484 position (Fig. 2b), at which the SARS-CoV-2 Gln498 and SARS-CoV Tyr484 both interacts with ACE2 Asp38, Tyr41, Gln42, Leu45 and Lys353. Among the six RBD positions with changed residues, SARS-CoV residues Tyr442, Leu472, Asn479 and Thr487 have previously been shown to be critical for binding ACE218. At the Leu455/Tyr442 position, SARS-CoV-2 Leu455 and SARS-CoV Tyr442 have similar interac- tions with ACE2 Asp30, Lys31 and His34 (Fig. 3a). At the Phe486/Leu472 position, SARS-CoV-2 Phe486 interacts with ACE2 Gln24, Leu79, Met82 and Tyr83, and Leu472 has less interactions with ACE2 Leu79 and Met82 (Fig. 3a). At the Gln493/Asn479 position, SARS-CoV-2 Gln493 interacts with ACE2 Lys31, His34 and Glu35 and forms a hydrogen bond with Glu35, and SARS-CoV Asn479 only interacts with ACE2 His34 (Fig. 3a). At the Asn501/Thr487 position, both residues have similar interac- tions with ACE2 Tyr41, Lys353, Gly354 and Asp355 (Fig. 3a). SARS-CoV-2 Asn501 and SARS-CoV Thr487 both form a hydrogen-bond with ACE2 Tyr41 (Fig. 3a). Outside RBM, there is a unique ACE2-interacting residue Lys417 in the SARS-CoV-2, forming salt-bridge interactions with ACE2 Asp30 (Fig. 3b). This position is replaced by a valine in the SARS-CoV RBD that fails to participate in ACE2 binding (Figs. 2b, 3b). Consist- ently, comparison of the surface electrostatic potential also identified a positive-charged patch on the SARS-CoV-2 RBD contributed by Lys417 that is absent on the SARS-CoV RBD (Fig. 3b). These subtle different ACE2 interactions may contribute to the binding affinity difference of the SARS-CoV-2 and SARS-CoV to ACE2 receptor (4.7 nM vs 31 nM) (Extended Data Fig. 4).
One prominent and common feature presented at both RBD/ACE2 interfaces is the networks of hydrophilic interactions. There are 13 hydrogen bonds and 2 salt bridges at the SARS-CoV-2 RBD/ACE2 inter- face, and 13 hydrogen bonds and 3 salt bridges at the SARS-CoV RBD/ ACE2 interface (Table 1). The second shared feature is the involvement of multiple tyrosine residues in forming hydrogen-bonding interac- tions with the polar hydroxyl group. These include Tyr449, Tyr489 and Tyr505 from the SARS-CoV-2 RBD and Tyr436, Tyr475 and Tyr491 from the SARS-CoV RBD (Table 1). The third shared feature may reside in the Asn90-linked glycans of the ACE2 in binding different RBDs. In the SARS-CoV RBD-ACE2 complex structure, a chain of Asn90-linked NAG-NAG-BMA contacts with Thr402 of the SARS-CoV RBD (Extended Data Fig. 5a), and this glycan-RBD interaction was proposed to play important roles in the binding of SARS-CoV RBD by ACE24,19. In the SARS- CoV-2 RBD-ACE2 structure, the density only allowed the modelling of the first NAG linked to ACE2 Asn90, and no interactions between this NAG and the SARS-CoV-2 RBD were observed (Extended Data Fig. 5b). However, this does not exclude that glycans after the first NAG may interact with the SARS-CoV-2 RBD and may play important roles in the binding of SARS-CoV-2 RBD by ACE2. Taken together, the above described results show that the SARS-CoV-2 RBD/ACE2 and SARS-CoV RBD/ACE2 interfaces share substantial similarity in the buried surface area, the number of interacting residues, and hydrophilic interaction networks, although some different ACE2 interactions were observed both in and outside the RBM (Fig. 3a, b). Such similarity argues strongly for the convergent evolution of the SARS-CoV-2 and SARS-CoV RBD structures to improve binding affinity to the same ACE2 receptor, although SARS-CoV-2 does not cluster within SARS-CoV and SARSr- CoV in the betacoronavirus genus.
Consistent with high structural similarity, we found that the binding affinities between ACE2 and SARS-CoV-2 and SARS-CoV RBDs also fall into a similar range. Specifically, the KD value between ACE2 and SARS- CoV-2 RBD is 4.7 nM, and that between ACE2 and SARS-CoV RBD is 31 nM (Extended Data Fig. 4). Similar results have also been reported by other groups13,16. However, this is somewhat different from a recent report
where a ~20 fold increased binding between ACE2 and SARS-CoV-2 spike trimer was found (KD of 14.7 nM) compared with that between ACE2 and SARS-CoV RBD-SD1 (KD of 325 nM)17. This is perhaps due to the different proteins used in the assay or some other unknown rea- sons. Nevertheless, the binding affinity alone is unlikely to explain the unusual transmissibility of SARS-CoV-2. Other factors such as the unique “RRAR” furin cleavage site at the S1/S2 boundary of the SARS- CoV-2 spike may play more important roles in facilitating the rapid human-to-human transmission.
Neutralizing antibodies represent a critical component of immune system in fighting against viral infection. It has been reported that the SARS-CoV-2 could be cross-neutralized by horse anti-SARS-CoV serum and convalescent serum from SARS-infected patient1,15, reinforcing structural similarity between SARS-CoV-2 and SARS-CoV RBDs. Such similarity also raised the hope of rapid application of previously char- acterized SARS-CoV monoclonal antibodies in the clinical setting. However, no antibody targeted to SARS-CoV (m396, S230, 80R and CR3014) has so far demonstrated any impressive cross-binding and neutralization activity against SARS-CoV-2 spike or RBD16,17,20–23. One exception is SARS-CoV antibody CR3022 that binds to the SARS-CoV-2 RBD with a KD of 6.2 nM, although its neutralizing activity against SARS-CoV-2 has not been reported yet16. Currently, we are uncertain where exactly the epitope of CR3022 on SARS-CoV nor on SARS-CoV-2 RBDs is. Among the three antibodies incapable of binding to the SARS- CoV-2 RBD, two (m396 and 80R) have the epitopes resolved by high resolution crystal structure determination of SARS-CoV RBD-Fab complexes20,21. Through mapping these epitope residues onto the sequence of SARS-CoV RBD aligned with the sequence of SARS-CoV-2 RBD (Fig. 4), we found that antibody m396 has seven residue changes in the SARS-CoV-2 RBD among 21 epitope positions (Fig. 4). There are 16 residue changes in the SARS-CoV-2 RBD among 25 epitope positions by antibody 80R (Fig. 4). This may provide the structural basis for the lack of cross-reactivity by m396 and 80R. The cross-neutralization of SARS-CoV-2 by horse anti-SARS-CoV serum and serum/plasm from recovered SARS patients indicates a great potential in identifying antibodies with cross-reactivity between these two coronaviruses1,15. The conserved non-RBD regions in the spike such as the S2 subunit are the potential targets for cross-reactive antibodies. Although the RBD is less conserved, identical residues between SARS-CoV-2 and SARS-CoV RBD indeed exist, even in the more variable RBM (Fig. 4). Considering that the RBD is the critical region for receptor bind- ing, antibodies targeting the conserved epitopes in the RBD will also present a great promise for developing highly potent cross-reactive therapeutic agents towards diverse coronavirus species including SARS-CoV-2.
Methods
Protein expression and purification
The SARS-CoV-2 receptor-binding domain (RBD) and the N-terminal peptidase domain of human ACE2 were expressed using the Bac-to- Bac baculovirus system (Invitrogen). The SARS-CoV-2 RBD (residues Arg319-Phe541) with an N-terminal gp67 signal peptide for secre- tion and a C-terminal 6 × His tag for purification was inserted into pFastBac-Dual vector (Invitrogen). The construct was transformed into bacterial DH10Bac competent cells, and the extracted bacmid was then transfected into Sf9 cells using Cellfectin II Reagent (Invitrogen). The low-titer viruses were harvested and then amplified to generate high-titer virus stock, which was used to infect Hi5 cells at a density of 2 × 106 cells/ml. The supernatant of cell culture containing the secreted RBD was harvested 60 h after infection, concentrated and buffer-exchanged to HBS (10 mM HEPES, pH 7.2, 150 mM NaCl). RBD was captured by Ni-NTA resin (GE Healthcare) and eluted with 500 mM imidazole in HBS buffer. RBD was then purified by gel filtra- tion chromatography using the Superdex 200 column (GE Health- care) pre-equilibrated with HBS buffer. Fractions containing RBD were collected.
The N-terminal peptidase domain of human ACE2 (residues Ser19- Asp615) was expressed and purified by essentially the same protocol used for the SARS-CoV-2 RBD. To purify the SARS-CoV-2 RBD-ACE2 complex, ACE2 was incubated with RBD for 1 h on ice in HBS buffer, and the mixture was then subjected to gel filtration chromatography. Fractions containing the complex were pooled and concentrated to 13 mg/ml.
Crystallization and data collection
Crystals were successfully grown at room temperature in sitting drops, over wells containing 100 mM MES, pH 6.5, 10% PEG5000 mme, 12% 1-propanol. The drops were made by mixing 200 nL SARS-CoV-2 RBD- ACE2 complex in 20 mM Tris pH 7.5, 150 mM NaCl with 200 nL well solu- tion. Crystals were harvested, soaked briefly in 100 mM MES, pH 6.5, 10% PEG5000mme, 12% 1-propanol, 20% glycerol, and flash-frozen in liquid nitrogen. Diffraction data were collected at 100 K and at a wavelength of 1.07180 Å on the BL17U1 beam line of the Shanghai Synchrotron Research Facility (SSRF). Diffraction data were auto-processed with aquarium pipeline and the data processing statistics are listed in the Extended Data Table 124.

Structure determination and refinement
The structure was determined by the molecular replacement method with PHASER in CCP4 suite25. The search models are ACE2 extracellular domain and SARS-CoV RBD (PDB code 2AJF). Density map improvement by atoms update and refinement was performed with ARP/wARP26. Subsequent model building and refinement were performed using COOT and PHENIX, respectively27,28. Final Ramachan- dran statistics: 96.44% favoured, 3.56% allowed and 0.00% outliers for the final structure. The structure refinement statistics are listed in the Extended Data Table 1. All structure figures were generated with PyMol29.
Surface Plasmon Resonance (SPR) experiments
ACE2 was immobilized to a CM5 sensorchip (GE Healthcare) to a level of ~500 response units (RUs) using a Biacore T200 (GE Healthcare) and a running buffer composed of 10 mM HEPES pH 7.2, 150 mM NaCl and 0.05% Tween 20. Serial dilutions of SARS-CoV-RBD and SARS-CoV-2- RBD were flowed through with a concentration ranging from 62.5 to
1.9 nM. The resulting data were fit to a 1:1 binding model using Biacore Evaluation Software (GE Healthcare).
Reporting summary
Further information on research design is available in the Nature Research Reporting Summary linked to this paper.

Data availability
The coordinates and structure factor files for the SARS-CoV-2 RBD- ACE2 complex were deposited in the Protein Data Bank with accession code 6M0J.
