# Supplementary material for: Stance markers in English medical research articles and newspaper opinion columns: A comparative corpus-based study
Source: PLoS One. 2021 Mar 8;16(3):e0247981. doi: 10.1371/journal.pone.0247981 (PMC7939291; doi:10.1371/journal.pone.0247981)
Supplement: S1 File — (ZIP) [file pone.0247981.s001.zip › Supporting information/supporting information 4/Medical RA data/31-Nature.txt]

Virological assessment of hospitalized patients with COVID-2019

Coronavirus disease 2019 (COVID-19) is an acute respiratory tract infection that
emerged in late 2019 1,2 . Initial outbreaks in China involved 13.8% cases with severe,
and 6.1% with critical courses 3 . This severe presentation corresponds to the usage of a
virus receptor that is expressed predominantly in the lung 2,4 . By causing an early onset
of severe symptoms, this same receptor tropism is thought to have determined
pathogenicity, but also aided the control, of severe acute respiratory syndrome
(SARS) in 2003 5 . However, there are reports of COVID-19 cases with mild upper
respiratory tract symptoms, suggesting the potential for pre- or oligosymptomatic
transmission 6–8 . There is an urgent need for information on body site-specific virus
replication, immunity, and infectivity. Here we provide a detailed virological analysis
of nine cases, providing proof of active virus replication in upper respiratory tract
tissues. Pharyngeal virus shedding was very high during the first week of symptoms
(peak at 7.11 × 10 8 RNA copies per throat swab, day 4). Infectious virus was readily
isolated from throat- and lung-derived samples, but not from stool samples, in spite of
high virus RNA concentration. Blood and urine never yielded virus. Active replication
in the throat was confirmed by viral replicative RNA intermediates in throat samples.
Sequence-distinct virus populations were consistently detected in throat and lung
samples from the same patient, proving independent replication. Shedding of viral
RNA from sputum outlasted the end of symptoms. Seroconversion occurred after
7 days in 50% of patients (14 days in all), but was not followed by a rapid decline in viral
load. COVID-19 can present as a mild upper respiratory tract illness. Active virus
replication in the upper respiratory tract puts the prospects of COVID-19 containment
in perspective.
There is a close genetic relatedness between severe acute respiratory
syndrome coronavirus (SARS-CoV) and the causative agent of COVID-19,
SARS-CoV-2. The predominant expression of ACE2 in the lower respiratory tract is believed to have determined the natural history of SARS
as a lower respiratory tract infection. Whereas positive SARS-CoV-2
detection in clinical specimens from the upper respiratory tract has
been described 9,10 these observations do not address principal differences between SARS and COVID-19 in terms of clinical pathology.
The here-studied patients were enrolled because they acquired their
infections upon known close contact to an index case, thereby avoiding
representational biases due to symptom-based case definitions. All
patients were treated in a single hospital in Munich, Germany. Virological testing was done by two closely-collaborating laboratories using the
same standards of technology for RT-PCR and virus isolation, confirming each other’s results based on almost all individual samples. Due to
extremely high congruence of results, all data are presented together. Only the serological data are based on results from one laboratory.
The patients are part of a larger cluster of epidemiologically-linked
cases that occurred after January 23 rd , 2020 in Munich, Germany, as
discovered on January 27 th 11 . The present study uses samples taken during the clinical course in the hospital, as well as from initial diagnostic
testing before admission. In cases when this initial diagnostic testing
was done by other laboratories, the original samples were retrieved
and re-tested under the rigorous quality standards of the present study.
RT-PCR sensitivity, sites of replication, and correlates
of infectivity based on aggregated data
To first understand whether the described clinical presentations are
solely caused by SARS-CoV-2 infection, samples from all patients were
tested against a panel of typical agents of respiratory viral infection,
including HCoV-HKU1, -OC43, -NL63, -229E; Influenza virus A and B, Rhinovirus, Enterovirus, Respiratory syncytial virus, Human Parain-
fluenza virus 1-4, Human metapneumovirus, Adenovirus, and Human
bocavirus. Interestingly, no co-infection was detected in any patient.
All patients were initially diagnosed by RT-PCR from oro- or naso -pharyngeal swab specimens 12 . Both specimen types were collected
over the whole clinical course in all patients. There were no discernible
differences in viral loads or detection rates when comparing naso- vs.
oropharyngeal swabs (Figure 1B). The earliest swabs were taken on day
1 of symptoms, with symptoms often being very mild or prodromal.
All swabs from all patients taken between days 1 and 5 tested positive.
The average virus RNA load was 6.76x10 5 copies per whole swab until
day 5 (maximum, 7.11X10 8 copies/swab). Swab samples taken after day
5 had an average viral load of 3.44x10 5 copies per swab and a detection
rate of 39.93%. The last positive-testing swab sample was taken on day
28 post-onset. Average viral load in sputum was 7.00 x 10 6 copies per
mL (maximum, 2.35x10 9 copies per mL).
Because swab samples had limited sensitivity for initial diagnosis of
cases of SARS 13,14 , we analyzed the first paired swab and sputum samples
taken on the same occasion from seven patients. All samples were taken
between 2 and 4 days post-onset. In two cases, swab samples had clearly
higher virus concentrations than sputum samples, as indicated by a
difference greater than 3 in threshold cycle (Ct) value. The opposite
was true in two other cases, while the remaining 5 cases had similar
concentrations in both sample types.
None of 27 urine samples and none of 31 serum samples were tested
positive for SARS-CoV2 RNA.
To understand infectivity, live virus isolation was attempted on multiple occasions from clinical samples (Figure 1D). Whereas virus was
readily isolated during the first week of symptoms from a considerable
fraction of samples (16.66% in swabs, 83.33% in sputum samples), no
isolates were obtained from samples taken after day 8 in spite of ongoing high viral loads.
Virus isolation from stool samples was never successful, irrespec-
tive of viral RNA concentration, based on a total of 13 samples taken
between days six to twelve from four patients. Virus isolation success also depended on viral load: samples containing <10 6 copies/mL
(or copies per sample) never yielded an isolate. For swab and sputum,
interpolation based on a probit model was done to obtain laboratory-based infectivity criteria for discharge of patients (Figures 1E, F).
High viral loads and successful isolation from early throat swabs sug-
gested potential virus replication in upper respiratory tract tissues. To
obtain proof of active virus replication in absence of histopathology,
we conducted RT-PCR tests to identify viral subgenomic messenger
RNAs (sgRNA) directly in clinical samples (extended data Figure S1).
Viral sgRNA is only transcribed in infected cells and is not packaged into
virions, therefore indicating the presence of actively-infected cells in
samples. Viral sgRNA was compared against viral genomic RNA in the
same sample. In sputum samples taken on days 4/5, 6/7, and 8/9, a time
in which active replication in sputum was obvious in all patients as per
longitudinal viral load courses (see below), mean normalized sgRNA
per genome ratios were ~0.4% (Figure 1G). A decline occurred over
days 10/11. In throat swabs, samples taken up to day 5 were in the same
range, while no sgRNA was detectable in swabs thereafter. Together,
these data indicate active replication of SARS-CoV-2 in the throat during
the first 5 days after symptoms onset. No, or only minimal, indication
of replication in stool was obtained by the same method (Figure 1G).
During our study we sequenced full virus genomes from all patients.
A G6446A exchange was first detected in one patient and later transmitted to other patients in the cluster. 11 In the first patient, this mutation
was found in a throat swab while a sputum sample from the same day
still showed the original allele, 6446G. The SNP was analyzed by RT-PCR
and Sanger sequencing in all sequential samples available from that
patient (Table 1). The presence of separate genotypes in throat swabs
and sputum strongly supported our suspicion of independent virus replication in the throat, rather than passive shedding there from the lung.  Virus shedding, antibody response, and clinical
correlation in individual courses
Daily measurements of viral load in sputum, pharyngeal swabs, and
stool are summarized in Figure 2. In general, viral RNA concentrations
were very high in initial samples. In all patients except one, throat swab
RNA concentrations seemed to be already on the decline at the time of
first presentation. Sputum RNA concentrations declined more slowly,
with a peak during the first week of symptoms in three of eight patients.
Stool RNA concentrations were also high. Courses of viral RNA concentration in stool seemed to reflect courses in sputum in many cases
(e.g., Figure 2A, B, C). In only one case, independent replication in the
intestinal tract seemed obvious from the course of stool RNA excretion
(Figure 2D). Whereas symptoms mostly waned until the end of the first
week (Table 2), viral RNA remained detectable in throat swabs well into
the second week. Stool and sputum samples remained RNA-positive
over three weeks in six of the nine patients, in spite of full resolution
of symptoms.
All cases had comparatively mild courses (Table 2). The two patients
who showed some signs of lung infection were the only cases where sputum viral loads showed a late and high peak around day 10/11, whereas
sputum viral loads were on the decline by this time in all other patients
(Figure 2F, G). Of note, four of nine patients showed loss of taste and
olfactory sensation, and described this loss to be stronger and more
long-lasting than in common cold diseases.
Seroconversion was detected by IgG and IgM immunofluorescence
using cells expressing the spike protein of SARS-CoV-2 and a virus
neutralization assay using SARS-CoV-2 (extended data Figure S2 and
Table 3). Seroconversion in 50% of patients occurred by day 7, and in all
by day 14 (Figure 1D). No viruses were isolated after day 7. All patients
showed detectable neutralizing antibodies, the titers of which did not
suggest close correlation with clinical courses. Of note, case #4, with
the lowest virus neutralization titer at end of week 2, seemed to shed
virus from stool over prolonged time (Figure 2D). Results on differential
recombinant immunofluorescence assay indicated cross-reactivity or
cross-stimulation against the four endemic human coronaviruses in
several patients (Table S1).
Conclusions
The clinical courses in subjects under study were mild, all being young-to middle-aged professionals without significant underlying disease.
Apart from one patient, all cases were first tested when symptoms were
still mild or in the prodromal stage, a period in which most patients
would present once there is general awareness of a circulating pandemic disease 5 . Diagnostic testing suggests that simple throat swabs
will provide sufficient sensitivity at this stage of infection. This is in
stark contrast to SARS. For instance, only 38 of 98 nasal or nasopharyn-geal swab samples tested positive by RT-PCR in SARS patients in Hong
Kong 15 . Also, viral load differed considerably. In SARS, it took 7 to 10
days after onset until peak RNA concentrations (of up to 5x10 5 copies
per swab) were reached 13,14 . In the present study, peak concentrations
were reached before day 5, and were more than 1000 times higher.
Successful live virus isolation from throat swabs is another striking
difference from SARS, for which such isolation was rarely successful 16–18 .
Altogether, this suggests active virus replication in upper respiratory
tract tissues, where SARS-CoV is not thought to replicate in spite of
detectable ACE-2 expression 19,20 . At the same time, the concurrent use
of ACE-2 as a receptor by SARS-CoV and SARS-CoV-2 corresponds to
a highly similar excretion kinetic in sputum, with active replication in
the lung. SARS-CoV was found in sputum at mean concentrations of 1.2-
2.8x10 6 copies per mL, which corresponds to observations made here 13 .
Whereas proof of replication by histopathology is awaited, extended
tissue tropism of SARS-CoV-2 with replication in the throat is strongly
supported by our studies of sgRNA-transcribing cells in throat swab samples, particularly during the first 5 days of symptoms. Striking
additional evidence for independent replication in the throat is provided by sequence findings in one patient who consistently showed
a distinct virus in her throat as opposed to the lung. In addition, the
disturbance of gustatory and olfactory sense points at upper respiratory tract tissue infection.
Critically, the majority of patients in the present study seemed to be
already beyond their shedding peak in upper respiratory tract samples
when first tested, while shedding of infectious virus in sputum con-
tinued through the first week of symptoms. Together, these findings
suggest a more efficient transmission of SARS-CoV-2 than SARS-CoV
through active pharyngeal viral shedding at a time when symptoms
are still mild and typical of upper respiratory tract infection. Later in
the disease, COVID-19 then resembles SARS in terms of replication
in the lower respiratory tract. Of note, the two patients who showed
some symptoms of lung affection showed a prolonged viral load in
sputum. Our study is limited in that no severe cases were observed.
Future studies including severe cases should look at the prognostic
value of an increase of viral load beyond the end of week 1, potentially
indicating aggravation of symptoms.
One of the most interesting hypotheses to explain a potential extension of tropism to the throat is the presence of a polybasic furin-type
cleavage site at the S1-S2 junction in the SARS-CoV-2 spike protein that
is not present in SARS-CoV 17 . Insertion of a polybasic cleavage site in
the S1-S2 region in SARS-CoV was shown to lead to a moderate but
discernible gain of fusion activity that might result in increased viral
entry in tissues with low density of ACE2 expression 21 .
The combination of very high virus RNA concentrations and occasional detection of sgRNA-containing cells in stool indicate active repli-
cation in the gastrointestinal tract. Active replication is also suggested
by a much higher detection rate as compared to MERS-coronavirus,
for which we found stool-associated RNA in only 14.6% samples in 37
patients hospitalized in Riyadh, Saudi Arabia 22,23 . If virus was only passively present in stool, such as after swallowing respiratory secretions,
similar detection rates as for MERS-CoV would be expected. Replication
in the gastrointestinal tract is also supported by analogy with SARS-CoV, which was regularly excreted in stool, from which it could be isolated in cell culture 24 . Our failure to isolate live SARS-CoV-2 from stool
may be due to the mild courses of cases, with only one case showing
intermittent diarrhea. In China, diarrhea has been seen in only 2 of 99
cases 25 . Further studies should therefore address whether SARS-CoV-2
shed in stool is rendered non-infectious though contact with the gut
environment. Our initial results suggest that measures to contain viral
spread should aim at droplet-, rather than fomite-based transmission.
The prolonged viral shedding in sputum is relevant not only for hospital infection control, but also for discharge management. In a situation
characterized by limited capacity of hospital beds in infectious diseases
wards, there is pressure for early discharge following treatment. Based
on the present findings, early discharge with ensuing home isolation
could be chosen for patients who are beyond day 10 of symptoms with
less than 100,000 viral RNA copies per ml of sputum. Both criteria predict that there is little residual risk of infectivity, based on cell culture.
The serological courses of all patients suggest a timing of seroconversion similar to or slightly earlier than in SARS-CoV infection 18 . Sero-
conversion in most cases of SARS occurred during the second week of
symptoms. As in SARS and MERS, IgM was not detected significantly
earlier than IgG in immunofluorescence, which might in part be due to
technical reasons as the higher avidity of IgG antibodies outcompetes
IgM for viral epitopes in the assay. IgG depletion can only partially
alleviate this effect. Because IFA is a labor-intensive method, ELISA
tests should be developed as a screening test. Neutralization testing
is necessary to rule out cross-reactive antibodies directed against
endemic human coronaviruses. Based on frequently low neutralizing
antibody titers observed in coronavirus infection 26,27 , we have here
developed a particularly sensitive plaque reduction neutralization assay. Considering the titers observed, a simpler microneutralization
test format is likely to provide sufficient sensitivity in routine application and population studies.
When aligned to viral load courses, it seems there is no abrupt virus
elimination at the time of seroconversion. Rather, seroconversion early
in week 2 coincides with a slow but steady decline of sputum viral load.
Whether certain properties such as glycosylation pattern at critical
sites of the glycoprotein play a role in the attenuation of neutralizing
antibody response needs further clarification. In any case, vaccine
approaches targeting mainly the induction of antibody responses
should aim to induce particularly strong antibody responses in order
to be effective.
Methods
Clinical samples and viral load conversion
Sputum- and stool samples were takimen and shipped in native condition. Oro- and nasopharyngeal throat swabs were preserved in 3 mL of
viral transport medium. Viral loads in sputum samples were projected to
RNA copies per mL, in stool to copies per g, and in throat swabs to copies
per 3 mL, assuming that all sample components were suspended in the
3 mL viral transport medium. For swab samples suspended in less than
3 mL viral transport medium, this conversion was adapted to represent
copies per whole swab. An aggregated overview of samples received
per day post onset of disease from all patients is shown in Figure 1A.
RT-PCR for SARS-CoV-2 and other respiratory viruses
RT-PCR used targets in the E- and RdRp genes as described 12 . Both laboratories used a pre-formulated oligonucleotide mixture (Tib-Molbiol,
Berlin, Germany) to make laboratory procedures more reproducible. All
patients were also tested for other respiratory viruses, including human
coronaviruses (HCoV) -HKU1, -OC43, -NL63, -229E; Influenza virus A
and B, Rhinovirus, Enterovirus, Respiratory syncytial virus, Human
Parainfluenza virus 1-4, Human metapneumovirus, Adenovirus, and
Human bocavirus using LightMix-Modular Assays (Roche, Penzberg,
Germany). Additional technical details are provided in Section 1 in
the Supplementary methods.
Virus isolation
Virus isolation was done in two laboratories on Vero E6 cells. 100 µl of
suspended, cleared, and filtered clinical sample was mixed with an equal
volume of cell culture medium. Supernatant was harvested after 0, 1,
3, and 5 days and used in RT-PCR analysis. Additional technical details
are provided in Section 2a in the Supplementary methods.
Serology
We performed recombinant immunofluorescence assays to determine
the specific reactivity against recombinant spike proteins in VeroB4
cells, as described 26,28 . This assay used cloned CoV spike protein from
HCoV-229E, HCoV-NL63, HCoV-OC43, HCoV-HKU1, and SARS-CoV-2.
The screening dilution was 1:10. Plaque reduction neutralization
tests were done essentially as previously described for MERS-CoV 26 .
Serum dilutions causing plaque reductions of 90% (PRNT90) and 50%
(PRNT50) were recorded as titers. Additional technical details are pro-
vided in Section 2b and 2c in the Supplementary methods.
Statistical Analyses
Statistical analyses were done using SPSS software (Version 25) or Grap -Pad Prism (Version 8). 
Ethical approval statement
All patients provided informed consent to the use of their data and
clinical samples for the purposes of the present study. Institutional
review board clearance for the scientific use of patient data has
been granted to the treating institution by the ethic committee at
the Medical Faculty of the Ludwig Maximillians Universität Munich
(vote 20-225 KB).
Reporting summary
Further information on research design is available in the Nature
Research Reporting Summary linked to this paper.
Data availability
Sequence data are available in Gisaid under accession number EPI_ISL_406862. All other data are available from the corresponding author
upon reasonable request.
