# Supplementary material for: Stance markers in English medical research articles and newspaper opinion columns: A comparative corpus-based study
Source: PLoS One. 2021 Mar 8;16(3):e0247981. doi: 10.1371/journal.pone.0247981 (PMC7939291; doi:10.1371/journal.pone.0247981)
Supplement: S1 File — (ZIP) [file pone.0247981.s001.zip › Supporting information/supporting information 4/Medical RA data/32-NEJM.txt]

A Novel Coronavirus from Patients with Pneumonia in China, 2019

In December 2019, a cluster of patients with pneumonia of unknown cause was
linked to a seafood wholesale market in Wuhan, China. A previously unknown
betacoronavirus was discovered through the use of unbiased sequencing in samples
from patients with pneumonia. Human airway epithelial cells were used to isolate a
novel coronavirus, named 2019-nCoV, which formed a clade within the subgenus
sarbecovirus, Orthocoronavirinae subfamily. Different from both MERS-CoV and
SARS-CoV, 2019-nCoV is the seventh member of the family of coronaviruses that
infect humans. Enhanced surveillance and further investigation are ongoing.
(Funded by the National Key Research and Development Program of China and the
National Major Project for Control and Prevention of Infectious Disease in China.

Emerging and reemerging pathogens are global challenges for
public health. 1 Coronaviruses are enveloped RNA viruses that are distributed
broadly among humans, other mammals, and birds and that cause respira-
tory, enteric, hepatic, and neurologic diseases. 2,3 Six coronavirus species are known
to cause human disease. 4 Four viruses — 229E, OC43, NL63, and HKU1 — are
prevalent and typically cause common cold symptoms in immunocompetent individuals. 4 The two other strains — severe acute respiratory syndrome coronavirus
(SARS-CoV) and Middle East respiratory syndrome coronavirus (MERS-CoV) — are
zoonotic in origin and have been linked to sometimes fatal illness. 5 SARS-CoV was
the causal agent of the severe acute respiratory syndrome outbreaks in 2002 and
2003 in Guangdong Province, China. 6-8 MERS-CoV was the pathogen responsible
for severe respiratory disease outbreaks in 2012 in the Middle East. 9 Given the high
prevalence and wide distribution of coronaviruses, the large genetic diversity and
frequent recombination of their genomes, and increasing human–animal interface
activities, novel coronaviruses are likely to emerge periodically in humans owing
to frequent cross-species infections and occasional spillover events. 5,10
In late December 2019, several local health facilities reported clusters of patients with pneumonia of unknown cause that were epidemiologically linked to a
seafood and wet animal wholesale market in Wuhan, Hubei Province, China. 11 On
December 31, 2019, the Chinese Center for Disease Control and Prevention (China
CDC) dispatched a rapid response team to accompany Hubei provincial and Wuhan
city health authorities and to conduct an epidemiologic and etiologic investigation.
We report the results of this investigation, identifying the source of the pneumonia clusters, and describe a novel coronavirus detected in patients with pneumonia whose specimens
were tested by the China CDC at an early stage
of the outbreak. We also describe clinical features of the pneumonia in two of these patients.
Methods
Viral Diagnostic Methods
Four lower respiratory tract samples, including
bronchoalveolar-lavage fluid, were collected from
patients with pneumonia of unknown cause who
were identified in Wuhan on December 21, 2019,
or later and who had been present at the Huanan
Seafood Market close to the time of their clinical
presentation. Seven bronchoalveolar-lavage fluid
specimens were collected from patients in Beijing
hospitals with pneumonia of known cause to
serve as control samples. Extraction of nucleic
acids from clinical samples (including uninfected cultures that served as negative controls) was
performed with a High Pure Viral Nucleic Acid
Kit, as described by the manufacturer (Roche).
Extracted nucleic acid samples were tested for
viruses and bacteria by polymerase chain reaction (PCR), using the RespiFinderSmart22kit
(PathoFinder BV) and the LightCycler 480 realtime PCR system, in accordance with manufac-
turer instructions. 12 Samples were analyzed for
22 pathogens (18 viruses and 4 bacteria) as detailed in the Supplementary Appendix. In addition,
unbiased, high-throughput sequencing, described
previously, 13 was used to discover microbial sequences not identifiable by the means described
above. A real-time reverse transcription PCR (RT-PCR) assay was used to detect viral RNA by targeting a consensus RdRp region of pan β-CoV, as
described in the Supplementary Appendix.
Isolation of Virus
Bronchoalveolar-lavage fluid samples were collected in sterile cups to which virus transport
medium was added. Samples were then centrifuged to remove cellular debris. The supernatant
was inoculated on human airway epithelial cells, 13
which had been obtained from airway specimens
resected from patients undergoing surgery for
lung cancer and were confirmed to be special-pathogen-free by NGS. 14
Human airway epithelial cells were expanded
on plastic substrate to generate passage-1 cells and were subsequently plated at a density of
2.5×10 5 cells per well on permeable Transwell-COL (12-mm diameter) supports. Human airway
epithelial cell cultures were generated in an
air–liquid interface for 4 to 6 weeks to form
well-differentiated, polarized cultures resembling in vivo pseudostratified mucociliary epi-
thelium. 13
Prior to infection, apical surfaces of the human airway epithelial cells were washed three
times with phosphate-buffered saline; 150 μl of
supernatant from bronchoalveolar-lavage fluid
samples was inoculated onto the apical surface
of the cell cultures. After a 2-hour incubation at
37°C, unbound virus was removed by washing with
500 μl of phosphate-buffered saline for 10 minutes; human airway epithelial cells were main-
tained in an air–liquid interface incubated at
37°C with 5% carbon dioxide. Every 48 hours,
150 μl of phosphate-buffered saline was applied
to the apical surfaces of the human airway epithelial cells, and after 10 minutes of incubation
at 37°C the samples were harvested. Pseudostrat-
ified mucociliary epithelium cells were maintained in this environment; apical samples were
passaged in a 1:3 diluted vial stock to new cells.
The cells were monitored daily with light microscopy, for cytopathic effects, and with RT-PCR, for
the presence of viral nucleic acid in the supernatant. After three passages, apical samples and
human airway epithelial cells were prepared for
transmission electron microscopy.
Transmission Electron Microscopy
Supernatant from human airway epithelial cell
cultures that showed cytopathic effects was
collected, inactivated with 2% paraformaldehyde for at least 2 hours, and ultracentrifuged
to sediment virus particles. The enriched supernatant was negatively stained on film-coated
grids for examination. Human airway epithelial
cells showing cytopathic effects were collected
and fixed with 2% paraformaldehyde–2.5%
glutaraldehyde and were then fixed with 1%
osmium tetroxide dehydrated with grade ethanol
embedded with PON812 resin. Sections (80 nm)
were cut from resin block and stained with
uranyl acetate and lead citrate, separately. The
negative stained grids and ultrathin sections
were observed under transmission electron microscopy.
Viral Genome Sequencing
RNA extracted from bronchoalveolar-lavage fluid and culture supernatants was used as a tem-
plate to clone and sequence the genome. We
used a combination of Illumina sequencing and
nanopore sequencing to characterize the virus
genome. Sequence reads were assembled into
contig maps (a set of overlapping DNA segments)
with the use of CLC Genomics software, version
4.6.1 (CLC Bio). Specific primers were subsequently designed for PCR, and 5′- or 3′-RACE
(rapid amplification of cDNA ends) was used to
fill genome gaps from conventional Sanger sequencing. These PCR products were purified
from gels and sequenced with a BigDye Terminator v3.1 Cycle Sequencing Kit and a 3130XL
Genetic Analyzer, in accordance with the manufacturers’ instructions.
Multiple-sequence alignment of the 2019-nCoV and reference sequences was performed
with the use of Muscle. Phylogenetic analysis of
the complete genomes was performed with
RAxML (13) with 1000 bootstrap replicates and
a general time-reversible model used as the nucleotide substitution model.
Results
Patients
Three adult patients presented with severe pneumonia and were admitted to a hospital in Wuhan
on December 27, 2019. Patient 1 was a 49-year-old woman, Patient 2 was a 61-year-old man, and
Patient 3 was a 32-year-old man. Clinical profiles
were available for Patients 1 and 2. Patient 1 reported having no underlying chronic medical
conditions but reported fever (temperature, 37°C
to 38°C) and cough with chest discomfort on
December 23, 2019. Four days after the onset of
illness, her cough and chest discomfort worsened, but the fever was reduced; a diagnosis of
pneumonia was based on computed tomographic (CT) scan. Her occupation was retailer in the
seafood wholesale market. Patient 2 initially reported fever and cough on December 20, 2019;
respiratory distress developed 7 days after the onset of illness and worsened over the next 2 days
(see chest radiographs, Fig. 1), at which time
mechanical ventilation was started. He had been
a frequent visitor to the seafood wholesale market.
Patients 1 and 3 recovered and were discharged from the hospital on January 16, 2020. Patient 2
died on January 9, 2020. No biopsy specimens
were obtained.
Detection and Isolation of a Novel
Coronavirus
Three bronchoalveolar-lavage samples were col-
lected from Wuhan Jinyintan Hospital on December 30, 2019. No specific pathogens (includ-
ing HCoV-229E, HCoV-NL63, HCoV-OC43, and
HCoV-HKU1) were detected in clinical specimens
from these patients by the RespiFinderSmart-22kit. RNA extracted from bronchoalveolar-lavage
fluid from the patients was used as a template
to clone and sequence a genome using a combination of Illumina sequencing and nanopore
sequencing. More than 20,000 viral reads from
individual specimens were obtained, and most
contigs matched to the genome from lineage B
of the genus betacoronavirus — showing more
than 85% identity with a bat SARS-like CoV
(bat-SL-CoVZC45, MG772933.1) genome published previously. Positive results were also ob-
tained with use of a real-time RT-PCR assay for
RNA targeting to a consensus RdRp region of
pan β-CoV (although the cycle threshold value
was higher than 34 for detected samples). Virus
isolation from the clinical specimens was performed with human airway epithelial cells and
Vero E6 and Huh-7 cell lines. The isolated virus
was named 2019-nCoV.
To determine whether virus particles could be
visualized in 2019-nCoV–infected human airway
epithelial cells, mock-infected and 2019-nCoV–infected human airway epithelial cultures were
examined with light microscopy daily and with
transmission electron microscopy 6 days after
inoculation. Cytopathic effects were observed 96
hours after inoculation on surface layers of human airway epithelial cells; a lack of cilium
beating was seen with light microcopy in the
center of the focus (Fig. 2). No specific cyto-pathic effects were observed in the Vero E6 and
Huh-7 cell lines until 6 days after inoculation.
Electron micrographs of negative-stained
2019-nCoV particles were generally spherical
with some pleomorphism (Fig. 3). Diameter varied from about 60 to 140 nm. Virus particles had
quite distinctive spikes, about 9 to 12 nm, and
gave virions the appearance of a solar corona.
Extracellular free virus particles and inclusion
bodies filled with virus particles in membrane bound vesicles in cytoplasm were found in the
human airway epithelial ultrathin sections. This
observed morphology is consistent with the
Coronaviridae family.
To further characterize the virus, de novo sequences of 2019-nCoV genome from clinical spec-
imens (bronchoalveolar-lavage fluid) and human
airway epithelial cell virus isolates were obtained
by Illumina and nanopore sequencing. The novel
coronavirus was identified from all three patients.
Two nearly full-length coronavirus sequences
were obtained from bronchoalveolar-lavage fluid
(BetaCoV/Wuhan/IVDC-HB-04/2020, BetaCoV/
Wuhan/IVDC-HB-05/2020|EPI_ISL_402121), and
one full-length sequence was obtained from a
virus isolated from a patient (BetaCoV/Wuhan/
IVDC-HB-01/2020|EPI_ISL_402119). Complete genome sequences of the three novel coronaviruses
were submitted to GISAID (BetaCoV/Wuhan/
IVDC-HB-01/2019, accession ID: EPI_ISL_402119;
BetaCoV/Wuhan/IVDC-HB-04/2020, accession ID:
EPI_ISL_402120; BetaCoV/Wuhan/IVDC-HB-05/2019, accession ID: EPI_ISL_402121) and have a 86.9%
nucleotide sequence identity to a previously pub-
lished bat SARS-like CoV (bat-SL-CoVZC45,
MG772933.1) genome. The three 2019-nCoV genomes clustered together within the sarbecovirus
subgenus, which shows the typical betacoronavirus organization: a 5′ untranslated region (UTR),
replicase complex (orf1ab), S gene, E gene, M gene,
N gene, 3′ UTR, and several unidentified non-
structural open reading frames.
Although 2019-nCoV is similar to some betacoronaviruses detected in bats (Fig. 4), it is dis-
tinct from SARS-CoV and MERS-CoV. The three
2019-nCoV coronaviruses from Wuhan, together
with two bat-derived SARS-like strains, ZC45
and ZXC21, form a distinct clade. SARS-CoV
strains from humans and genetically similar
SARS-like coronaviruses from bats collected
from southwestern China formed another clade
within the subgenus sarbecovirus. Since the sequence identity in conserved replicase domains
(ORF 1ab) is less than 90% between 2019-nCoV
and other members of betacoronavirus, the
2019-nCoV — the likely causative agent of the
viral pneumonia in Wuhan — is a novel betacoronavirus belonging to the sarbecovirus sub-
genus of Coronaviridae family. 
Discussion
We report a novel CoV (2019-nCoV) that was
identified in hospitalized patients in Wuhan,
China, in December 2019 and January 2020. Evidence for the presence of this virus includes
identification in bronchoalveolar-lavage fluid in
three patients by whole-genome sequencing, direct PCR, and culture. The illness likely to have
been caused by this CoV was named “novel coronavirus-infected pneumonia” (NCIP). Complete
genomes were submitted to GISAID. Phylogenetic analysis revealed that 2019-nCoV falls into
the genus betacoronavirus, which includes coronaviruses (SARS-CoV, bat SARS-like CoV, and
others) discovered in humans, bats, and other
wild animals. 15 We report isolation of the virus
and the initial description of its specific cytopathic effects and morphology.
Molecular techniques have been used successfully to identify infectious agents for many
years. Unbiased, high-throughput sequencing is a powerful tool for the discovery of patho-
gens. 14,16 Next-generation sequencing and bioinformatics are changing the way we can respond
to infectious disease outbreaks, improving our
understanding of disease occurrence and transmission, accelerating the identification of patho-
gens, and promoting data sharing. We describe
in this report the use of molecular techniques
and unbiased DNA sequencing to discover a
novel betacoronavirus that is likely to have been
the cause of severe pneumonia in three patients
in Wuhan, China.
Although establishing human airway epithelial cell cultures is labor intensive, they appear
to be a valuable research tool for analysis of human respiratory pathogens. 13 Our study showed
that initial propagation of human respiratory secretions onto human airway epithelial cell cul-
tures, followed by transmission electron microscopy and whole genome sequencing of culture
supernatant, was successfully used for visualization and detection of new human coronavirus
that can possibly elude identification by traditional approaches.
Further development of accurate and rapid
methods to identify unknown respiratory pathogens is still needed. On the basis of analysis of
three complete genomes obtained in this study,
we designed several specific and sensitive assays
targeting ORF1ab, N, and E regions of the 2019-nCoV genome to detect viral RNA in clinical
specimens. The primer sets and standard operating procedures have been shared with the
World Health Organization and are intended for
surveillance and detection of 2019-nCoV infection globally and in China. More recent data
show 2019-nCoV detection in 830 persons in
China. 17
Although our study does not fulfill Koch’s
postulates, our analyses provide evidence implicating 2019-nCoV in the Wuhan outbreak. Ad-
ditional evidence to confirm the etiologic significance of 2019-nCoV in the Wuhan outbreak
include identification of a 2019-nCoV antigen in
the lung tissue of patients by immunohistochemical analysis, detection of IgM and IgG
antiviral antibodies in the serum samples from
a patient at two time points to demonstrate seroconversion, and animal (monkey) experiments
to provide evidence of pathogenicity. Of critical
importance are epidemiologic investigations to
characterize transmission modes, reproduction interval, and clinical spectrum resulting from infection to inform and refine strategies that can prevent, control, and stop the spread of 2019-nCoV.
