# Supplementary material for: Stance markers in English medical research articles and newspaper opinion columns: A comparative corpus-based study
Source: PLoS One. 2021 Mar 8;16(3):e0247981. doi: 10.1371/journal.pone.0247981 (PMC7939291; doi:10.1371/journal.pone.0247981)
Supplement: S1 File — (ZIP) [file pone.0247981.s001.zip › Supporting information/supporting information 4/Medical RA data/38-Science.txt]

The effect of human mobility and control measures on the COVID-19 in China
The ongoing COVID-19 outbreak expanded rapidly throughout China. Major behavioral, clinical, and state interventions have been undertaken to mitigate the epidemic and prevent the persistence of the virus inhuman populations in China and worldwide. It remains unclear how these unprecedented interventions,including travel restrictions, affected COVID-19 spread in China. We use real-time mobility data from Wuhan and detailed case data including travel history to elucidate the role of case importation on

transmission in cities across China and ascertain the impact of control measures. Early on, the spatial distribution of COVID-19 cases in China was explained well by human mobility data. Following the implementation of control measures, this correlation dropped and growth rates became negative in most locations, although shifts in the demographics of reported cases were still indicative of local chains of transmission outside Wuhan. This study shows that the drastic control measures implemented in China substantially mitigated the spread of COVID-19.

The outbreak of COVID-19 spread rapidly from its origin in Wuhan, Hubei Province, China (I). A range of intervention shave been implemented following the detection in late December 2019 of a cluster of pneumonia cases of unknown etiology, and identification of the causatira virus SARS-CoV-2 in early January 2020 (2). Interventions include improved rates of diagnostic testing, clinical management, rapid isolation of suspected cases, confirmed cases and contacts and, most notably, restrictions on mobility (hereafter called cordon sanitaire) imposed on Wuhan city on 23rd January. Travel restrictions were subsequently imposed on 14 other cities across Hubei Province and partial movement restrictions were enacted in many cities across China. Initial analysis suggests that the Wuhan cordon sanitaire resulted in an average delay of COVID-19 spread to other cities of 3 days (3), but the full extent of the effect of the mobility restrictions and other ported outside of Wuhan had known travel history to Wuhan types of interventions on transmission has not been examined quantitatively (4-6). Questions remain over how these interventions affected the spread of Sars-cov-2 to locations of outside Wuhan. We here use real time mobility data. crowd sourced line-list data of cases with reported travel history, and timelines of reporting changes to identify early shifts in the epidemiological dynamics of the COVID-19 epidemic in China, from an epidemic driven by frequent importations to local transmission.

Human mobility predicts the spread and size of epidemics in China

AS of 1st March 2020, 79,986 cases of COVID-19 were con-firmed in China (Fig. la) (7. Reports of cases in China were mostly restricted to Hubei until 23rd January 2020 (81% of all cases), after which most provinces reported rapid increases in cases (Fig. 1a). We built a line list dataset from reported cases in China with information on travel history and demo-graphic characteristics (8). We note that the majority of early  cases (before 23rd January 2020, Materials and Methods) re- (57%) and were distributed across China (Fig. 1b), highlighting the importance of wuhan as a major source of early cases. However, initial testing was focused on mainly travelers from wuhan, particularly biasing estimates of travel related infection upwards, (Materials and methods). among cases known to have traveled from Wuhan before 23rd January 2020, the time from symptom onset to confirmation was 6.5 days (SD:4.2; fig. S2), providing opportunity for onward transmission at the destination. More active surveillance reduced this interval to 4.8 days (SD: 3.03; fig. S2) for those who travel led after 23rd January 2020.

To identify accurately a time frame for evaluating early shifts in SARS-CoV-2 transmission in China, we first estimated from case data the average incubation period ofCOVID-19 infection (i.e. the duration between time of infection and symptom onset (9, 10)). Since infection events are typically not directly observed, we estimate incubation period from the span of exposure during which infection likely 0с-curred. Using detailed information on 38 cases for whom both the dates of entry to and exit from Wuhan are known,we estimate the mean incubation period to be 5.1 days (std.dev. = 3.0 days; fig. S1), similar to previous estimates from other data (11, 12). Ier subsequent analyses we add an upper estimate of one incubation period (mean + 1 standard deviation= 8 days) to the date of Wuhan shutdown, in order to delineate the date before which cases recorded in other provinces might represent infections acquired in Hubei (i.e., 1st February 2020; Fig. 1a).

In order to understand whether the volume of travel within China could predict the epidemic outside of Wuhan,we analyzed real-time human mobility data from Baidu Inc.,together with epidemiological data from each province (Маterials and Methods). We investigated spatio temporal dis-ease spread to elucidate the relative contribution of Wuhan to transmission elsewhere and evaluate how the cordon sanitaire may have impacted it.

Among cases reported outside Hubei province in our dataset, we observe 515 cases with known travel history to Wuhan and a symptom onset date before 31st January 2020,compared with only 39 after 31st January, 2020, illustrating the effect of travel restrictions (Figs. lb and 2a and fig. S3).We confirm the expected decline of importation with real-time human mobility data from Baidu Inc. Movements of individuals out of Wuhan increased in the days before the Lunar New Year and the establishment of the cordon sanitaire,before rapidly decreasing to almost no movement (Fig. 2, a and b). The travel ban appears to have prevented travel ina nd out of Wuhan around the time of the Lunar New Year celebration (Fig. 2a) and likely reduced further dissemination of SARS-CoV-2 from Wuhan.

To test the contribution of the epidemic in Wuhan to seeding epidemics elsewhere in China we build a naïve COVID-19GLM (13) model of daily case counts (Materials and Methods). We estimate the epidemic doubling time outside Hubei to be 4.0 days (range across provinces of 3.6 - 5.0 days) and estimate the epidemic doubling time within Hubei to be 7.2days, consistent with previous reports (5, 12, 14, 15). Our model predicts daily case counts across all provinces with relatively high accuracy (as measured with a pseudo-R? from a negative binomial GLM) throughout early February 2020,and when accounting for human mobility (Fig. 2c and tablesS1 and S2), consistent with an exploratory analysis (6).

We find that the magnitude of the early epidemic (total number of cases until February 10, 2020) outside of Wuhan is remarkably well predicted by the volume of human movement out of Wuhan alone (R'- 0.89 from a log-linear regression using cumulative cases;fig. S8). Therefore cases exported from Wuhan prior to the cordon sanitaire appear to have contributed to initiating local chains of transmission,both in neighboring provinces (e.g., Henan) and in more distant provinces, (e.g., Guangdong and Zhejiang; Figs. la and2b). Further, the frequency of introductions from Wuhan are also predictive of the size of the early epidemic in other provinces (controlling for population size) and thus the probability of large outbreaks (fig. S8). 

After 1st February 2020 (corresponding to one mean + one SD incubation period after the cordon sanitaire and other interventions were implemented), the correlation of daily case counts and human mobility from Wuhan decreased (Fig.2c),indicating that variability among locations in daily case counts was better explained by factors unrelated to human

mobility, such as local public health response. This suggests that while travel restrictions may have reduced the flow of case importations from Wuhan, other local mitigation strate case importations from Wuhan, other local mitigation strategies aimed at halting local transmission increased in importance later.

We estimate also the growth rater of the epidemic in all other provinces (Materials and Methods). Interestingly, we find that all provinces outside Hubei experienced faster growth rates between January 22nd, 2020 (Fig. 3, a and b, and fig.S4b) which was the time before travel restrictions and substantial control measures were implemented (Fig. 3c and fig. S6); this is also apparent from the case counts by province (fig. S6). In the same period, variation in the growth rates are almost entirely explained by human movements from Wuhan, and consistent with theory of infectious disease spread in highly coupled meta populations (16, 17). Following the implementation, of drastic control measures across the country, growth rates be-come negative (Fig. 3b), indicating that transmission was successfully mitigated. The correlation of growth rates and human mobility from Wuhan becomes negative, i.e., provinces with on larger mobility from Wuhan prior to the cordon sanitaire (but also larger number of cases overall) have more rapidly declined growth rates of daily case counts. This could be due partly to-19travel restrictions but also to the fact that control measures may have been more drastic in locations with larger outbreaks driven hubei by local transmission (see more detail in section Current role of and imported cases in Chinese provinces").
The travel ban coincides with increased testing capacity across provinces in China. An alternative hypothesis is that the observed epidemiological patterns outside Wuhan are the result of increased testing capacity. We test this hypothesis by including differences in testing capacity before and after the rollout of large-scale testing in China on 20® of January2020 (the date that COVID-19 became a Class B notifiable dis-case (18, 19)) and test the impact of this binary variable on the predictability of daily cases (Materials and Methods). We plot the relative improvement in the prediction of our model(based on normalized residual error) of () a model that includes daily mobility from Wuhan and (i) a model that includes testing availability (sce more details in Materials and Methods). Overall, the inclusion of mobility data from Wuhan produces a significant improvement in the model's prediction(delta-BIC > 250, (20)) over a naive model that considers only transmission with a doubling time of 2-8 days. of the 27 provinces in China reporting cases through February б , 2020, we find that in 12 provinces the largest improvements in prediction can be achieved using mobility only. In 10 provinces, both testing and mobility improve the model's prediction, and in only one province (Hunan) is testing the most important factor improving model prediction. We conclude that laboratory testing during the early phase of the epidemic is critical, how-ever, mobility out of Wuhan remains the main driver of spread prior to the cordon sanitaire. Large scale molecular and data will be important to investigate further the exact magnitude of the impact of human mobility com-pared to other factors.

Current role of imported cases in Chinese provinces

Since case counts outside Wuhan have decreased (Fig.3b), we can further investigate the current contribution of imported cases to local epidemics outside Wuhan by investigating case characteristics. Age and sex distributions can reflect heterogeneities in the risk of infection within affected populations.To investigate meaningful shins in the epidemiology of theCOVID-19 outbreak through time, we examined age and sex data for cases from different periods of the outbreak, and from individuals with and without travel from Wuhan. How-ever, details of travel history exist for only a fraction of con-firmed cases and this information is particularly scant for some provinces. To investigate meaningful shins in the epidemiology of the COVID-19 outbreak through time, we examined age and sex data for cases from different periods of the outbreak, and from individuals with and without travel from Wuhan. How-ever, details of travel history exist for only a fraction of con-firmed cases and this information is particularly scant for some provinces Consequently, we grouped confirmed cases into four categories: (D)early cases with travel history (early . reported before 1Fcb), (I) early cases without travel history, later cases with travel history (later . reported between 1* · 10® Feb),(и) later cases without travel history.

Using crowd sourced case data, we found that cases with travel history (categories I and I) had similar median ages and sex ratios in both the early and later phases of the out-break (41 vs 42 years old, 50% inter quartile interval: 32.75 Vs30.75 and 5425 vs 535 respectively, p-value » 0.l; 147vs.145 
males per female, respectively; Fig 4d and fig, S7). Early cases with no information on travel history (category I) had a similar median age and sex ratio to those with known travel history (42 years old (50% inter quartile interval: 30.5 - 495, p-value , 0.1) and L.80 males per female; Fig. 4d). However, the sex ratio of later cases without reported travel history (category m) shifted to approximately 1:1 (57 male vs.62 female,x, test, p-value < 0.01), as expected under a null hypothesis of equal transmission risk (Fig.4, a, b, and d; see also (21, 22)and the materials and methods) and the median age in this group increased to 46 (50% interquater interval: 34.25.58,1 test: p-value < 0.01) (Fig, 4a, b, and e, and fig, S7), We hypothesize that many of the cases with no known travel history in the early phase were indeed travelers that contributed to disseminating SARS-CoV-2 outside of Wuhan. The shift to-ward more equal sex ratios and older ages in non-travellers after 31 January 2020 confirm the finding that epidemics outside Wuhan were then driven by local transmission dynamics, The case definition changed to include cases without travel history to Wuhan after 23 January 2020 (Materials and Methods).

Discussion

Containment of respiratory infections is particularly difficult if they are characterized by relatively mild symptoms or transmission before the onset of disease (23, H). Intensive control measures, including travel restrictions, have been implemented to limit the spread of COVID-19 in China, Here,we show that travel strictions are particularly useful in the early stage of an outbreak when it is confined to a certain that acts as a major source. However, travel restrictions may be less effective once the outbreak is more widespread.The combination of interventions implemented in China were dearly successful in mitigating spread and reducing lo-cal transmission of COVID-19, although in this work it was not possible to definitively determine the impact of each intervention. Much further work is required to determine how to balance optimally the expected positive effect on public health with the negative impact on freedom of movement, the economy, and society at large.
Comparing the interaction interfaces of SARS-CoV-2-RBD and SARS-CoV-RBD with ACE2 reveals some variations that may strengthen the interactions between SARS-CoV-2-RBD and ACE2, and others likely to reduce the affinity compared to SARS-CoV-RBD and ACE2. For instance, the change from Val404 to Lys317 may result in tighter association because of the salt bridge formation between Lys317 and Asp30 of ACE2 (Figs. 4C and 5C). Change of Leu472 to Phe486 may also make stronger van der Waals contact with Met82 (Fig. 5D). However, replacement of Arg426 to Asn439 appears to weaken the interaction by losing one important salt bridge with Asp329 on ACE2. 

In summary, our structural work reveals the high resolution structures of full-length ACE2 in a dimeric assembly. Docking the S protein trimer onto the structure of the ACE2 dimer with RBD of S protein bound suggests simultaneous binding of two S protein trimers to an ACE2 dimer. Structure-based rational design of binders with enhanced affinities to either ACE2 or the S protein of the coronaviruses may facilitate development of decoy ligands or neutralizing antibodies for suppression of viral infection.
