# Supplementary material for: Stance markers in English medical research articles and newspaper opinion columns: A comparative corpus-based study
Source: PLoS One. 2021 Mar 8;16(3):e0247981. doi: 10.1371/journal.pone.0247981 (PMC7939291; doi:10.1371/journal.pone.0247981)
Supplement: S1 File — (ZIP) [file pone.0247981.s001.zip › Supporting information/supporting information 4/Medical RA data/40-Science.txt]

The effect of travel restrictions on the spread of the 2019 novel coronavirus (COVID-19) outbreak
Motivated by the rapid spread of COVID-19 in Mainland China, we use a global metapopulation disease transmission model to project the impact of travel limitations on the national and international spread of the epidemic. The model is calibrated based on internationally reported cases, and shows that at the start of the travel ban from Wuhan on 23 January 2020, most Chinese cities had already received many infected travelers. The travel quarantine of Wuhan delayed the overall epidemic progression by only 3 to 5 days in Mainland China, but has a more marked effect at the international scale, where case importations were reduced by nearly 80% until mid February. Modeling results also indicate that sustained 90% travel restrictions to and from Mainland China only modestly affect the epidemic trajectory unless combined with a 50% or higher reduction of transmission in the community.
Starting in December 2019, Chinese health authorities have been closely monitoring a cluster of pneumonia cases in the city of Wuhan, in Hubei province. The pathogen causing the viral pneumonia among affected individuals is the new coro- navirus SARS-CoV-2 (1). As of 3 March 2020, a total of 80,151
(2) cases have been detected and confirmed in Mainland China. Internationally, there are more than 10,566 additional cases detected and confirmed in 72 countries (3). In this work we model both the domestic and international spread of the novel coronavirus (COVID-19) epidemic. We estimate the ef- fects of the travel ban implemented in Wuhan and the inter- national travel restrictions adopted by several countries in early February, 2020.
To model the international spread of the COVID-19 out- break we use the Global Epidemic and Mobility Model (GLEAM), an individual-based, stochastic, and spatial epi- demic model (4–7). GLEAM uses a metapopulation network approach integrated with real-world data where the world is divided into sub-populations centered around major trans- portation hubs (usually airports). The subpopulations are connected by the flux of individuals traveling daily among them. The model includes over 3,200 sub-populations in roughly 200 different countries and territories. The airline transportation data consider daily origin-destination traffic flows from the Official Aviation Guide (OAG) and IATA data- bases (updated in 2019), while ground mobility flows are de- rived by the analysis and modeling of data collected from the statistics offices for 30 countries on 5 continents (5). Mobility
variations in Mainland China were derived from Baidu Loca- tion-Based Services (LBS). Within each sub-population, the human-to-human transmission of COVID-19 is modeled us- ing a compartmental representation of the disease where in- dividuals can occupy one of the following states: Susceptible (S), Latent (L), Infectious (I) and Removed (R). Susceptible individuals can acquire the virus through contacts with indi- viduals in the infectious compartment, and become latent, meaning they are infected but can not transmit the infection yet. Latent individuals progress to the infectious stage with a rate inversely proportional to the latent period (which we as- sume to have the same duration as the incubation period), and infectious individuals progress into the removed stage with a rate inversely proportional to the infectious period. The sum of the mean latent and infectious periods defines the generation time. Removed individuals represent those who can no longer infect others, meaning they were isolated, hospitalized, have recovered, or died.
The model generates an ensemble of possible epidemic scenarios described by the number of newly generated infec- tions, times of disease arrival in each subpopulation, and the number of traveling infection carriers. We assume a starting date of the epidemic that falls between 11/15/2019 and 12/1/2019, with 40 cases caused by zoonotic exposure (8–11). The transmission dynamic is calibrated by using an Approxi- mate Bayesian Computation approach (12) to estimate the posterior distribution of the basic reproductive number R0 by exploring the likelihood of importation of COVID-19
infections to international locations (13). We assume that the overall global detection of imported cases can be as low as 40% (14, 15). Data on importation of cases were obtained from currently available published line lists (16, 17).
We have performed a sensitivity analysis by considering different combinations of average latent and infectious peri- ods, detection rates, initial conditions, and a generation time (Tg) ranging from 6 to 11 days based on plausible ranges from the SARS epidemic and recent analysis of COVID-19 data (16, 18–23). Details and sensitivity analysis on all parameters are reported in (12). In the following we report the results for generation time Tg = 7.5 days (20). The obtained posterior dis- tribution provides an average reproductive number R0 = 2.57 [90% CI 2.37-2.78], and a doubling time measured at Td = 4.2 days [90% CI 3.8-4.7]. The obtained values are in the same range as previous analyses based on early COVID-19 data (9, 20, 24–26). Although the calibration obtained for different generation times provides different posterior distributions for R0, in the early stages of the epidemic the prevalence of infections and case importations are determined by the epi- demic growth rate and the obtained results (12) are con- sistent with those reported here.
Wuhan travel ban
On 22 January 2020, the projected median number of cases with no travel restrictions for Mainland China excluding Wu- han is 7,474 [90% CI 3,529-16,142]. The overwhelming major- ity of cases are in Wuhan with a median number of 117,584 [90% CI 62,468-199,581]. To analyze the effect of the travel ban from Wuhan, we implemented long-range travel re- strictions beginning on 23 January (airport shut down). Fur- thermore, mobility limitations within Mainland China are modeled by using de-identified and aggregated domestic pop- ulation movement data between Chinese provinces for Feb- ruary 2020 as derived from Baidu Location-Based Services (LBS) (12).
Initially, we assume no changes in the transmissibility and disease dynamics: i.e., the status quo scenario. The model output shows no noticeable differences in the epidemic tra- jectory of Wuhan, while it shows a delay of about 3 days oc- curring for other locations in Mainland China (see Fig. 1A). The overall reduction of cases in Mainland China excluding Wuhan is close to 10% by 31 January 2020, with a relative reduction of cases across specific locations varying in a range from 1% to 58% (Fig. 2). With a doubling time of 4-5 days, this level of reduction corresponds to only a modest delay of the epidemic trajectory of 1 to 6 days in Mainland China. These results are in agreement with estimates resulting from the combination of epidemiological and human mobility data (27). The model indicates clearly that as of 23 January 2020, the epidemic was seeded in several locations across Mainland China. As an independent validation test, we show in Fig. 1B,
the cumulative number of cases in Mainland China provinces through 1 February 2020, as reported from the official WHO situation report (28), and compare these results with model projections. The model projections are highly correlated with the observed data (Pearson’s r = 0.74, P < 0.00001), although as expected we find that there are significantly fewer re- ported cases than projected (See Fig. 1B). If we assume that the number of reported cases in the WHO  situation  report and in the simulation are related through a simple binomial stochastic sampling process, we find that the median ascer- tainment rate of detecting an infected individual in Mainland China is equal to 24.4% [IQR: 12.7%, 35.8%]. In other words, the modeling results suggest that in Mainland China only one out of four cases are detected and confirmed.

Relative risk of case importation
The model also allows us to estimate the number of case im- portations in international locations from Mainland China. In Fig. 1C we report the mean number of total international importation events in a fully status quo scenario compared to the presence of a travel ban. We find a 77% reduction in cases imported from Mainland China to other countries as a result of the Wuhan travel ban in early February. While the number of cases imported internationally initially shows a marked de- crease, it picks up again in the following weeks with impor- tation from locations in Mainland China. The model indicates that after the travel restrictions in Wuhan are implemented on 23 January, the top 5 ranked cities as the origin of inter- national case importations are Shanghai, Beijing, Shenzhen, Guangzhou, and Kunming. Similarly, the model can rank countries across the world according to the relative risk of importing cases from Mainland China. More precisely, the relative risk is defined for each country Y as the relative prob- ability P(Y) that a single infected individual travels from the areas affected by the epidemic to that specific destination Y. In other words, given the occurrence of one exported case, P(Y) is the relative probability that the disease carrier will appear in location Y, with respect to any other possible loca- tion. This risk depends on the travel flow from cities in Main- land China to other countries and the disease prevalence in those cities. It is also worth noting that the traffic flows used in the model are origin-destination data that do not depend on traveling routes; i.e., a proxy for the actual mobility de- mand across cities. In Fig. 3 we provide a visualization of how each one of the top cities in Mainland China contribute to the relative risk of the top 20 countries at risk of importation for the dates before and after the travel ban in Wuhan was in effect. In particular, before the travel ban 86% of the inter- nationally imported cases originated from Wuhan. After the travel ban, the top 10 contributors to the relative risk are needed to account for at least 80% of the internationally im- ported cases where the top three contributors are: Shanghai
 
(28.1%), Beijing (14%), and Shenzhen (12.8%). In terms of rel- ative risk of importation, the countries at higher risk of im- portation after the implementation of the Wuhan travel ban are: Japan (11% pre-travel ban, 13.9% post-travel ban), Thai- land (22.8% pre-travel ban, 13% post-travel ban), Republic of Korea (7.4% pre-travel ban, 11.3% post-travel ban), Taiwan (9.5% pre-travel ban, 10% post-travel ban), and USA (4.7% pre-travel ban, 5.7% post-travel ban).

International travel restrictions and transmissibility reduction
Starting early February 2020, 59 airline companies sus- pended or limited flights to Mainland China and several countries including USA, Russia, Australia, and Italy have also imposed government issued travel restrictions (29–34). It is difficult to calculate exactly the level of traffic reduction imposed by these measures. For this reason, we analyze here two major scenarios in which international travel restrictions produce a 40% and 90% overall traffic reduction to and from Mainland China. A relative reduction of transmissibility could be achieved through early detection and isolation of cases, as well as behavioral changes and awareness of the dis- ease in the population. Along with travel reductions, we con- sider three scenarios concerning disease transmissibility: i) a status quo situation with the same transmissibility found from the model calibration through 23 January 2020; ii) a moderate relative reduction of the original transmissibility (25%), corresponding to a transmissibility dampening factor of r = 0.75; and iii) a strong reduction (50%) of the original transmissibility (r = 0.50). In Fig. 4 we show the combined effects of the travel and transmissibility reductions on the ep- idemic incidence in Mainland China and the number of ex- ported cases to other countries.
The simulated scenarios show that even in the case of 90% travel reductions (Fig. 4D), if transmissibility is not reduced (r = 1), the epidemic in Mainland China is delayed for no more than 2 weeks. The model projects that in the status quo scenario the peak of the epidemic in Mainland China is reached at the end of April – early May 2020. It is worth re- marking that the epidemic peak in Wuhan in the absence of transmissibility reductions would fall in the first week of March 2020. The number of cases imported in other coun- tries (Fig. 4, A to C) is initially affected by a tenfold reduction, but by 1 March 2020 when there is no transmissibility reduc- tion (r = 1), this number has reached again the levels of 170 and 35 detected cases per day for the 40% and 90% travel restrictions scenarios, respectively. The concurrent presence of both travel and transmissibility reductions, however, pro- duce a much larger synergistic effect visible by both delaying the epidemic activity in Mainland China and the number of internationally imported cases. In the moderate transmissi- bility reduction scenarios (r = 0.75) the epidemic peak is
 
delayed to late June 2020 and the total number of interna- tional case importations by 1 March 2020 are 26 and 5 de- tected cases per day for the 40% and 90% travel restrictions scenarios, respectively. Even larger travel limitations (>90%) will extend the period of time during which the importation of cases is greatly reduced. The strong transmissibility reduc- tion (r = 0.5) along with travel restrictions does delay the ep- idemic growth in Mainland China that never surpasses the daily incidence of 1 case per 1,000 in Mainland China, and the number of imported cases at international destinations are always in the single digit range. The effect of the transmissi- bility reduction is visible also on the short term epidemic curve in Mainland China as shown in Fig. 1A, with a drastic reduction of the growth of the number of cases by 22 Febru- ary 2020 with respect to the status quo epidemic curve. In Fig. 1C, we also report the estimated number of detected in- ternational importations estimated by the model in the strong transmissibility reduction scenario. The results are in good agreement with the data collected from the travel his- tory of international imported cases after 23 January 2020 (16, 17). Similar results are obtained also by assuming that the transmissibility reduction interventions are successful in bringing the reproductive number below the epidemic threshold in the second half of February as data from Main- land China seems to suggest (28).
Finally, it is worth remarking that a large number of im- ported infected individuals from Mainland China were unde- tected and have been potentially dispersed to international locations. By 1 February 2020 in the strong transmissibility reduction scenario the model estimates 101 [90% CI 50-173] importation events with one or more potential cases that could be seeding multiple epidemic outbreaks across the world, thus potentially leading to the international expansion of the COVID-19 epidemic. This finding is consistent with the emergence of COVID-19 outbreaks in countries across the world, including Italy, Republic of South Korea and Iran in the second half of February 2020.
Our analysis, as with all modeling exercises, has several limitations and assumptions to consider. The model parame- ters such as generation time and incubation period are cho- sen based on early results on the COVID-19 outbreak and prior knowledge of SARS and MERS coronavirus epidemiol- ogy. While the model is stable to variations in these parame- ters, more information on the key characteristic of the disease would considerably reduce uncertainties. The transmission and mobility model does not account, at this stage, for heter- ogeneities due to age differences in susceptibility and contact patterns. The calibration of the model does not consider cor- relations among importations (family travel) and assumes that travel probabilities are homogeneous across all individ- uals in the catchment area of each transportation hub. We were not able to find reliable data sources on the effectiveness
of containment measures in place in Mainland China before 23 January (e.g., body temperature screening for departure in Wuhan International airport) which are thus not included in the model. In the travel restriction scenario we assume long term enforcement of individual mobility restrictions (travel was restricted until the end of June 2020). This might not be a feasible nor sustainable policy for such a long period of time.

Discussion
The analysis of the COVID-19 outbreak and the modeling as- sessment of the effects of travel limitations could be instru- mental to national and international agencies for public health response planning. We show that by 23 January 2020, the epidemic had already spread to other cities within Main- land China. The travel quarantine around Wuhan has only modestly delayed the epidemic spread to other areas of Main- land China. This is in agreement with separate studies on the diffusion of the SARS-CoV-2 virus in Mainland China (27, 35, 36). The model indicates that while the Wuhan travel ban was initially effective at reducing international case importations, the number of cases observed outside Mainland China will resume its growth after 2-3 weeks from cases that originated elsewhere. Furthermore, the modeling study shows that ad- ditional travel limitations up to 90% of the traffic have a mod- est effect unless paired with public health interventions and behavioral changes that achieve a considerable reduction in the disease transmissibility (37). The model also indicates that even in the presence of the strong travel restrictions in place to and from Mainland China since 23 January 2020, a large number of individuals exposed to the SARS-CoV-2 have been traveling internationally without being detected. Mov- ing forward we expect that travel restrictions to COVID-19 affected areas will have modest effects, and that transmis- sion-reduction interventions will provide the greatest benefit to mitigate the epidemic. The above results provides data with potential uses for the definition of optimized contain- ment schemes and mitigation policies that includes the local and international dimension of the COVID-19 epidemic.
