# Supplementary material for: Stance markers in English medical research articles and newspaper opinion columns: A comparative corpus-based study
Source: PLoS One. 2021 Mar 8;16(3):e0247981. doi: 10.1371/journal.pone.0247981 (PMC7939291; doi:10.1371/journal.pone.0247981)
Supplement: S1 File — (ZIP) [file pone.0247981.s001.zip › Supporting information/supporting information 4/Medical RA data/41-science.txt]

Substantial undocumented infection facilitates the rapid dissemination of novel coronavirus (SARS-CoV2)
Estimation of the prevalence and contagiousness of undocumented novel coronavirus (SARS-CoV2)
infections is critical for understanding the overall prevalence and pandemic potential of this disease. Here
we use observations of reported infection within China, in conjunction with mobility data, a networked
dynamic metapopulation model and Bayesian inference, to infer critical epidemiological characteristics
associated with SARS-CoV2, including the fraction of undocumented infections and their contagiousness.
We estimate 86% of all infections were undocumented (95% CI: [82%–90%]) prior to 23 January 2020
travel restrictions. Per person, the transmission rate of undocumented infections was 55% of documented
infections ([46%–62%]), yet, due to their greater numbers, undocumented infections were the infection
source for 79% of documented cases. These findings explain the rapid geographic spread of SARS-CoV2
and indicate containment of this virus will be particularly challenging.

The novel coronavirus that emerged in Wuhan, China (SARS-CoV2) at the end of 2019 quickly spread to all Chinese provinces and, as of 1 March 2020, to 58 other countries (1, 2).
Efforts to contain the virus are ongoing; however, given the
many uncertainties regarding pathogen transmissibility and
virulence, the effectiveness of these efforts is unknown.
The fraction of undocumented but infectious cases is a
critical epidemiological characteristic that modulates the
pandemic potential of an emergent respiratory virus (3–6).
These undocumented infections often experience mild, limited or no symptoms and hence go unrecognized, and, depending on their contagiousness and numbers, can expose a
far greater portion of the population to virus than would otherwise occur. Here, to assess the full epidemic potential of
SARS-CoV2, we use a model-inference framework to estimate
the contagiousness and proportion of undocumented infections in China during the weeks before and after the shutdown of travel in and out of Wuhan.
We developed a mathematical model that simulates the
spatiotemporal dynamics of infections among 375 Chinese
cities (see supplementary materials). In the model, we divided infections into two classes: (i) documented infected individuals with symptoms severe enough to be confirmed, i.e.,
observed infections; and (ii) undocumented infected individuals. These two classes of infection have separate rates of
transmission: β, the transmission rate due to documented infected individuals; and μβ, the transmission rate due to undocumented individuals, which is β reduced by a factor μ.
Spatial spread of SARS-CoV2 across cities is captured by
the daily number of people traveling from city j to city i and
a multiplicative factor. Specifically, daily numbers of travelers between 375 Chinese cities during the Spring Festival pe-
riod (“Chunyun”) were derived from human mobility data
collected by the Tencent Location-based Service during the
2018 Chunyun period (1 February–12 March 2018) (7). Chun-yun is a period of 40 days—15 days before and 25 days after
the Lunar New Year—during which there are high rates of
travel within China. To estimate human mobility during the
2020 Chunyun period, which began 10 January, we aligned
the 2018 Tencent data based on relative timing to the Spring
Festival. For example, we used mobility data from 1 February
2018 to represent human movement on 10 January 2020, as
these days were similarly distant from the Lunar New Year.
During the 2018 Chunyun, a total of 1.73 billion travel events
were captured in the Tencent data; whereas 2.97 billion trips
are reported (7). To compensate for underreporting and reconcile these two numbers, a travel multiplicative factor, θ,
which is greater than 1, is included (see supplementary materials).
To infer SARS-CoV2 transmission dynamics during the
early stage of the outbreak, we simulated observations during
10–23 January 2020 (i.e., the period before the initiation of  travel restrictions, fig. S1) using an iterated filter-ensemble
adjustment Kalman filter (IF-EAKF) framework (8–10). With
this combined model-inference system, we estimated the trajectories of four model state variables (S i , E i ,
r
i
I ,
u
i
I : the susceptible, exposed, documented infected, and undocumented
infected sub-populations in city i) for each of the 375 cities,
while simultaneously inferring six model parameters (Z, D, μ,
β, α, θ: the average latent period, the average duration of in-
fection, the transmission reduction factor for undocumented
infections, the transmission rate for documented infections;
the fraction of documented infections, and the travel multiplicative factor).
Details of model initialization, including the initial seed-
ing of exposed and undocumented infections, are provided in
the supplementary materials. To account for delays in infection confirmation, we also defined a time-to-event observation model using a Gamma distribution (see supplementary
materials). Specifically, for each new case in group
r
i
I , a reporting delay t d (in days) was generated from a Gamma distribution with a mean value of T d . In fitting both synthetic
and the observed outbreaks, we performed simulations with
the model-inference system using different fixed values of T d
(6 days ≤ T d ≤ 10 days) and different maximum seeding,
Seed max (1500 ≤ Seed max ≤ 2500) (see supplementary materials,
fig. S2). The best fitting model-inference posterior was identified by log-likelihood.
We first tested the model-inference framework versus alternate model forms and using synthetic outbreaks generated by the model in free simulation. These tests verified the abil-
ity of the model-inference framework to accurately estimate
all six target model parameters simultaneously (see supplementary methods and figs. S3 to S14). Indeed, the system
could identify a variety of parameter combinations and distinguish outbreaks generated with high α and low μ from low
α and high μ. This parameter identifiability is facilitated by
the assimilation of observed case data from multiple (375) cities into the model-inference system and the incorporation of
human movement in the mathematical model structure (see
supplementary methods and figs. S15 and S16).
We next applied the model-inference framework to the
observed outbreak before the travel restrictions of 23 January—a total of 801 documented cases throughout China, as
reported by 8 February 2020 (1). Figure 1, A to C, shows simulations of reported cases generated using the best-fitting
model parameter estimates. The distribution of these stochastic simulations captures the range of observed cases well.
In addition, the best-fitting model captures the spread of infections with the novel coronavirus (COVID-19) to other cities
in China (fig. S17). Our median estimate of the effective reproductive number, R e —equivalent to the basic reproductive
number (R 0 ) at the beginning of the epidemic—is 2.38 (95% CI: 2.04−2.77), indicating a high capacity for sustained transmission of COVID-19 (Table 1 and Fig. 1D). This finding aligns
with other recent estimates of the reproductive number for
this time period (6, 11–15). In addition, the median estimates
for the latent and infectious periods are approximately 3.69
and 3.48 days, respectively. We also find that, during 10–23
January, only 14% (95% CI: 10–18%) of total infections in
China were reported. This estimate reveals a very high rate of
undocumented infections: 86%. This finding is independently corroborated by the infection rate among foreign
nationals evacuated from Wuhan (see supplementary materials). These undocumented infections are estimated to have
been half as contagious per individual as reported infections
(μ = 0.55; 95% CI: 0.46–0.62). Other model fittings made using alternate values of T d and Seed max or different distribu-
tional assumptions produced similar parameter estimates
(figs. S18 to S22), as did estimations made using an alternate
model structure with separate average infection periods for
undocumented and documented infections (see supplementary methods, table S1). Further sensitivity testing indicated
that α and μ are uniquely identifiable given the model structure and abundance of observations utilized (see supplemen-
tary methods and Fig. 1, E and F). In particular, Fig. 1F shows
that the highest log-likelihood fittings are centered in the
95% CI estimates for α and μ and drop off with distance from
the best fitting solution (α= 0.14 and μ = 0.55).
Using the best-fitting model (Table 1 and Fig. 1), we estimated 13,118 (95% CI: 2,974–23,435) total new COVID-19 in-
fections (documented and undocumented combined) during
10–23 January in Wuhan city. Further, 86.2% (95% CI: 81.5%–
89.8%) of all infections were infected from undocumented
cases. Nationwide, the total number of infections during 10–
23 January was 16,829 (95% CI: 3,797–30,271) with 86.2%
(95% CI: 81.6%–89.8%) infected by undocumented cases.
To further examine the impact of contagious, undocumented COVID-19 infections on overall transmission and re-
ported case counts, we generated a set of hypothetical
outbreaks using the best-fitting parameter estimates but with
μ = 0, i.e., the undocumented infections are no longer conta-
gious (Fig. 2). We find that without transmission from undocumented cases, reported infections during 10–23 January are
reduced 78.8% across all of China and 66.1% in Wuhan. Further, there are fewer cities with more than 10 cumulative doc-
umented cases: only 1 city with more than 10 documented
cases versus the 10 observed by 23 January (Fig. 2). This finding indicates that contagious, undocumented infections facil-
itated the geographic spread of SARS-CoV2 within China.
We also modeled the transmission of COVID-19 in China
after 23 January, when greater control measures were effected. These control measures included travel restrictions
imposed between major cities and Wuhan; self-quarantine
and contact precautions advocated by the government; and more available rapid testing for infection confirmation (11,
12). These measures along with changes in medical care-seeking behavior due to increased awareness of the virus and in-
creased personal protective behavior (e.g., wearing of
facemasks, social distancing, self-isolation when sick), likely
altered the epidemiological characteristics of the outbreak after 23 January. To quantify these differences, we re-estimated
the system parameters using the model-inference framework
and city-level daily cases reported between 24 January and 8
February. As inter-city mobility was restricted after 23 January, we tested two altered travel scenarios:
(i) scenario 1: a 98% reduction of travel in and out of Wuhan
and an 80% reduction of travel between all other cities, as
indicated by changes in the Baidu Mobility Index (16) (table
S2); and (ii) scenario 2: a complete stoppage of inter-city
travel (i.e., θ to 0) (see supplementary methods for more details).
The results of inference for the 24 January–8 February period are presented in Table 2, figs. S23 to S26, and table S3.
As control measures have continually shifted, we present estimates for both 24 January–3 February (Period 1) and
24 January–8 February (Period 2). For both periods, the bestfitting model for Scenario 1 had a reduced reporting delay, T d ,
of 6 days (vs. 10 days before 23 January), consistent with
more rapid confirmation of infections. Estimates of both the
latency and infectious periods were similar to those made for
10–23 January; however, α, β, and R e all shifted considerably.
The transmission rate of documented cases, β, dropped to
0.52 (95% CI: 0.39–0.71) during Period 1 and 0.35 (95% CI:
0.27–0.50) during Period 2, less than half the estimate prior
to travel restrictions (Table 2). The fraction of all infections
that were documented, α, was estimated to be 0.65 (95% CI:
0.60–0.69), i.e., 65% of infections were documented during
Period 1, up from 14% prior to travel restrictions, and remained nearly the same for Period 2. The reproductive num-
ber was 1.36 (95% CI: 1.14–1.63) during Period 1 and 0.99 (95%
CI: 0.76–1.33) during Period 2, down from 2.38 prior to travel
restrictions. While the estimate for the relative transmission
rate, μ, is lower than before 23 January, the contagiousness
of undocumented infections, represented by μβ, was substantially reduced, possibly reflecting that only very mild, less
contagious infections remain undocumented or that individual protective behavior and contact precautions have proven
effective. Similar parameter estimates are derived under Scenario 2 (no travel at all) (table S3). These inference results for
both Period 1 and 2 should be interpreted with caution as
care-seeking behavior and control measures were continually
in flux at these times.
Overall, our findings indicate that a large proportion of
COVID-19 infections were undocumented prior to the implementation of travel restrictions and other heightened control
measures in China on 23 January, and that a large proportion of the total force of infection was mediated through these un-
documented infections (Table 1). This high proportion of undocumented infections, many of whom were likely not
severely symptomatic, appears to have facilitated the rapid
spread of the virus throughout China. Indeed, suppression of
the infectiousness of these undocumented cases in model
simulations reduces the total number of documented cases
and the overall spread of SARS-CoV2 (Fig. 2). In addition, the
best-fitting model has a reporting delay of 9 days from initial
infectiousness to confirmation; in contrast line-list data for
the same 10–23 January period indicates an average 6.6 day
delay from initial manifestation of symptoms to confirmation
(17). This discrepancy suggests pre-symptomatic shedding
may be typical among documented infections. The relative
timing of viremia and shedding onset and peak versus symptom onset and peak has been shown to potentially affect outbreak control success (18).
Our findings also indicate that a radical increase in the
identification and isolation of currently undocumented infections would be needed to fully control SARS-CoV2. Increased
news coverage and awareness of the virus in the general population have already likely prompted increased rates of seeking medical care for respiratory symptoms. In addition,
awareness among healthcare providers, public health officials and the availability of viral identification assays suggest
that capacity for identifying previously missed infections has
increased. Further, general population and government response efforts have increased the use of face masks, restricted
travel, delayed school reopening and isolated suspected persons, all of which could additionally slow the spread of SARS-CoV2.
Combined, these measures are expected to increase reporting rates, reduce the proportion of undocumented infections, and decrease the growth and spread of infection.
Indeed, estimation of the epidemiological characteristics of
the outbreak after 23 January in China, indicate that government control efforts and population awareness have reduced
the rate of spread of the virus (i.e., lower β, μβ, R e ), increased
the reporting rate, and lessened the burden on already overextended healthcare systems.
Importantly, the situation on the ground in China is
changing day-to-day. New travel restrictions and control
measures are being imposed on new populations in different
cities, and these rapidly varying effects make certain estimation of the epidemiological characteristics for the outbreak
difficult. Further, reporting inaccuracies and changing care-seeking behavior add another level of uncertainty to our esti-
mations. While the data and findings presented here indicate
that travel restrictions and control measures have reduced
SARS-CoV2 transmission considerably, whether these controls are sufficient for reducing R e below 1 for the length of
time needed to eliminate the disease locally and prevent a  rebound outbreak once control measures are relaxed is un-
clear. Further, similar control measures and travel restrictions would have to be implemented outside China to
prevent reintroduction of the virus.
The results for 10–23 January 2020 delineate the characteristics of the SARS-CoV2 moving through a developed soci-
ety, China, without major restrictions or control. These
findings provide a baseline assessment of the fraction of undocumented infections and their relative infectiousness for
such an environment. However, differences in control activity, viral surveillance and testing, and case definition and re-
porting would likely impact rates of infection documentation.
Thus, the key findings, that 86% of infections went undocumented and that, per person, these undocumented infections
were 55% as contagious as documented infections, could shift
in other countries with different control, surveillance and reporting practices.
Our findings underscore the seriousness and pandemic
potential of SARS-CoV2. The 2009 H1N1 pandemic influenza
virus also caused many mild cases, quickly spread globally,
and eventually became endemic. Presently, there are four, endemic, coronavirus strains currently circulating in human
populations (229E, HKU1, NL63, OC43). If the novel coronavirus follows the pattern of 2009 H1N1 pandemic influenza,
it will also spread globally and become a fifth endemic coronavirus within the human population.
