# Supplementary material for: Stance markers in English medical research articles and newspaper opinion columns: A comparative corpus-based study
Source: PLoS One. 2021 Mar 8;16(3):e0247981. doi: 10.1371/journal.pone.0247981 (PMC7939291; doi:10.1371/journal.pone.0247981)
Supplement: S1 File — (ZIP) [file pone.0247981.s001.zip › Supporting information/supporting information 4/Medical RA data/42-Science.txt]

Quantifying SARS-CoV-2 transmission suggests epidemic control with digital contact tracing
The newly emergent human virus SARS-CoV-2 is resulting in high fatality rates and incapacitated health
systems. Preventing further transmission is a priority. We analyzed key parameters of epidemic spread to
estimate the contribution of different transmission routes and determine requirements for case isolation
and contact-tracing needed to stop the epidemic. We conclude that viral spread is too fast to be contained
by manual contact tracing, but could be controlled if this process was faster, more efficient and happened
at scale. A contact-tracing App which builds a memory of proximity contacts and immediately notifies
contacts of positive cases can achieve epidemic control if used by enough people. By targeting
recommendations to only those at risk, epidemics could be contained without need for mass quarantines
(‘lock-downs’) that are harmful to society. We discuss the ethical requirements for an intervention of this
kind.

COVID-19 is a rapidly spreading infectious disease caused
by the novel coronavirus SARS-COV-2, a betacoronavirus,
which has now established a global pandemic. Around half
of infected individuals become reported cases, and with intensive care support, the case fatality rate is approximately
2% (1). More concerning is that the proportion of cases requiring intensive care support is 5%, and patient management is complicated by requirements to use personal
protective equipment and engage in complex decontamination procedures (2). Fatality rates are likely to be higher in
populations older than in Hubei province (such as in Europe), and in low-income settings where critical care facilities are lacking (3). In (4) the public health cost of failing to
achieve sustained epidemic suppression was estimated as
250,000 lives lost in the next few months in Great Britain,
and 1.1-1.2 million in the USA, even with the strongest possible mitigation action to ‘flatten the curve’. Even modest
outbreaks will see fatality rates climb as hospital capacity is
overwhelmed, and the indirect effects caused by compromised health care services have yet to be quantified.
No treatment is currently available, and a vaccine will
not be available for several months (as of March 2020) at
the earliest. The only approaches that we currently have
available to stop the epidemic are those of classical epidemic control, such as case isolation, contact tracing and quarantine, physical distancing and hygiene measures.
The basic reproduction number R 0 is the typical number
of infections caused by an individual in the absence of widespread immunity. Once immunity becomes widespread, the
effective reproduction number R will become lower than R 0
and once R is less than 1, the population has herd immunity
and the epidemic declines. Immunity can only safely be obtained by vaccination. Here we use the term “sustained epidemic suppression” to mean a reduction of the reproduction
number R to less than 1 by changing non-immunological
conditions of the population that affect transmission, such
as social contact patterns.
The biological details of transmission of betacoronaviruses are known in general terms: these viruses can pass
from one individual to another through exhaled droplets (5),
aerosol (6), contamination of surfaces (7), and possibly
through fecal-oral contamination (8). Here we compare different transmission routes that are more closely aligned to
their implications for prevention. Specifically, we propose
four categories:
I. Symptomatic transmission: direct transmission from
a symptomatic individual, through a contact that can be
readily recalled by the recipient.
II. Pre-symptomatic transmission: direct transmission
from an individual that occurs before the source individual
experiences noticeable symptoms. (Note that this definition
may be context specific, for example based on whether it is
the source or the recipient who is asked whether the symptoms were noticeable.)
III. Asymptomatic transmission: direct transmission
from individuals who never experience noticeable symptoms. This can only be established by follow-up, as single
time-point observation cannot fully distinguish asymptomatic from pre-symptomatic individuals.
IV. Environmental transmission: transmission via contamination, and specifically in a way that would not typical-
ly be attributable to contact with the source in a contact
survey (i.e., this does not include transmission pairs who
were in extended close contact, but for whom in reality the
infectious dose passed via the environment instead of more
directly). These could be identified in an analysis of spatial
movements.
We acknowledge that boundaries between these categories may be blurred, but defined broadly these categories
have different implications for prevention, responding differently to classical measures of case isolation and quaran-
tining contacts (9, 10) (and for a specific application to COVID-19 see below (11)).
Evidence exists for each of these routes of transmission:
symptomatic (12), pre-symptomatic (13); asymptomatic (14);
and environmental (12). For prevention, the crucial information is the relative frequency of different routes of
transmission so as to allocate finite resources between different intervention strategies.
Li et al. (12) presented self-reported data on exposure
for the first 425 cases in Wuhan; some of these recorded
visits to the Huanan Seafood Wholesale Market. The generalizability of transmission in that setting to other settings is
highly uncertain, as this large-scale event seeded the epidemic in the absence of any knowledge about the disease.
After closure of the Huanan Seafood Wholesale Market on
January 1, 2020, of 240 cases with no exposure to any wet
market, 200 individuals (83%) reported no exposure to an
individual with respiratory symptoms. Inaccurate recall may
explain some responses, including failing to notice symptoms were exceptional at a time before awareness of the
disease began, but it is unlikely to be as much as 83% of
them, implying that many individuals were infected by nonsymptomatic individuals.
The situation in Singapore at first glance appears different, since unlike in Wuhan, many individuals were linked to
an identified symptomatic source. However, the main difference is that the linkage was retrospective, such that linkage could be established even if transmission occurred
before a case was symptomatic. As of March 5, 2020, there were 117 cases, of which 25 were imported. By devoting considerable resources, including police investigation, 75 of the
92 cases of local transmission were traced back to their presumed exposure, either to a known case or to a location
linked to spread (15). Linking cases via a location generally
includes the possibility of environmentally mediated transmission. Therefore, the large fraction of traceable transmis-
sion in Singapore does not contradict the large fraction
without symptomatic exposure in Wuhan. However, it does
suggest that transmission from asymptomatic, rather than
pre-symptomatic, individuals is not a major driver of
spread. Although serological surveys are currently lacking,
other lines of evidence suggest that the scenario of many
asymptomatic infections for each symptomatic one is unlikely. Testing 1,286 close contacts of confirmed cases found
that, among 98 individuals testing positive, only 20% did
not have symptoms at first clinical assessment (16). Among
634 individuals testing positive on board the Diamond Princess cruise ship, the proportion of individuals without
symptoms was found to be 52%; the proportion who were
asymptomatic (rather than pre-symptomatic) was estimated
as 18% (17). Testing of passengers on board six repatriation
flights from Wuhan suggest that 40-50% of infections were
not identified as cases (4, 18). Mild cases have been found to
have viral loads 60-fold less than severe cases (19) and it is
likely that the viral loads of asymptomatic individuals are
lower still, with possible implications for infectiousness and
diagnosis.
The most accurate and robust quantification of the relative frequency of routes of transmission would be a well-
designed prospective cohort study with detailed journal and
phylogenetic investigations. However, the current global
emergency requires timely estimates using imperfect data
sources. We performed a detailed analysis of the timing of
events in defined transmission pairs, derived the generation
time distribution, and attributed a probability for each pair
that transmission was pre-symptomatic. We also fit a mathematical model of infectiousness through the four routes
discussed above, over the course of infection. This allowed
us to calculate R 0 , estimate the proportion of transmission
from different routes, and make predictions about whether
contact tracing and isolation of known cases is enough to
prevent spread of the epidemic.
Estimating SARS-CoV-2 transmission parameters
We used the exponential growth rate of the epidemic, r,
from the early stages of the epidemic in China, such that the
effect of control measures discussed later will be relative to
the early stages of an outbreak, exemplified by baseline contact patterns and environmental conditions in Hubei during
that period. We note that this assumption is implicit in
many estimates of R 0 . The epidemic doubling time T 2 is  equal to log e (2) / r. We used the value r = 0.14 per day (20),
corresponding to a doubling time of 5.0 days.
The incubation period is defined as the time between
infection and onset of symptoms. It is estimated as the time
between exposure and report of noticeable symptoms. We
used the incubation period distribution calculated by (21).
The distribution is lognormal with mean 5.5 days, median
5.2 days and standard deviation 2.1 days, and is included
with our results in Fig. 1.
The generation time is defined for source-recipient
transmission pairs as the time between the infection of the
source and the infection of the recipient. Because time of
infection is generally not known, the generation time is often approximated by the serial interval, which is defined as
the time between the onset of symptoms of the source and
the onset of symptoms of the recipient. We did not take that
approach here; instead, we directly estimated the generation time distribution from 40 source-recipient pairs. These
pairs were manually selected according to high confidence
of direct transmission inferred from publicly available
sources at the time of writing (March, 2020), and with
known time of onset of symptoms for both source and recipient. We combined dates of symptom onset with intervals of
exposure for both source and recipient (when available) and
the above distribution of incubation times and from these
inferred the distribution of generation times. The distribution is best described by a Weibull distribution (AIC=148.4,
versus 149.9 for gamma and 152.3 for lognormal distribution) with mean and median equal to 5.0 days and standard
deviation of 1.9 days, shown in the left panel of Fig. 1. We
also show the results of sensitivity analysis to different functional forms, and compare to two previously published seri-
al interval distributions in (12, 22). Uncertainty in the fit of
the distribution is shown in fig. S1. Our distribution is robust with respect to the choice of transmission events (fig.
S2). Correlation in the uncertainty between the inferred
mean and standard deviation is shown in fig. S3. The distribution of serial intervals for these pairs is shown in fig. S4.
The countries from which the transmission pair data was
obtained are shown in fig. S5.
For each of the 40 transmission pairs we estimated the
posterior probability that transmission was presymptomatic, i.e., occurred before the onset of symptoms in
the infector. We used a Bayesian approach with an uninformative prior (transmission before or after symptoms
equally likely). The 40 probabilities inferred are shown in
the right panel of Fig. 1; the mean probability is 37% (95%
CI: 27.5% - 45%), which can be interpreted as the fraction of
pre-symptomatic transmission events out of pre-
symptomatic plus symptomatic transmission events. This
mean probability over all pairs approximates our prior, but
the bimodal distribution of individual probabilities in Fig. 1 shows that these are typically far from the prior, i.e., the
data are strongly informative. Uncertainty in the value of
this fraction is shown in fig. S6. The value does not depend
significantly on the choice of prior (figs. S7 and S8), functional form of the distribution of generation times (figs. S9
and S10), or on the choice of transmission events (fig. S11).
A general mathematical model of SARS-CoV-2
infectiousness
We use a mathematical formalism (23) that describes how
infectiousness varies as a function of time since infection, τ,
for a representative cohort of infected individuals. This includes heterogeneity between individuals, and averages over
those individuals who infect few others and those who infect many. This average defines the function β(τ). Infectiousness may change with τ due to both changing disease
biology (notably viral shedding) and changing contact with
others. The area under the β curve is the reproduction
number R 0 .
We decompose β(τ) into four contributions that reflect
our categorization above, namely asymptomatic transmission, pre-symptomatic transmission, symptomatic transmission, and environmental transmission. The area under the
curve of one of these contributions gives the mean total
number of transmissions over one full infection, via that
route - asymptomatic, pre-symptomatic, symptomatic or
environmental - which we define to be R A , R P , R S and R E respectively. The sum of these is R 0 .
The mathematical form for β(τ) is:
β s (τ) is the infectiousness of an individual currently either
symptomatic or pre-symptomatic, at age-of-infection τ. Other parameters in this expression, and those feeding into it
indirectly, are listed in Table 1. A detailed discussion of this
expression including its assumptions is found in the supplementary materials. The priors chosen for parameters not
directly calculated from data are shown in fig. S12. The infectiousness model result using central values of all parameters is shown in Fig. 2.
By drawing input parameter sets from the uncertainties
shown in Table 1, we quantified our uncertainty in R 0 and
its four contributions. The resulting values are shown in
Table 2 and their underlying distributions are shown in fig.
S13. Two-dimensional distributions showing correlations in
uncertainty are shown in fig. S14. 
The estimate of R P /(R P +R S ) obtained by this method is
0.55 (0.37 - 0.72), which is larger than the estimate of 0.37
(0.28 - 0.45) from our analysis of the 40 transmission pairs
but with overlapping uncertainty.
We define θ as the fraction of all transmissions that do
not come from direct contact with a symptomatic individual: 1 – R S /R 0 . This corresponds to the θ of (9) in the case
where there is only pre-symptomatic and symptomatic
transmission. From Table 2 this is 0.62 (0.50 - 0.92). The
value of θ observed during an exponentially growing epidemic will be distorted when the timing of the different
contributions to transmission occur at different stages of
the infection, due to over-representation of recently infected
individuals. This effect can be calculated through use of the
renewal equation, as was recently done to calculate the distribution of time from onset of COVID-19 symptoms to re-
covery or death (20) (see supplementary materials). We
calculated the θ that would be observed with the early exponential growth seen in China as 0.68 (0.56 - 0.92). The
correction due to the epidemic dynamics is small compared
to parameter uncertainties.
We developed our mathematical model of infectiousness
into a web application where users can test the effect of alternative parameter combinations (24).
Modelling case isolation and contract tracing with
quarantine
We modeled the combined impact of two interventions: (i)
isolation of symptomatic individuals, and (ii) tracing the
contacts of symptomatic cases and quarantining them.
These interventions aim to stop the spread of the virus by
reducing the number of transmissions from both symptomatic individuals and from their contacts (who may not be
symptomatic), while minimizing the impact on the larger
population. In practice, neither intervention will be successful or possible for 100% of individuals. The success rate of
these interventions determines the long-term evolution of
the epidemic. If the success rates are high enough, the combination of isolation and contact tracing/quarantining could
bring R below 1 and therefore effectively control the epidemic.
An analytical mathematical framework for the combined impact of these two interventions on an epidemic was
previously derived in (9). In the supplementary material, we
solve these equations using our infectiousness model above,
i.e., quantifying how the SARS-CoV-2 epidemic is expected
to be controlled or not by case isolation and the quarantining of traced contacts. Our results are shown in Fig. 3. The
black line shows the threshold for epidemic control: combined success rates in the region to the upper right of the
black line are sufficient to reduce R to less than one. The x
axis is the success rate of case isolation, which can be thought of either as the fraction of symptomatic individuals
isolated, assuming perfect prevention of transmission on
isolation, or the degree to which infectiousness of symptomatic individuals is reduced assuming all of them are iso-
lated. The y axis is the success rate of contact tracing;
similarly, this can be thought of as the fraction of all contacts traced, assuming perfectly successful quarantine upon
tracing, or the degree to which infectiousness of contacts is
reduced assuming all of them are traced. These results for
intervention effectiveness, and their dependence on all parameters in our combined analysis, can be explored through
the same web interface as for our model of infectiousness
(24).
Delays in these interventions make them ineffective at
controlling the epidemic (Fig. 3): traditional manual contact
tracing procedures are not fast enough for SARS-CoV-2. A
delay from confirming a case to finding their contacts is not,
however, inevitable. Specifically, this delay can be avoided
by using a mobile phone App.
Epidemic control with instant digital contact tracing
A mobile phone App can make contact tracing and notification instantaneous upon case confirmation. By keeping a
temporary record of proximity events between individuals,
it can immediately alert recent close contacts of diagnosed
cases and prompt them to self-isolate.
Apps with similar aims have been deployed in China.
Public health policy was implemented using an App which
was not compulsory but was required to move between
quarters and into public spaces and public transport. The
App allows a central database to collect data on user movement and coronavirus diagnosis and displays a green, amber
or red code to relax or enforce restrictions on movement.
The database is reported to be analyzed by an artificial intelligence algorithm that issues the color codes (25). The
App is a plug-in for the WeChat and Alipay Apps and has
been generally adopted.
Mainland China outside of Hubei province received significantly more introductions from Wuhan than did any-
where else, following mass movements of people around
Chinese New Year and the start of the Wuhan lockdown
(26). Despite this, sustained epidemic suppression has been
achieved in China: fewer than 150 new cases have been reported each day from March 2 to March 23, down from
thousands each day at the height of the epidemic. South
Korea has also achieved sustained epidemic suppression: 76
new cases on March 24, down from a peak of 909 on February 29, and is also using a mobile phone App for recom-
mending quarantine. Both the Chinese and South Korean
Apps have come under public scrutiny over issues of data
protection and privacy.
With our result in Fig. 3 implying the need for extremely rapid contact tracing, we set out to design a simple and
widely acceptable algorithm from epidemiological first principles, using common smartphone functionality. The method is shown in Fig. 4. The core functionality is to replace a
week’s work of manual contact tracing with instantaneous
signals transmitted to and from a central server. Coronavirus diagnoses are communicated to the server, enabling
recommendation of risk-stratified quarantine and physical
distancing measures in those now known to be possible contacts, while preserving the anonymity of the infected indi-
vidual. Tests can be requested by symptomatic individuals
through the App.
The simple algorithm can easily be refined to be more
informative, for example quarantining areas if local epidemics become uncontrolled, quarantining whole households, or
performing second- or third-degree contact tracing if case
numbers are rising, which would result in more people being preemptively quarantined. Algorithmic recommenda-
tions can also be manually overridden, where public health
officials gather more specific evidence. The App can serve as
the central hub of access to all COVID-19 health services,
information and instructions, and as a mechanism to request food or medicine deliveries during self-isolation.
In the context of a mobile phone App, Fig. 3 paints an
optimistic picture. There is no delay between case confirmation and notification of contacts, leaving the total delay for
the contact quarantine process as that from an individual
initiating symptoms to their confirmation as a case, plus the
delay for notified contacts to enter quarantine. The delay
between symptom development and case confirmation will
decrease with faster testing protocols, and indeed could become instant if presumptive diagnosis of COVID-19 based
on symptoms were accepted in high-prevalence areas. The
delay between contacts being notified and entering quarantine should be minimal with high levels of public under-
standing, as should the delay for case isolation. The efficacy
of contact tracing (the y axis of Fig. 3) can be identified with
the square of the proportion of the population using the
App, multiplied by the probability of the App detecting infectious contacts, multiplied by the fractional reduction in
infectiousness resulting from being notified as a contact.
Ethical considerations
Successful and appropriate use of the App relies on it commanding well-founded public trust and confidence. This
applies to the use of the App itself and of the data gathered.
There are strong, well-established ethical arguments recognizing the importance of achieving health benefits and
avoiding harm. These arguments are particularly strong in
the context of an epidemic with the potential for loss of life
on the scale possible with COVID-19. Requirements for the
intervention to be ethical and capable of commanding the trust of the public are likely to comprise the following. i.
Oversight by an inclusive and transparent advisory board,
which includes members of the public. ii. The agreement
and publication of ethical principles by which the intervention will be guided. iii. Guarantees of equity of access and
treatment. iv. The use of a transparent and auditable algorithm. v. Integrating evaluation and research in the inter-
vention to inform the effective management of future major
outbreaks. vi. Careful oversight of and effective protections
around the uses of data. vii. The sharing of knowledge with
other countries, especially low- and middle-income countries. viii. Ensuring that the intervention involves the minimum imposition possible and that decisions in policy and
practice are guided by three moral values: equal moral respect, fairness, and the importance of reducing suffering
(27). It is noteworthy that the algorithmic approach we propose avoids the need for coercive surveillance, since the system can have very large impacts and achieve sustained
epidemic suppression, even with partial uptake. People
should be democratically entitled to decide whether to
adopt this platform. The intention is not to impose the
technology as a permanent change to society, but we believe
it is under these pandemic circumstances it is necessary and
justified to protect public health.
Discussion
In this study, we estimated key parameters of the SARS-CoV-2 epidemic, using an analytically solvable model of the
exponential phase of spread and of the impact of interventions. Our estimate of R 0 is lower than many previous published estimates, for example (12, 28, 29). These studies
assumed SARS-like generation times; however, the emerging evidence for shorter generation times for COVID-19 implies a smaller R 0 . This means a smaller fraction of
transmissions need to be blocked for sustained epidemic
suppression (R < 1). However, it does not mean sustained
epidemic suppression will be easier to achieve because each
individual’s transmissions occur in a shorter window of
time after their infection, and a greater fraction of them
occurs before the warning sign of symptoms. Specifically,
our approaches suggest that between a third and a half of
transmissions occur from pre-symptomatic individuals. This
is in line with estimates of 48% of transmission being presymptomatic in Singapore and 62% in Tianjin, China (30),
and 44% in transmission pairs from various countries (31).
Our infectiousness model suggests that the total contribution to R 0 from pre-symptomatics is 0.9 (0.2 - 1.1), almost
enough to sustain an epidemic on its own. For SARS, the
corresponding estimate was almost zero (9), immediately
telling us that different containment strategies will be needed for COVID-19.
Transmission occurring rapidly and before symptoms, as we have found, implies that the epidemic is highly unlikely to be contained by solely isolating symptomatic individuals. Published models (9–11, 32) suggest that in practice
manual contact tracing can only improve on this to a limited extent: it is too slow, and cannot be scaled up once the
epidemic grows beyond the early phase, due to limited personnel. Using mobile phones to measure infectious disease
contact networks has been proposed previously (33–35).
Considering our quantification of SARS-CoV-2 transmission,
we suggest that this approach, with a mobile phone App
implementing instantaneous contact tracing, could reduce
transmission enough to achieve R < 1 and sustained epidemic suppression, stopping the virus from spreading further.
We have developed a web interface to explore the uncertainty in our modelling assumptions (24). This will also serve as
an ongoing resource as new data becomes available and as
the epidemic evolves.
We included environmentally mediated transmission
and transmission from asymptomatic individuals in our
general mathematical framework. However, the relative importance of these transmission routes remain speculative
based on current data. Cleaning and decontamination are
being deployed to varying levels in different settings, and
improved estimates of their relative importance would help
inform this as a priority. Asymptomatic infection has been
widely reported for COVID-19, e.g., (14), unlike for SARS
where this was very rare (36). We argue that the reports
from Singapore imply that even if asymptomatic infections
are common, onward transmission from this state is probably uncommon, since forensic reconstruction of the trans-
mission networks has closed down most missing links.
There is an important caveat to this: the Singapore outbreak
to date is small and has not implicated children. There has
been widespread speculation that children could be frequent asymptomatic carriers and potential sources of SARS-CoV-2 (37, 38).
We calibrated our estimate of the overall amount of
transmission based on the epidemic growth rate observed in
China not long after the epidemic started. Growth in Western European countries so far appears to be faster, implying
either shorter intervals between individuals becoming infected and transmitting onwards, or a higher R 0 . We illus-
trate the latter effect in figs. S18 and S19. If this is an
accurate picture of viral spread in Europe and not an artefact of early growth, epidemic control with only case isola-
tion and quarantining of traced contacts appears
implausible in this case, requiring near-universal App usage
and near-perfect compliance. The App should be one tool
among many general preventative population measures
such as physical distancing, enhanced hand and respiratory
hygiene, and regular decontamination.
An App-based intervention could be more powerful than our analysis here suggests, however. The renewal equa-
tion mathematical framework we use, while well adapted to
account for realistic infectiousness dynamics, is not well
adapted to account for benefits of recursion over the transmission network. Once they have been confirmed as cases,
individuals identified by tracing can trigger further tracing,
as can their contacts and so on. This effect was not modeled
in our analysis here. If testing capacity is limited, individuals who are identified by tracing may be presumed con-
firmed upon onset of symptoms, since the prior probability
of them being positive is higher than for the index case, accelerating the algorithm further without compromising
specificity. With fast enough testing, even index cases diagnosed late in infection could be traced recursively, to identi-
fy recently infected individuals before they develop
symptoms, and before they transmit. Improved sensitivity of
testing in early infection could also speed up the algorithm
and achieve rapid epidemic control.
The economic and social impact caused by widespread
lockdowns is severe. Individuals on low incomes may have
limited capacity to remain at home, and support for people
in quarantine requires resources. Businesses will lose confidence, causing negative feedback cycles in the economy.
Psychological impacts may be lasting. Digital contact tracing
could play a critical role in avoiding or leaving lockdown.
We have quantified its expected success and laid out a series
of requirements for its ethical implementation. The App we
propose offers benefits for both society and individuals, reducing the number of cases and also enabling people to continue their lives in an informed, safe, and socially
responsible way. It offers the potential to achieve important
public benefits while maximising autonomy. Specific issues
exist for groups within the population that may not be amenable to such an approach, and these could be rapidly refined in policy. Essential workers, such as health care
workers, may need separate arrangements.
Further modelling is needed to compare the number of
people disrupted under different scenarios consistent with
sustained epidemic suppression. But a sustained pandemic
is not inevitable, nor is sustained national lockdown. We
recommend urgent exploration of means for intelligent
physical distancing via digital contact tracing.
