# Supplementary material for: Stance markers in English medical research articles and newspaper opinion columns: A comparative corpus-based study
Source: PLoS One. 2021 Mar 8;16(3):e0247981. doi: 10.1371/journal.pone.0247981 (PMC7939291; doi:10.1371/journal.pone.0247981)
Supplement: S1 File — (ZIP) [file pone.0247981.s001.zip › Supporting information/supporting information 4/Medical RA data/46-JAMA.txt]

Factors Associated With Mental Health Outcomes Among Health Care Workers Exposed to Coronavirus Disease 2019

Abstract
IMPORTANCE Health care workers exposed to coronavirus disease 2019 (COVID-19) could be psychologically stressed.
OBJECTIVE To assess the magnitude of mental health outcomes and associated factors among health care workers treating patients exposed to COVID-19 in China.
 
DESIGN, SETTINGS, AND PARTICIPANTS This cross-sectional, survey-based, region-stratified study collected demographic data and mental health measurements from 1257 health care workers in 34 hospitals from January 29, 2020, to February 3, 2020, in China. Health care workers in hospitals equipped with fever clinics or wards for patients with COVID-19 were eligible.
MAIN OUTCOMES AND MEASURES The degree of symptoms of depression, anxiety, insomnia, and distress was assessed by the Chinese versions of the 9-item Patient Health Questionnaire, the 7-item Generalized Anxiety Disorder scale, the 7-item Insomnia Severity Index, and the 22-item Impact of Event Scale–Revised, respectively. Multivariable logistic regression analysis was performed to identify factors associated with mental health outcomes.
 

 
RESULTS A total of 1257 of 1830 contacted individuals completed the survey, with a participation rate of 68.7%. A total of 813 (64.7%) were aged 26 to 40 years, and 964 (76.7%) were women. Of all
participants, 764 (60.8%) were nurses, and 493 (39.2%) were physicians; 760 (60.5%) worked in hospitals in Wuhan, and 522 (41.5%) were frontline health care workers. A considerable proportion of participants reported symptoms of depression (634 [50.4%]), anxiety (560 [44.6%]), insomnia (427 [34.0%]), and distress (899 [71.5%]). Nurses, women, frontline health care workers, and those working in Wuhan, China, reported more severe degrees of all measurements of mental health symptoms than other health care workers (eg, median [IQR] Patient Health Questionnaire scores among physicians vs nurses: 4.0 [1.0-7.0] vs 5.0 [2.0-8.0]; P = .007; median [interquartile range
{IQR}] Generalized Anxiety Disorder scale scores among men vs women: 2.0 [0-6.0] vs 4.0 [1.0-7.0];
P < .001; median [IQR] Insomnia Severity Index scores among frontline vs second-line workers: 6.0 [2.0-11.0] vs 4.0 [1.0-8.0]; P < .001; median [IQR] Impact of Event Scale–Revised scores among those in Wuhan vs those in Hubei outside Wuhan and those outside Hubei: 21.0 [8.5-34.5] vs 18.0 [6.0- 28.0] in Hubei outside Wuhan and 15.0 [4.0-26.0] outside Hubei; P < .001). Multivariable logistic regression analysis showed participants from outside Hubei province were associated with lower risk of experiencing symptoms of distress compared with those in Wuhan (odds ratio [OR], 0.62; 95%
CI, 0.43-0.88; P = .008). Frontline health care workers engaged in direct diagnosis, treatment, and care of patients with COVID-19 were associated with a higher risk of symptoms of depression (OR, 1.52; 95% CI, 1.11-2.09; P = .01), anxiety (OR, 1.57; 95% CI, 1.22-2.02; P < .001), insomnia (OR, 2.97;
95% CI, 1.92-4.60; P < .001), and distress (OR, 1.60; 95% CI, 1.25-2.04; P < .001).
CONCLUSIONS AND RELEVANCE In this survey of heath care workers in hospitals equipped with fever clinics or wards for patients with COVID-19 in Wuhan and other regions in China, participants reported experiencing psychological burden, especially nurses, women, those in Wuhan, and frontline health care workers directly engaged in the diagnosis, treatment, and care for patients with COVID-19.

Key Points
Question What factors are associated with mental health outcomes among health care workers in China who are treating patients with coronavirus disease 2019 (COVID-19)?
Findings In this cross-sectional study of 1257 health care workers in 34 hospitals equipped with fever clinics or wards for patients with COVID-19 in multiple regions of China, a considerable proportion of health care workers reported experiencing symptoms of depression, anxiety, insomnia, and distress, especially women, nurses, those in Wuhan, and front-line health care workers directly engaged in diagnosing, treating, or providing nursing care to patients with suspected or confirmed COVID-19.
Meaning These findings suggest that, among Chinese health care workers exposed to COVID-19, women, nurses, those in Wuhan, and front-line health care workers have a high risk of developing unfavorable mental health outcomes and may need psychological support or interventions.

Introduction
Since the end of December 2019, the Chinese city of Wuhan has reported a novel pneumonia caused
by coronavirus disease 2019 (COVID-19), which is spreading domestically and internationally.1 The
virus has been named severe acute respiratory syndrome coronavirus 2 (SARS-CoV-2). In this report,
we will refer to the disease, COVID-19. According to data released by the National Health Commission
of China, the number of confirmed cases in mainland China has increased to 80 151 as of March 2,
2020,2 and confirmed cases have been reported in more than a dozen other countries. Moreover,
person-to-person transmission has been recorded outside mainland China.3 On January 30, 2020,
the World Health Organization held an emergency meeting and declared the global COVID-19
outbreak a public health emergency of international concern.4 

Facing this critical situation, health care workers on the front line who are directly involved in
the diagnosis, treatment, and care of patients with COVID-19 are at risk of developing psychological
distress and other mental health symptoms. The ever-increasing number of confirmed and
suspected cases, overwhelming workload, depletion of personal protection equipment, widespread
media coverage, lack of specific drugs, and feelings of being inadequately supported may all
contribute to the mental burden of these health care workers. Previous studies have reported
adverse psychological reactions to the 2003 SARS outbreak among health care workers.5-8 Studies
showed that those health care workers feared contagion and infection of their family, friends, and
colleagues,5 felt uncertainty and stigmatization,5,6 reported reluctance to work or contemplating
resignation,6 and reported experiencing high levels of stress, anxiety, and depression symptoms,7
which could have long-term psychological implications.7 Similar concerns about the mental health,
psychological adjustment, and recovery of health care workers treating and caring for patients with
COVID-19 are now arising.
Psychological assistance services, including telephone-, internet-, and application-based
counseling or intervention, have been widely deployed by local and national mental health
institutions in response to the COVID-19 outbreak. On February 2, 2020, the State Council of China
announced that it was setting up nationwide psychological assistance hotlines to help during the
epidemic situation.9 However, evidence-based evaluations and mental health interventions
targeting front-line health care workers are relatively scarce.
To address this gap, the aim of current study was to evaluate mental health outcomes among
health care workers treating patients with COVID-19 by quantifying the magnitude of symptoms of
depression, anxiety, insomnia, and distress and by analyzing potential risk factors associated with
these symptoms. Participants from Wuhan city (the capital of Hubei province) and other areas inside
and outside Hubei province in China were enrolled in this survey to compare interregional
differences. This study aimed to provide an assessment of the mental health burden of Chinese
health care workers, which can serve as important evidence to direct the promotion of mental wellbeing among health care workers.
Methods
Study Design
This study followed the American Association for Public Opinion Research (AAPOR) reporting guideline.
Approval from the clinical research ethics committee of Renmin Hospital of Wuhan University was
received before the initiation of this study. Verbal informed consent was provided by all survey
participants prior to their enrollment. Participants were allowed to terminate the survey at any time
they desired. The survey was anonymous, and confidentiality of information was assured.
The study is a cross-sectional, hospital-based survey conducted via a region-stratified, 2-stage
cluster sampling from January 29, 2020, to February 3, 2020. During this period, the total confirmed
cases of COVID-19 exceeded 10 000 in China. To compare the interregional differences of mental
health outcomes among health care workers in China, samples were stratified by their geographic
location (ie, Wuhan, other regions inside Hubei province, and regions outside Hubei province).
Because Wuhan was most severely affected, more hospitals in Wuhan were sampled. Hospitals
equipped with fever clinics or wards for COVID-19 were eligible to participate in this survey. A total of
20 hospitals in Wuhan (10 designated by the local government to treat COVID-19 and 10
nondesignated), 7 hospitals in other regions of Hubei province, and 7 hospitals from 7 other
provinces with a high incidence of COVID-19 (1 hospital from each province) were included. In total,
34 hospitals were involved. Milestone events during the outbreak of COVID-19 and the duration of
this study are presented in the eFigure in the Supplement.
Participants
One clinical department was randomly sampled from each selected hospital, and all health care
workers in this department were asked to participate in this study. The target sample size of
participants was determined using the formula N = Z 2P(1 − P) / d2, in which α = 0.05 and Z = 1.96,
α
α
and the estimated acceptable margin of error for proportion d was 0.1. The proportion of health care
workers with psychological comorbidities was estimated at 35%, based on a previous study of the
SARS outbreak.7 To allow for subgroup analyses, we amplified the sample size by 50% with a goal of
at least 1070 completed questionnaires from participants.
Outcomes and Covariates
We focused on symptoms of depression, anxiety, insomnia, and distress for all participants, using
Chinese versions of validated measurement tools.10-13 Accordingly, the 9-item Patient Health
Questionnaire (PHQ-9; range, 0-27),10 the 7-item Generalized Anxiety Disorder (GAD-7) scale (range,
0-21),11 the 7-item Insomnia Severity Index (ISI; range, 0-28),12 and the 22-item Impact of Event
Scale–Revised (IES-R; range, 0-88)13 were used to assess the severity of symptoms of depression,
anxiety, insomnia, and distress, respectively. The total scores of these measurement tools were
interpreted as follows: PHQ-9, normal (0-4), mild (5-9), moderate (10-14), and severe (15-21)
depression; GAD-7, normal (0-4), mild (5-9), moderate (10-14), and severe (15-21) anxiety; ISI, normal
(0-7), subthreshold (8-14), moderate (15-21), and severe (22-28) insomnia; and IES-R, normal (0-8),
mild (9-25), moderate (26-43), and severe (44-88) distress. These categories were based on values
established in the literature.10-13
The cutoff score for detecting symptoms of major depression, anxiety, insomnia, and distress
were 10, 7,14 15, and 26, respectively. Participants who had scores greater than the cutoff threshold
were characterized as having severe symptoms.
Demographic data were self-reported by the participants, including occupation (physician or
nurse), sex (male or female), age (18-25, 26-30, 31-40, or >40 years), marital status, educational level
(Յundergraduate or Նpostgraduate), technical title (junior, intermediate, or senior), geographic
location (Wuhan, Hubei province outside Wuhan, or outside Hubei province), place of residence
(urban or rural), and type of hospital (secondary or tertiary). The different technical titles of
respondents refer to the professional titles certificated by the hospital. Participants were asked whether they were directly engaged in clinical activities of diagnosing, treating, or providing nursing
care to patients with elevated temperature or patients with confirmed COVID-19. Those who
responded yes were defined as frontline workers, and those who answered no were defined as second-
line workers.
Statistical Analysis
Data analysis was performed using SPSS statistical software version 20.0 (IBM Corp). The
significance level was set at α = .05, and all tests were 2-tailed. The original scores of the 4
measurement tools were not normally distributed and so are presented as medians with interquartile
ranges (IQRs). The ranked data, which were derived from the counts of each level for symptoms of
depression, anxiety, insomnia, and distress, are presented as numbers and percentages. The
nonparametric Mann-Whitney U test and Kruskal-Wallis test were applied to compare the severity of
each symptom between 2 or more groups. To determine potential risk factors for symptoms of
depression, anxiety, insomnia, and distress in participants, multivariable logistic regression analysis
was performed, and the associations between risk factors and outcomes are presented as odds ratios
(ORs) and 95% CIs, after adjustment for confounders, including sex, age, marital status, educational
level, technical title, place of residence, working position (first-line or second-line), and type of
hospital.

Results
Demographic Characteristics
In the study, among the 1830 health care workers (702 [38.4%] physicians and 1128 [61.6%] nurses)
asked to participate, 1257 respondents (68.7%) completed the survey. The occupational and
geographic data of nonrespondents were similar to those of respondents (eTable 1 in the
Supplement). Of the 1257 responding participants, 493 (39.2%) were physicians, and 764 (60.8%)
were nurses. The response rates for physicians and nurses were 70.2% and 67.7%, respectively. Of
the participants, 760 (60.5%) worked in Wuhan, 261 (20.8%) worked in Hubei province outside
Wuhan, and 236 (18.8%) worked outside Hubei province. Most participants were women (964
[76.7%]), were aged 26 to 40 years (813 [64.7%]), were married, widowed, or divorced (839
[66.7%]), had an educational level of undergraduate or less (953 [75.8%]), had a junior technical title
(699 [55.6%]), and worked in tertiary hospitals (933 [74.2%]). A total of 522 participants (41.5%)
were frontline health care workers directly engaged in diagnosing, treating, or caring for patients
with or suspected to have COVID-19. Nearly all participants (1220 [97.1%]) lived in urban areas
(Table 1).
Severity of Measurements and Associated Factors
A considerable proportion of participants had symptoms of depression (634 [50.4%]), anxiety (560
[44.6%]), insomnia (427 [34.0%]), and distress (899 [71.5%]). Nurses, women, frontline workers,
and those in Wuhan reported experiencing more severe symptom levels of depression, anxiety,
insomnia, and distress (eg, severe depression among physicians vs nurses: 24 [4.9%] vs 54 [7.1%];
P = .01; severe anxiety among men vs women: 10 [3.4%] vs 56 [5.8%]; P = .001; severe insomnia
among frontline workers vs second-line workers: 9 [1.7%] vs 3 [0.4%]; P < .001; severe distress
among workers in Wuhan vs Hubei outside Wuhan and outside Hubei: 96 [12.6%] vs 19 [7.2%] among
those in Hubei outside Wuhan and 17 [7.2%] among those outside Hubei; P < .001) (Table 2).
Compared with those working in tertiary hospitals, participants working in secondary hospitals were
more likely to report severe symptoms of depression (53 [5.6%] vs 25 [7.7%]; P = .003), anxiety (48
[5.1%] vs 18 [5.5%]; P = .046), and insomnia (10 [1.0%] vs 2 [0.6%]; P = .02) but not distress
(Table 2).

Scores of Measurements and Associated Factors
The median (IQR) scores on the PHQ-9 for depression, the GAD-7 for anxiety, the ISI for insomnia,
and the IES-R for distress for all respondents were 5.0 (2.0-8.0), 4.0 (1.0-7.0), 5.0 (2.0-9.0), and 20.0
(7.0-31.0), respectively. Similar to findings in severity of symptoms, participants who were nurses,
women, frontline health care workers, and working in Wuhan had higher scores in all 4 scales
compared with those who were physicians, men, second-line health care workers, and working in
Hubei province outside Wuhan or outside Hubei province (eg, median [IQR] PHQ-9 scores among
physicians vs nurses: 4.0 [1.0-7.0] vs 5.0 [2.0-8.0]; P = .007; median [IQR] GAD-7 scores among men
vs women: 2.0 [0-6.0] vs 4.0 [1.0-7.0]; P < .001; median [IQR] ISI scores among frontline vs second-
line workers: 6.0 [2.0-11.0] vs 4.0 [1.0-8.0]; P < .001; median [IQR] IES-R scores among those in
Wuhan vs those in Hubei outside Wuhan and those outside Hubei: 21.0 [8.5-34.5] vs 18.0 [6.0-28.0]
in Hubei outside Wuhan and 15.0 [4.0-26.0] outside Hubei; P < .001) (Table 3). Compared with
health care workers in tertiary hospitals, those in secondary hospitals reported higher scores on
scales measuring symptoms of depression, anxiety, and insomnia (median [IQR] PHQ-9 score, 4.0
[1.0-7.0] vs 5.0 [2.0-9.0]; P < .001; median [IQR] GAD-7 score, 3.0 [0-7.0] vs 4.0 [1.0-7.0]; P = .005;
median [IQR] ISI score, 4.0 [2.0-9.0] vs 6.0 [2.0-10.0]; P = .008). There were no differences in
hospital status for scores of distress (median [IQR] IES-R score: workers in tertiary hospitals, 19.0
[7.0-32.0]; workers in secondary hospitals, 20.0 [6.0-31.0]; P = .46). However, frontline health care workers from tertiary and secondary hospitals reported equally high scores on all 4 scales (eg,
median [IQR] PHQ-9 score, 5.0 [2.0-8.0] vs 6.0 [3.0-9.0]; P = .08) (Table 4). In pairwise
comparisons, participants from Hubei province outside Wuhan and participants outside Hubei
province reported similar levels of symptoms of depression, anxiety, insomnia, and distress but were
all lower than that of health care workers in Wuhan, the origin of the epidemic (eTable 2 in the
Supplement). Analyses of scores of 3 factors (avoidance, intrusion, and hyperarousal) derived from
the IES-R are presented in eTable 3, eTable 4, and eTable 5 in the Supplement.
Risk Factors of Mental Health Outcomes
Multivariable logistic regression analysis showed that, after controlling for confounders, being a
woman and having an intermediate professional title were associated with severe symptoms of
depression, anxiety, and distress (eg, severe depression among women: OR, 1.94; 95% CI, 1.26-2.98;
P = .003; severe anxiety among those with intermediate professional titles: OR, 1.82; 95% CI, 1.38-
2.39; P < .001). Compared with working in a tertiary hospital, working in secondary hospitals was
associated with more severe symptoms of depression (OR, 1.65; 95% CI, 1.17-2.34; P = .004) and
anxiety (OR, 1.43; 95% CI, 1.08-1.90; P = .01). Working outside Hubei province was associated with a
lower risk of feeling distressed than working in Wuhan (OR, 0.62; 95% CI, 0.43-0.88; P = .008).
Compared with working in second-line positions, working in the frontline directly treating patients
with COVID-19 appeared to be an independent risk factor for all psychiatric symptoms after
adjustment (depression, OR 1.52; 95% CI, 1.11-2.09; P = .01; anxiety, OR 1.57; 95% CI, 1.22-2.02;
P < .001; insomnia, OR 2.97; 95% CI, 1.92-4.60; P < .001; distress: OR, 1.60; 95% CI, 1.25-2.04;
P < .001) (Table 5)

Discussion
This cross-sectional survey enrolled 1257 respondents and revealed a high prevalence of mental
health symptoms among health care workers treating patients with COVID-19 in China. Overall,
50.4%, 44.6%, 34.0%, and 71.5% of all participants reported symptoms of depression, anxiety,
insomnia, and distress, respectively. Participants were divided in 3 groups (Wuhan, other regions in
Hubei province, and regions outside Wuhan province) to compare interregional differences. Most
participants were female, were nurses, were aged 26 to 40 years, were married, and worked in
tertiary hospitals with a junior technical title. Nurses, women, those working in Wuhan, and frontline
workers reported more severe symptoms on all measurements. Our study further indicated that
being a woman and having an intermediate technical title were associated with experiencing severe
depression, anxiety, and distress. Working in the front line was an independent risk factor for worse
mental health outcomes in all dimensions of interest. Together, our findings present concerns about
the psychological well-being of physicians and nurses involved in the acute COVID-19 outbreak.
In this study, a significant proportion of participants experienced anxiety, depression, and
insomnia symptoms, and more than 70% reported psychological distress. In a previous study during
the acute SARS outbreak, 89% of health care workers who were in high-risk situations reported
psychological symptoms.8 The psychological response of health care workers to an epidemic of
infectious diseases is complicated. Sources of distress may include feelings of vulnerability or loss of
control and concerns about health of self, spread of virus, health of family and others, changes in
work, and being isolated.15 The fact that COVID-19 is human-to-human transmissible,1,3 associated
with high morbidity, and potentially fatal16 may intensify the perception of personal danger.
Additionally, predictable shortages of supplies and an increasing influx of suspected and actual cases
of COVID-19 contribute to the pressures and concerns of health care workers.17
Of note, 76.7% of all participants were women, and 60.8% were nurses (90.8% of whom were
female). Our findings further indicate that women reported more severe symptoms of depression,
anxiety, and distress. Frontline nurses treating patients with COVID-19 are likely exposed to the
highest risk of infection because of their close, frequent contact with patients and working longer
hours than usual.18,19 Moreover, 71.5% of all nurses had junior titles, indicating that most had fewer
years of work experience. During the SARS outbreak, a study conducted among health care workers
in emergency departments also showed that nurses were more likely to develop distress and use
behavioral disengagement than physicians.15 Frontline nurses treating patients with SARS were
physically and psychologically challenged when committing themselves to providing high-quality
nursing care for patients.19-22 Moreover, at the early stage of the SARS epidemic, nurses may have
been less likely to be warned about exposure or provided with adequate protections.22 Particular
attention is warranted regarding the mental health well-being of women and nurses treating patients
with COVID-19.
Another finding in our study was that, compared with those in Hubei province outside Wuhan
and those outside Hubei province, health care workers in Wuhan reported more severe symptoms of
depression, anxiety, insomnia, and distress. Multivariable logistic regression analysis showed that
working outside Hubei province was associated with lower risk of experiencing distress. These
findings indicated more stress among health care workers in Wuhan, the origin and epicenter of the
epidemic in China. In addition, working as a frontline health care worker with direct engagement of
patients with COVID-19 was an independent risk factor for all symptoms. As frontline health care
workers in Wuhan were at especially high risk for symptoms of depression, anxiety, insomnia, and
distress, their mental health may require special attention.


Limitations
This study has several limitations. First, it was limited in scope. Most participants (81.2%) were from
Hubei province, limiting the generalization of our findings to less affected regions. Second, the study
was carried out during 6 days and lacks longitudinal follow-up. Because of the increasingly arduous
situation, the mental health symptoms of health care workers could become more severe. Thus,
long-term psychological implications of this population are worth further investigation. Third, this
study was unable to distinguish the association of symptoms with being a clinician in this region vs
simply living in this region (because there was no comparator group) and was also unable to
distinguish preexisting mental health symptoms vs new symptoms. Fourth, although the response
rate of this study was 68.7%, response bias may still exist if the nonrespondents were either too
stressed to respond or not at all stressed and therefore not interested in this survey.

Conclusions
In this survey study of physicians and nurses in hospitals with fever clinics or wards for patients with
COVID-19 in China, health care workers responding to the spread of COVID-19 reported high rates
of symptoms of depression, anxiety, insomnia, and distress. Protecting health care workers is an
important component of public health measures for addressing the COVID-19 epidemic. Special
interventions to promote mental well-being in health care workers exposed to COVID-19 need to be
immediately implemented, with women, nurses, and frontline workers requiring particular attention.
