# Supplementary material for: Stance markers in English medical research articles and newspaper opinion columns: A comparative corpus-based study
Source: PLoS One. 2021 Mar 8;16(3):e0247981. doi: 10.1371/journal.pone.0247981 (PMC7939291; doi:10.1371/journal.pone.0247981)
Supplement: S1 File — (ZIP) [file pone.0247981.s001.zip › Supporting information/supporting information 4/Medical RA data/48-JAMA.txt]

Cardiovascular Implications of Fatal Outcomes of Patients With Coronavirus Disease 2019 (COVID-19)
IMPORTANCE Increasing numbers of confirmed cases and mortality rates of coronavirus disease 2019 (COVID-19) are occurring in several countries and continents. Information regarding the impact of cardiovascular complication on fatal outcome is scarce.OBJECTIVE To evaluate the association of underlying cardiovascular disease (CVD) and myocardial injury with fatal outcomes in patients with COVID-19.DESIGN, SETTING, AND PARTICIPANTS This retrospective single-center case series analyzed patients with COVID-19 at the Seventh Hospital of Wuhan City, China, from January 23, 2020,to February 23, 2020. Analysis began February 25, 2020.MAIN OUTCOMES AND MEASURES Demographic data, laboratory findings, comorbidities, and treatments were collected and analyzed in patients with and without elevation of troponin T(TnT) levels.RESULT Among 187 patients with confirmed COVID-19, 144 patients (77%) were discharged and 43 patients (23%) died. The mean (SD) age was 58.50 (14.66) years. Overall, 66 (35.3%)had underlying CVD
 including hypertension, coronary heart disease, and cardiomyopathy,and 52 (27.8%) exhibited myocardial injury as indicated by elevated TnT levels. The mortality during hospitalization was 7.62% (8 of 105) for patients without underlying CVD and normal TnT levels, 13.33% (4 of 30) for those with underlying CVD and normal TnT levels, 37.50% (6of 16) for those without underlying CVD but elevated TnT levels, and 69.44% (25 of 36) for those with underlying CVD and elevated TnTs. Patients with underlying CVD were more likely to exhibit elevation of TnT levels compared with the patients without CVD (36 [54.5%] vs 16[13.2%]). Plasma TnT levels demonstrated a high and significantly positive linear correlation with plasma high-sensitivity C-reactive protein levels (β = 0.530, P < .001) and N-terminalpro–brain natriuretic peptide (NT-proBNP) levels (β = 0.613, P < .001). Plasma TnT andNT-proBNP levels during hospitalization (median [interquartile range (IQR)], 0.307[0.094-0.600]; 1902.00 [728.35-8100.00]) and impending death (median [IQR], 0.141[0.058-0.860]; 5375 [1179.50-25695.25]) increased significantly compared with admission values (median [IQR], 0.0355 [0.015-0.102]; 796.90 [401.93-1742.25]) in patients who died(P = .001; P < .001), while no significant dynamic changes of TnT (median [IQR], 0.010[0.007-0.019]; 0.013 [0.007-0.022]; 0.011 [0.007-0.016]) and NT-proBNP (median [IQR],352.20 [174.70-636.70]; 433.80 [155.80-1272.60]; 145.40 [63.4-526.50]) was observed in survivors (P = .96; P = .16). During hospitalization, patients with elevated TnT levels had more frequent malignant arrhythmias, and the use of glucocorticoid therapy (37 [71.2%] vs 69[51.1%]) and mechanical ventilation (41 [59.6%] vs 14 [10.4%]) were higher compared with patients with normal TnT levels. The mortality rates of patients with and without use of angiotensin-converting enzyme inhibitors/angiotensin receptor blockers was 36.8% (7 of 19)and 25.6% (43 of 168).CONCLUSIONS AND RELEVANCE Myocardial injury is significantly associated with fatal outcome of COVID-19, while the prognosis of patients with underlying CVD but without myocardial injury is relatively favorable. Myocardial injury is associated with cardiac dysfunction and arrhythmias. Inflammation may be a potential mechanism for myocardial injury. Aggressivetreatment may be considered for patients at high risk of myocardial injury.Key Points Question What is the impact of underlying cardiovascular disease(CVD) and myocardial injury on fatal outcomes in patients with coronavirus disease 2019 (COVID-19)?Findings In this case series study of 187 patients with COVID-19,27.8% of patients had myocardial injury, which resulted in cardiacdys function and arrhythmias. Myocardial injury has a significant association with fatal outcome of COVID-19, while the prognosis of patients with underlying CVD but without myocardial injury were relatively favorable.Meaning It is reasonable to triage patients with COVID-19according to the presence of underlying CVD and evidence of myocardial injury for prioritized treatment
and even more aggressive strategies.Coronavirus disease 2019 (COVID-19) is a newly recognized infectious disease that has spread rapidly throughout Wuhan, Hubei, China, to other provinces in China and several countries around the world. The number of fatalities owing to COVID-19 is escalating. Previous studies have described the general clinical characteristics and epidemiological findings of patients with COVID-19, and some of the clinical observations have shown that the condition of some patients with COVID-19 deteriorates rapidly.1-4With the increasing number of confirmed cases and the accumulating clinical data, in addition to the common clinical presentation of respiratory failure caused by COVID-19,the cardiovascular manifestations induced by this viral infection has generated considerable concern. Huang et al5reported that 12% of patients with COVID-19 were diagnosed as having acute myocardial injury, manifested mainly by elevated levels of high-sensitive troponin I. From other recent data, among 138 hospitalized patients with COVID-19,16.7% had arrhythmias and 7.2% had acute myocardial injury.6 However, at present, specific information characterizing whether patients with COVID-19 with underlying cardiovascular disease (CVD) who develop myocardialinjury during hospitalization face greater risk and have worse in-hospital outcomes remains unknown. The present study investigated the association of underlying CVD and myocardial injury with fatal outcomes of patients withCOVID-19.Methods Study Design and ParticipantsThis single-center, retrospective, observational study was performed at the Seventh Hospital of Wuhan City, China, which is a designated hospital to treat patients with COVID-19 and supervised by the Zhong nan Hospital of Wuhan University in Wuhan, China. We retrospectively analyzed patients withCOVID-19 who were diagnosed according to the interim guidance of the World Health Organization7 from January 23, 2020,to February 23, 2020, and who were either treated and discharged or died during 
hospitalization. Clinical information was collected on admission and during hospitalization by attending physicians.This study complied with the edicts of the 1975 Declaration of Helsinki8 and was approved by the institutional ethics board of Zhongnan Hospital of Wuhan University and the Seventh Hospital of Wuhan City (no. 2020026). Consentwas obtained from patients or patients’ next of kin.Data Collection The electronic medical records of the patients were reviewed by a trained team of physicians who worked in Seventh Hospital of Wuhan City during the epidemic period.Patient data including demographics, medical history, laboratory examinations, comorbidities, complication, treatment measures (antiviral, antibiotic, corticosteroid therapies, immune glucocorticoid therapy, and respiratory support), and outcomes were collected and analyzed.Outcome The end point was incidence of COVID-19–associated death.Successful treatment toward hospital discharge comprised relieved clinical symptoms, normal body temperature, 
significant resolution of inflammation as shown by chest radiography, and at least 2 consecutive negative results shown by realtime reverse transcription–polymerase chain reaction assay6for COVID-19.Acute respiratory distress syndrome was defined according to the Berlin Definition.9 Malignant arrhythmia was defined as rapid ventricular tachycardia lasting more than 30 seconds, inducing hemodynamic instability and/or ventricular fibrillation. Patients were considered to have acute myocardial injury if serum levels of troponin T (TnT) were above the99th percentile upper reference limit.5Statistical Analysis Categorical variables are shown as frequency rates and percentages, and continuous variables as mean (SD) and median(interquartile range [IQR]). The means for continuous variables were compared using independent group t tests when the data were normally distributed, otherwise, the MannWhitney test was used. The Pearson correlation coefficient and Spearman rank correlation coefficient were used for 
liner 
correlation analysis. Proportions for categorical variables werecompared using the χ2 test, although the Fisher exact test was used when data were limited. Wilcoxon rank sum matchedpair tests were used to assess differences among the admission, hospitalization, and impending death. All statistical analyses were performed with SPSS, version 19.0 (IBM Corp) for Windows. A 2-sided P < .05 was considered statistically significant. Analysis began February 25, 2020.Results Clinical Characteristics on Admission Data were collected in consecutive patients hospitalized withCOVID-19, including 211 patients who were successfully treated and discharged and 45 patients who died.We excluded 67 discharged patients and 2 patients who died because of incomplete data, leaving 144 discharged individuals and 43 individual viduals who died included for final analysis. Of 187 patients,66 (35.3%) had underlying CVD including hypertension, coronary heart disease, and cardiomyopathy, and 52 (27.8%)exhibited myocardial injury as 
indicated by 
elevated TnT levels.On admission, none showed evidence of acute myocardial infarction, chronic liver disease, thromboembolic diseases, or rheumatism. In patients with elevated plasma TnT levels who eventually were discharged or died, the median(IQR) duration from illness onset to discharge or death was 28(22-33) and 23.5 (18.25-34.5) days, respectively. Mortality was markedly higher in patients with elevated plasma TnT levels than in patients with normal TnT levels (31 [59.6%] vs 12 [8.9%])(Table 1).Compared with patients with normal TnT levels (Table 1),those with elevated TnT levels were older (mean [SD] age, 71.40[9.43] vs 53.53 [13.22]) and had a higher proportion of men (34[65.4%] vs 57 [42.2%]). Patients with elevated TnT levels had significantly higher rates of comorbidities including hypertension (33 [63.5%] vs 28 [20.7%]), coronary heart disease (17[32.7%] vs 4 [3.0%]), cardiomyopathy (8 [15.4%] vs 0), diabetes(16 [30.8%] vs 12 [8.9%]), chronic obstructive pulmonary disease (4 [7.7%] vs 0), and 
chronic kidney disease (1 [0.7%] vs 5[9.6%]). Rates of smoking and malignant neoplasms did not differ between those with normal (11 [8.1%] vs 7 [13.5%]) and elevated TnT levels (7 [5.2%] vs 6 [11.5%]).Laboratory Findings on Admission Patients with elevated TnT levels presented with significantly higher white blood cell count (median [IQR], 4640 [6170-3740] vs 7390 [4890-11 630] /μL [to convert to ×109 per liter,multiply by 0.001]) and neutrophil counts (median [IQR], 3070[2350-4870] vs 6010 [3540-10 120] /μL [to convert to ×109perliter, multiply by 0.001]) (P < .001 for both) and lower lymphocyte counts (median [IQR], 840 [630-1130] vs 690 [340-1010] /μL [to convert to ×109per liter,multiply by 0.001;P = .01)than those with normal TnT levels (Table 2). Patients with elevated TnT levels also had significantly longer prothrombin time (median [IQR], 12.4 [12.0-13.0] vs 13.3 [12.2-15.3] seconds; P = .005), shorter activated partial thromboplastin time(median [IQR], 31.2 [27.5-33.2] vs 32.7 [31.0-35.8] seconds;P = .003), and a significant higher level of D-dimer (median [IQR], 0.29 [0.17-0.60] vs 3.85 [0.51-25.58] μg/mL [to converttonanomoles per liter, multiply by 5.476]; P < .001). Hemoglobin and neutrophil counts of the 2 groups were similar.Total, high-density lipoprotein, and low-density lipoprotein cholesterol levels did not differ according to TnT levels,but patients with elevated TnT levels had higher triglyceride levels (median [IQR], 92.04 [69.91-159.29] vs 82.30 [59.29-115.04] mg/dL [to convert to millimoles per liter, multiply by0.0259];P=.04). The inflammatory biomarkers, including highsensitivity C-reactive protein (median [IQR], 8.55 [4.87-15.165] vs 3.13 [1.24-5.75] mg/dL [to convert to milligrams perliter, multiply by 10]), procalciton in (median [IQR], 0.21 [0.11-0.45] vs 0.05 [0.04-0.11] ng/mL), and globulin (median [IQR],29.7 [27.0-34.6] vs 27.4 [25.6-29.6] grams per liter) were significantly higher in patients with elevated TnT levels (P < .001for all).Notably, patients with normal and elevated TnT levels differed with respect to multiple indexes of organ function including the heart, liver, kidney, and lungs (Table 2). Those with elevated TnT levels had significantly higher levels of other biomarkers of cardiac injury, specifically creatine kinase–myocardial band test (median [IQR], 3.34 [2.11-5.80] vs 0.81[0.54-1.38], ng/mL [to convert to micrograms per liter, multiply by 1]) and myoglobin (median [IQR], 128.7 [65.8-206.9] vs27.2 [21.0-49.8] μg/L [to convert to nanomoles per liter, multiply by 0.05814]) (P < .001, for all) and also had higher levels of N-terminal pro–brain natriuretic peptide (NT-proBNP) (median [IQR], 817.4 (336.0-1944.0] vs 141.4 [39.3-303.6] pg/mL[to convert to nanograms per liter,multiply by 1]). Patients with elevated TnT levels had evidence of more severe respiratory dysfunction, with lower partial pressure of oxygen (PaO2) (median [IQR], 64.0 [51.0-93.0] vs 91.0 [75.0-121.0] mm Hg), HCO3(median [IQR], 23.3 [20.0-27.1] vs 25.7 [23.8-27.9] mEq/L [toconvert to to millimoles 
perliter, 
multiply by 1]), and PaO2/fraction of inspired oxygen (FiO2) (median [IQR], 153.3 [103.3-323.8] vs 390.5 [285.7-461.9] mm Hg), and higher levels of lactic acid (median [IQR], 2.10 [1.40-3.10] vs 1.80 [1.30-2.10] mmHg) (P < .001,P < .001,P = .004,P = .001, respectively). Thosewith elevated TnT levels also had higher levels of creatinine(median [IQR], 0.79 [0.71-1.17] vs 0.63 [0.55-0.79] mg/dL [toconvert to micromoles per liter, multiply by 88.4]) and aspartate aminotransferase (median [IQR], 39.5 [27.2-57.8] vs 29.0[21.0-39.0] U/L [to convert to microkatal per liter, multiply by0.0167]) (P < .001, both), but alanine aminotransferase did not differ between the 2 groups.Plasma TnT levels in patients with COVID-19 correlated significantly with both plasma high-sensitivity C-reactive protein levels (β = 0.530, P < .001) (Figure 1A) and plasma NTproBNP levels (β = 0.613, P < .001) (Figure 1B).Comparison of Complications and Treatment During Hospitalization Patients with underlying CVD were more likely to 
exhibit 
elevation of TnT levels (36 [54.5%]) compared with patients without CVD (16 [13.2%]). During hospitalization, patientswith elevated TnT levels developed more frequent complications (Table 1), including acute respiratory distress syndrome (30 [57.7%] vs 16 [11.9%]), malignant arrhythmias (6[11.5%] vs 7 [5.2%]) including ventricular tachycardia/ventricular fibrillation, acute coagulopathy (25 [65.8%] vs 17[20.0%]), and acute kidney injury (14 [36.8%] vs 4 [4.7%]),compared with those with normal TnT levels. However,there was no significant differences in incidence of acuteliver injury between the 2 groups. Antiviral (oseltamivir, 75mg twice a day; ribavirin, 0.5 g twice a day; umifenovir, 0.2g 3 times a day), antibacterial (moxifloxacin, 0.4 g everyday), glucocorticoid (methylprednisolone, 40-80 mg everyday), and respiratory support were the main treatment approaches for the hospitalized patients (Table 1). During hospitalization, the majority of patients underwent antiviraland antibacterial therapy, with no 
significant difference insuch therapies between patients with normal and elevated TnT levels. However, the rates of glucocorticoid therapy and mechanical ventilation were much higher in patients with elevated TnT levels compared with those with normal TnT levels.Long-term out patient medications prior to admission, suchas antihypertensive drugs and hypoglycemic drugs, were notdiscontinued. Notably, the use of angiotensin-converting enzyme inhibitors (ACEIs)/angiotensin receptor blockers (ARBs)was higher in patients with elevated TnT levels (11 [21.1%] vs8 [5.9%]; Table 1), reflecting the higher rates of CVD. The mortality rates of patients with and without use of ACEIs/ARBs was36.8% (7 of 19) and 25.6% (43 of 168).Mortality of Patients With COVID-19 With/Without CVDand With/Without Elevated TnT Levels Among 187 patients, 7.62% (8 of 105) with normal TnT levels without underlying CVD, 13.33% (4 of 30) with normal TnT levels with underlying CVD, 37.50% (6 of 16) with elevated TnT levels without underlying CVD, and 69.44% (25 of 36) with elevated TnT levels with underlying CVD died during hospitalization (Figure 2).Dynamic Changes of TnT and NT-proBNP Levels During Hospitalization Figure 3 shows the dynamic escalation of TnT and NT proBNP levels for patients who died and those who were successfully treated and discharged. Both TnT and NT-proBNP levels increased significantly during the course of hospitalizationin those who ultimately died, but no such dynamic changes of TnT or NT-proBNP levels were evident in survivors.Discussion Association of Myocardial Injury With PrognosisThis report provides detailed cardiovascular information of the association between underlying CVD, myocardial injury, andfatal outcomes of patients with COVID-19. The Chinese Center for Disease Control and Prevention recently published the largest case series to date of COVID-19 in mainland China; the overall case fatality rate was 2.3% (1023 deaths among 44 672confirmed cases), but the mortality reached 10.5% in patients with underlying CVD.10In the current study, among 187 patients with COVID-19,52 (27.8%) exhibited myocardial injury as demonstrated by elevation of TnT levels, and the mortality was markedly higher in patients with elevated TnT levels than in patients with normal TnT levels (59.6% vs 8.9%). The median (IQR) durationfrom illness onset to death was 23.23 (8-41) days in the group with elevated TnT levels. Patients with underlying CVD and escalation of TnT levels had the highest mortality (69.44%) andthe shortest survival term. However, patients with underlying CVD but with normal TnT levels during the course of disease experienced a more favorable prognosis, compared with patients with elevated TnT levels but without underlying CVD (mortality, 13.3% vs 37.5%). The dynamic escalation of NTproBNP and increased incidence of malignant arrhythmias during the course of disease in patients with elevated TnT levelsis evidence that myocardial injury played a greater role in the fatal outcome of COVID-19 than the presence of underlying CVD 
itself.NT-proBNP elevation and malignant arrhythmias were significantly more common in patients with elevated TnT levels, and NT-proBNP was significantly correlated with TnT levels (Figure 1). This suggests that those with myocardialinjury were more likely to experience impairment in cardiacfunction.Potential Mechanism Underlying Myocardial Injury The current study demonstrates that patients with underlying CVD and other comorbid conditions are more prone to experience myocardial injury during the course of COVID-19. For patients with underlying CVD, including hypertension, coronary heart disease, and cardiomyopathy, viral illness can further damage myocardial cells through several mechanisms including direct damage by the virus, systemic inflammatory responses, destabilized coronary plaque, and aggravated hypoxia. Therefore, patients with CVD are more likely to experience myocardial injury after COVID-19 infection and higher risk of death. However, it is also notable that the 16% of patients with underlying CVD but with normal TnT levels had arelatively favorable outcome in this study. These data suggest that myocardial biomarkers should be evaluated in patients with CVD who develop COVID-19 for risk stratificationand possible early and more aggressive intervention.Although the exact pathophysiological mechanism underlying myocardial injury caused by COVID-19 is not fully understood, a previous report showed that in 35% of the patients with severe acute respiratory syndrome coronavirus(SARS-CoV) infection, the SARS-CoV genome was positivelydetected in the heart. This raises the possibility of direct damage of cardiomyocytes by the virus.11 SARS-CoV-2 may sharethe same mechanism with SARS-COV because the 2 viruses are highly homologous in genome.12,13 In the current study, plasma TnT levels were significantly positively linear correlated with plasma high-sensitivity C-reactive protein levels (Figure 2), indicating that myocardial injury may be closely associated with inflammatory pathogenesis during the progress of disease. Viral particles spread through respiratory mucosa and simultaneously infect other cells, which could precipitate a cytokinestorm and a series of immune responses. Huang et al5 highlighted that in patients with COVID-19, the imbalance of The lper 1 and T helper 2 responses resulted in a cytokine storm,which may contribute to myocardial injury. The release of inflammatory cytokines after infection may cause reduction incoronary blood flow, decreases in oxygen supply, destabilization of coronary plaque, and microthrombo genesis.Consideration of Prevention and Treatment for Myocardial Injury Unfortunately, until now, no specific antiviral drugs or vaccines have been recommended for COVID-19 except for symptomatic supportive treatment and intervention. As patients with underlying CVD are more likely to develop more severe adverse outcomes when myocardial injury occurs afterCOVID-19 infection and face higher risk of death, it may be reasonable to triage patients with COVID-19 according to the presence 
of underlying CVD and evidence of myocardial injury for prioritized treatment and even more aggressive treatment strategies. Other cardiac biomarkers such as NT-proBNP and electrocardiograms should be closely monitored for early warning and intervention.There remains controversy concerning the use of ACEI/ARB for COVID-19. In this study, with a limited number of patients, the mortality of those treated with or without use ofACEI/ARB did not show a significant difference in outcome.Concerns about ACEI/ARB have been raised since angiotensinconverting enzyme 2 (ACE2) is a potential target for COVID-19infection, and the increased ACE2 expression induced by ACEI or ARB would aggravate lung injury of patients with COVID-19. However, a previous study14 showed a beneficial effect of ACEI/ARB in patients admitted with viral pneumonia, as it significantly reduced the pulmonary inflammatory response and cytokine release caused by virus infection. The beneficial effect of ACEI/ARB may be related to a compensatory increase in ACE2.15 However, the evidence regarding the use of ACEI/ARB in patients with COVID-19 infection is still emerging, and larger clinical studies are required. At present, for patients withCOVID-19 who previously used ACEI/ARB, the use of these drugs may not need to be discontinued based on current data.Limitations Our study has several limitations. First, only 187 patients with confirmed COVID-19 were included, and a larger cohortstudy is needed to verify our conclusions. Second, as a retrospective study, some other specific information regarding cardiovascular complications and inflammation such asechocardiography and interleukin 6 were not presented in the study because the data were incomplete owing to the limited conditions in the isolation ward and the urgency of containing the COVID-19 epidemic. Third, the data in this study permit a preliminary assessment of the clinical course and outcomes of patients with COVID-19. The causes of death may involve multiple organ dysfunction in most cases, and it 
is difficult to differentiate the myocardia linjury as the main and direct cause in an individual case.Long-term observation and prospective study design on the effectiveness of treatments specific for the myocardial injury are needed.Conclusions Myocardial injury has a significant association with fatal outcomes of COVID-19, while the prognosis of patients with underlying CVD but without myocardial injury appears relatively favorable. Myocardial injury is associated with impairment of cardiac function and ventricular tachyarrhythmias. Inflammation may be associated with myocardial injury. Aggressive treatment may be considered for the patients with myocardial injury.
