# Supplementary material for: Stance markers in English medical research articles and newspaper opinion columns: A comparative corpus-based study
Source: PLoS One. 2021 Mar 8;16(3):e0247981. doi: 10.1371/journal.pone.0247981 (PMC7939291; doi:10.1371/journal.pone.0247981)
Supplement: S1 File — (ZIP) [file pone.0247981.s001.zip › Supporting information/supporting information 4/Medical RA data/49-JAMA.txt]

Presenting Characteristics, Comorbidities, and Outcomes Among 5700 Patients Hospitalized With COVID-19 in the New York City AreaIMPORTANCE There is limited information describing the presenting characteristics andoutcomes of US patients requiring hospitalization for coronavirus disease 2019 (COVID-19).OBJECTIVE To describe the clinical characteristics and outcomes of patients with COVID-19hospitalized in a US health care system.DESIGN, SETTING, AND PARTICIPANTS Case series of patients with COVID-19 admitted to 12hospitals in New York City, Long Island, and Westchester County, New York, within theNorthwell Health system. The study included all sequentially hospitalized patients betweenMarch 1, 2020, and April 4, 2020, inclusive of these dates.EXPOSURES Confirmed severe acute respiratory syndrome coronavirus 2 (SARS-CoV-2)infection by positive result on polymerase chain reaction testing of a nasopharyngeal sampleamong patients requiring admission.MAIN OUTCOMES AND MEASURES Clinical outcomes during hospitalization, such as invasivemechanical ventilation, kidney replacement therapy, and death. Demographics, baselinecomorbidities, presenting vital signs, and test results were also collected.RESULTS A total of 5700 patients were included (median age, 63 years [interquartile range{IQR}, 52-75; range, 0-107 years]; 39.7% female). The most common comorbidities werehypertension (3026; 56.6%), obesity (1737; 41.7%), and diabetes (1808; 33.8%). At triage,30.7% of patients were febrile, 17.3% had a respiratory rate greater than 24 breaths/minute,and 27.8% received supplemental oxygen. The rate of respiratory virus co-infection was 2.1%.Outcomes were assessed for 2634 patients who were discharged or had died at the studyend point. During hospitalization, 373 patients (14.2%) (median age, 68 years [IQR, 56-78];33.5% female) were treated in the intensive care unit care, 320 (12.2%) received invasivemechanical ventilation, 81 (3.2%) were treated with kidney replacement therapy, and 553(21%) died. Mortality for those requiring 
mechanical ventilation was 88.1%. The medianpostdischarge follow-up time was 4.4 days (IQR, 2.2-9.3). A total of 45 patients (2.2%) werereadmitted during the study period. The median time to readmission was 3 days (IQR, 1.0-4.5)for readmitted patients. Among the 3066 patients who remained hospitalized at the finalstudy follow-up date (median age, 65 years [IQR, 54-75]), the median follow-up at time ofcensoring was 4.5 days (IQR, 2.4-8.1).CONCLUSIONS AND RELEVANCE This case series provides characteristics and early outcomes ofsequentially hospitalized patients with confirmed COVID-19 in the New York City area.Key PointsQuestion What are the characteristics, clinical presentation, andoutcomes of patients hospitalized with coronavirus disease 2019(COVID-19) in the US?Findings In this case series that included 5700 patientshospitalized with COVID-19 in the New York City area, the mostcommon comorbidities were hypertension, obesity, and diabetes.Among patients who were discharged or died (n = 2634), 14.2% were 
treated in the intensive care unit, 12.2% received invasivemechanical ventilation, 3.2% were treated with kidneyreplacement therapy, and 21% died.Meaning This study provides characteristics and earlyoutcomes of patients hospitalized with COVID-19 in theNew York City area.T he first confirmed case of coronavirus disease 2019(COVID-19) in the US was reported from WashingtonState on January 31, 2020.1Soon after, Washington andCalifornia reported outbreaks, and cases in the US have nowexceeded total cases reported in both Italy and China.2The rateof infections in New York, with its high population density,has exceeded every other state, and, as of April 20, 2020, ithas more than 30% of all of the US cases.3Limited information has been available to describe thepresenting characteristics and outcomes of US patientsrequiring hospitalization with this illness. In a retrospectivecohort study from China, hospitalized patients were predominantly men with a median age of 56 years; 26% requiredintensive care unit (ICU) care, and there was a 28% mortalityrate.4 However, there are significant differences betweenChina and the US in population demographics,5 smokingrates,6 and prevalence of comorbidities.7This study describes the demographics, baseline comorbidities, presenting clinical tests, and outcomes of the first sequentially hospitalized patients with COVID-19 from an academic health care system in New York.MethodsThe study was conducted at hospitals in Northwell Health,the largest academic health system in New York, serving approximately 11 million persons in Long Island, WestchesterCounty, and New York City. The Northwell Health institutionalreview board approved this case series as minimal-risk research using data collected for routine clinical practice andwaived the requirement for informed consent. All consecutivepatients who were sufficiently medically ill to require hospitaladmission with confirmed severe acute respiratory syndromecoronavirus 2 (SARS-CoV-2) infection by positive result onpolymerase chain reaction 
testing of a nasopharyngeal samplewere included. Patients were admitted to any of 12 NorthwellHealth acute care hospitals between March 1, 2020, and April4, 2020, inclusive of those dates. Clinical outcomes weremonitored until April 4, 2020, the final date of follow-up.Data were collected from the enterprise electronichealth record (Sunrise Clinical Manager; Allscripts) reporting database, and all analyses were performed using version3.5.2 of the R programming language (R Project for Statistical Computing; R Foundation). Patients were considered tohave confirmed infection if the initial test result was positive or if it was negative but repeat testing was positive.Repeat tests were performed on inpatients during hospitalization shortly after initial test results were available if therewas a high clinical pretest probability of COVID-19 or if theinitial negative test result had been judged likely to be afalse-negative due to poor sample collection. Transfers fromone in-system hospital to another were merged 
and 
considered as a single visit. There were no transfers into or out ofthe system. For patients with a readmission during thestudy period, data from the first admission are presented.Data collected included patient demographic information, comorbidities, home medications, triage vitals, initiallaboratory tests, initial electrocardiogram results, diagnosesduring the hospital course, inpatient medications, treatments(including invasive mechanical ventilation and kidneyreplacement therapy), and outcomes (including length ofstay, discharge, readmission, and mortality). Demographics,baseline comorbidities, and presenting clinical studies wereavailable for all admitted patients. All clinical outcomes arepresented for patients who completed their hospital course atstudy end (discharged alive or dead). Clinical outcomes available for those in hospital at the study end point are presented, including invasive mechanical ventilation, ICU care,kidney replacement therapy, and length of stay in hospital.Outcomes such as 
discharge disposition and readmissionwere not available for patients in hospital at study endbecause they had not completed their hospital course. Homemedications were reported based on the admission medication reconciliation by the inpatient-accepting physicianbecause this is the most reliable record of home medications.Final reconciliation has been delayed until discharge duringthe current pandemic. Home medications are therefore presented only for patients who have completed their hospitalcourse to ensure accuracy.Race and ethnicity data were collected by self-report inprespecified fixed categories. These data were included asstudy variables to characterize admitted patients. Initiallaboratory testing was defined as the first test results available, typically within 24 hours of admission. For initial laboratory testing and clinical studies for which not all patientshad values, percentages of total patients with completedtests are shown. The Charlson Comorbidity Index predicts10-year survival in patients 
with 
multiple comorbidities andwas used as a measure of total comorbidity burden.8 Thelowest score of 0 corresponds to a 98% estimated 10-yearsurvival rate. Increasing age in decades older than age 50years and comorbidities, including congestive heart diseaseand cancer, increase the total score and decrease the estimated 10-year survival. A total of 16 comorbidities areincluded. A score of 7 points and above corresponds to a 0%estimated 10-year survival rate. Acute kidney injury wasidentified as an increase in serum creatinine by 0.3 mg/dLor more (≥26.5 μmol/L) within 48 hours or an increase in serum creatinine to 1.5 times or more baseline within theprior 7 days compared with the preceding 1 year of data inacute care medical records. This was based on the KidneyDisease: Improving Global Outcomes (KDIGO) definition.9Acute hepatic injury was defined as an elevation in aspartate aminotransferase or alanine aminotransferase of morethan 15 times the upper limit of normal.ResultsA total of 5700 patients were included (median age, 63 years[interquartile range {IQR}, 52-75; range, 0-107 years]; 39.7%female) (Table 1). The median time to obtain polymerasechain reaction testing results was 15.4 hours (IQR, 7.8-24.3).The most common comorbidities were hypertension (3026,56.6%), obesity (1737, 41.7%), and diabetes (1808, 33.8%).The median score on the Charlson Comorbidity Index was 4points (IQR, 2-6), which corresponds to a 53% estimated10-year survival and reflects a significant comorbidity burden for these patients. At triage, 1734 patients (30.7%) werefebrile, 986 (17.3%) had a respiratory rate greater than 24breaths/minute, and 1584 (27.8%) received supplementaloxygen (Table 2 and Table 3). The first test for COVID-19 waspositive in 5517 patients (98.1%), while 13 patients (1.9%)had a negative first test and positive repeat test. The rate of co-infection with another respiratory virus for those testedwas 2.1% (42/1996). Discharge disposition by 10-year ageintervals of all 5700 study patients is included in Table 4.Length of stay for those who died, were discharged alive,and remained in hospital are presented as well. Among the3066 patients who remained hospitalized at the final studyfollow-up date (median age, 65 years [IQR 54-75]), themedian follow-up at time of censoring was 4.5 days (IQR,2.4-8.1). Mortality was 0% (0/20) for male and femalepatients younger than 20 years. Mortality rates were higherfor male compared with female patients at every 10-year ageinterval older than 20 years. Outcomes for Patients Who Were Discharged or DiedAmong the 2634 patients who were discharged or had diedat the study end point, during hospitalization, 373 (14.2%)were treated in the ICU, 320 (12.2%) received invasivemechanical ventilation, 81 (3.2%) were treated with kidneyreplacement therapy, and 553 (21%) died (Table 5). Mortalityfor those who received mechanical ventilation was 88.1%(n = 282). Mortality rates for those who received mechanicalventilation in the 18-to-65 and older-than-65 age groupswere 76.4% and 97.2%, respectively. Mortality rates forthose in the 18-to-65 and older-than-65 age groups who didnot receive mechanical ventilation were 19.8% and 26.6%,respectively. There were no deaths in the younger-than-18age group. The overall length of stay was 4.1 days (IQR, 2.3-6.8). The median postdischarge follow-up time was 4.4 days(IQR, 2.2-9.3). A total of 45 patients (2.2%) were readmittedduring the study period. The median time to readmissionwas 3 days (IQR, 1.0-4.5). Of the patients who were discharged or had died at the study end point, 436 (16.6%)were younger than age 50 with a score of 0 on the CharlsonComorbidity Index, of whom 9 died.Outcomes by Age and Risk FactorsFor both patients discharged alive and those who died, thepercentage of patients who were treated in the ICU orreceived invasive mechanical ventilation was increased forthe 18-to-65 age group compared with the older-than-65years age group (Table 5). For patients discharged alive, thelowest absolute lymphocyte count during hospital coursewas lower for progressively older 
age groups. 
For patientsdischarged alive, the readmission rates and the percentage ofpatients discharged to a facility (such as a nursing home orrehabilitation), as opposed to home, increased for progressively older age groups.Of the patients who died, those with diabetes were morelikely to have received invasive mechanical ventilation orcare in the ICU compared with those who did not have diabetes (eTable 1 in the Supplement). Of the patients who died,those with hypertension were less likely to have receivedinvasive mechanical ventilation or care in the ICU comparedwith those without hypertension. The percentage of patientswho developed acute kidney injury was increased in the subgroups with diabetes compared with subgroups withoutthose conditions.Angiotensin-Converting Enzyme Inhibitor and Angiotensin IIReceptor Blocker UseHome medication reconciliation information was availablefor 2411 (92%) of the 2634 patients who were discharged orwho died by the study end. Of these 2411 patients, 189 (7.8%) were taking 
an 
angiotensin-converting enzyme inhibitor(ACEi) at home and 267 (11.1%) were taking an angiotensin IIreceptor blocker (ARB) at home. The median number of totalhome medications was 3 (IQR, 0-7). Outcomes for subgroupsof patients with hypertension by use of ACEi or ARB homemedication are shown in eTable 2 in the Supplement. Numbers provided for total patients taking ACEi or ARB therapy ineTable 2 in the Supplement are provided only for patientswho also had a diagnosis of hypertension.Of the patients taking an ACEi at home, 91 (48.1%) continued taking an ACEi while in the hospital and the remainderdiscontinued this type of medication during their hospitalvisit. Of the patients taking an ARB at home, 136 (50.1%) continued taking an ARB while in the hospital and the remainderdiscontinued taking this type of medication during their hospital visit. Of patients who were not prescribed an ACEi orARB at home, 49 started treatment with an ACEi and 58started treatment with an ARB during their hospitalization. 
Mortality 
rates for 
patients with hypertension not taking anACEi or ARB, taking an ACEi, and taking an ARB were 26.7%,32.7%, and 30.6%, respectively.DiscussionTo our knowledge, this study represents the first large caseseries of sequentially hospitalized patients with confirmedCOVID-19 in the US. Older persons, men, and those withpre-existing hypertension and/or diabetes were highlyprevalent in this case series and the pattern was similar todata reported from China.4 However, mortality rates in thiscase series were significantly lower, possibly due to differences in thresholds for hospitalization. This study reportedmortality rates only for patients with definite outcomes(discharge or death), and longer-term study may find different mortality rates as different segments of the populationare infected. The findings of high mortality rates amongventilated patients are similar to smaller case series reportsof critically ill patients in the US.10ACEi and ARBmedications can significantly increasemRNAexpression of 
cardiac 
angiotensin-converting enzyme 2 (ACE2),11leading to speculation about the possible adverse, protective,or biphasic effects of treatment with these medications.12 Thisis an important concern because thesemedications are themostprevalent antihypertensive medications among all drugclasses.13 However, this case series design cannot address thecomplexity of this question, and the results are unadjusted forknown confounders, including age, sex, race, ethnicity, socioeconomic status indicators, and comorbidities such as diabetes, chronic kidney disease, and heart failure.LimitationsThis study has several limitations. First, the study population only included patients within the New York metropolitan area. Second, the data were collected from the electronichealth record database. This precluded the level of detail possible with a manual medical record review. Third, the medianpostdischarge follow-up time was relatively brief at 4.4 days(IQR, 2.2-9.3). Fourth, subgroup descriptive statistics were unadjusted for 
potential confounders. Fifth, clinical outcome datawere available for only 46.2% of admitted patients. The absence of data on patients who remained hospitalized at the final study datemay have biased the findings, including the highmortality rate of patients who received mechanical ventilation older than age 65 years.ConclusionsThis case series provides characteristics and early outcomesof sequentially hospitalized patients with confirmed COVID-19in the New York City area.
