# Supplementary material for: Stance markers in English medical research articles and newspaper opinion columns: A comparative corpus-based study
Source: PLoS One. 2021 Mar 8;16(3):e0247981. doi: 10.1371/journal.pone.0247981 (PMC7939291; doi:10.1371/journal.pone.0247981)
Supplement: S1 File — (ZIP) [file pone.0247981.s001.zip › Supporting information/supporting information 4/Medical RA data/5-Lancet.txt]

Clinical features of patients infected with 2019 novel coronavirus in Wuhan, China


Summary
Background A recent cluster of pneumonia cases in Wuhan, China, was caused by a novel betacoronavirus, the 
2019 novel coronavirus (2019-nCoV). We report the epidemiological, clinical, laboratory, and radiological characteristics 
and treatment and clinical outcomes of these patients.
Methods All patients with suspected 2019-nCoV were admitted to a designated hospital in Wuhan. We prospectively 
collected and analysed data on patients with laboratory-confirmed 2019-nCoV infection by real-time RT-PCR and 
next-generation sequencing. Data were obtained with standardised data collection forms shared by WHO and the 
International Severe Acute Respiratory and Emerging Infection Consortium from electronic medical records. 
Researchers also directly communicated with patients or their families to ascertain epidemiological and symptom 
data. Outcomes were also compared between patients who had been admitted to the intensive care unit (ICU) and 
those who had not.
Findings By Jan 2, 2020, 41 admitted hospital patients had been identified as having laboratory-confirmed 2019-nCoV
infection. Most of the infected patients were men (30 [73%] of 41); less than half had underlying diseases (13 [32%]), 
including diabetes (eight [20%]), hypertension (six [15%]), and cardiovascular disease (six [15%]). Median age was 
49·0 years (IQR 41·0–58·0). 27 (66%) of 41 patients had been exposed to Huanan seafood market. One family cluster 
was found. Common symptoms at onset of illness were fever (40 [98%] of 41 patients), cough (31 [76%]), and myalgia or 
fatigue (18 [44%]); less common symptoms were sputum production (11 [28%] of 39), headache (three [8%] of 38),
haemoptysis (two [5%] of 39), and diarrhoea (one [3%] of 38). Dyspnoea developed in 22 (55%) of 40 patients (median 
time from illness onset to dyspnoea 8·0 days [IQR 5·0–13·0]). 26 (63%) of 41 patients had lymphopenia. All 41 patients 
had pneumonia with abnormal findings on chest CT. Complications included acute respiratory distress syndrome 
(12 [29%]), RNAaemia (six [15%]), acute cardiac injury (five [12%]) and secondary infection (four [10%]). 13 (32%) patients 
were admitted to an ICU and six (15%) died. Compared with non-ICU patients, ICU patients had higher plasma levels 
of IL2, IL7, IL10, GSCF, IP10, MCP1, MIP1A, and TNFα.
Interpretation The 2019-nCoV infection caused clusters of severe respiratory illness similar to severe acute respiratory 
syndrome coronavirus and was associated with ICU admission and high mortality. Major gaps in our knowledge of 
the origin, epidemiology, duration of human transmission, and clinical spectrum of disease need fulfilment by future 
studies.

Research in context
Evidence before this study
Human coronaviruses, including hCoV-229E, OC43, NL63, 
and HKU1, cause mild respiratory diseases. Fatal coronavirus 
infections that have emerged in the past two decades are severe 
acute respiratory syndrome coronavirus (SARS-CoV) and the 
Middle East respiratory syndrome coronavirus. We searched 
PubMed and the China National Knowledge Infrastructure 
database for articles published up to Jan 11, 2020, using the 
keywords “novel coronovirus”, “2019 novel coronavirus”, 
or “2019-nCoV”. No published work about the human infection 
caused by the 2019 novel coronavirus (2019-nCoV) could be 
identified.
Added value of this study
We report the epidemiological, clinical, laboratory, and 
radiological characteristics, treatment, and clinical outcomes of 
41 laboratory-confirmed cases infected with 2019-nCoV. 
27 (66%) of 41 patients had a history of direct exposure to the 
Huanan seafood market. The median age of patients was 
49·0 years (IQR 41·0–58·0), and 13 (32%) patients had underlying 
disease. All patients had pneumonia. A third of patients were 
admitted to intensive care units, and six died. High concentrations 
of cytokines were recorded in plasma of critically ill patients 
infected with 2019-nCoV.
Implications of all the available evidence
2019-nCoV caused clusters of fatal pneumonia with clinical 
presentation greatly resembling SARS-CoV. Patients infected 
with 2019-nCoV might develop acute respiratory distress 
syndrome, have a high likelihood of admission to intensive care, 
and might die. The cytokine storm could be associated with 
disease severity. More efforts should be made to know the 
whole spectrum and pathophysiology of the new disease.
Introduction
Coronaviruses are enveloped non-segmented positivesense RNA viruses belonging to the family Coronaviridae 
and the order Nidovirales and broadly distributed in 
humans and other mammals.1
 Although most human 
coronavirus infections are mild, the epidemics of 
the two betacoronaviruses, severe acute respiratory 
syndrome coronavirus (SARS-CoV)
2–4 and Middle East 
respiratory syndrome coronavirus (MERS-CoV),5,6 have 
caused more than 10 000 cumulative cases in the past 
two decades, with mortality rates of 10% for SARS-CoV 
and 37% for MERS-CoV.7,8 The coronaviruses already 
identified might only be the tip of the iceberg, with 
potentially more novel and severe zoonotic events to be 
revealed.
In December, 2019, a series of pneumonia cases of 
unknown cause emerged in Wuhan, Hubei, China, 
with clinical presentations greatly resembling viral 
pneumonia.9
 Deep sequencing analysis from lower 
respiratory tract samples indicated a novel coronavirus, 
which was named 2019 novel coronavirus (2019-nCoV). 
Thus far, more than 800 confirmed cases, including in 
health-care workers, have been identified in Wuhan, and 
several exported cases have been confirmed in other 
provinces in China, and in Thailand, Japan, South Korea, 
and the USA. We aim to describe epidemiological, clinical, laboratory, 
and radiological characteristics, treatment, and outcomes 
of patients confirmed to have 2019-nCoV infection, and to 
compare the clinical features between intensive care unit 
(ICU) and non-ICU patients. We hope our study findings 
will inform the global community of the emergence of 
this novel coronavirus and its clinical features.
Methods
Patients
Following the pneumonia cases of unknown cause 
reported in Wuhan and considering the shared history 
of exposure to Huanan seafood market across the 
patients, an epidemiological alert was released by the 
local health authority on Dec 31, 2019, and the market 
was shut down on Jan 1, 2020. Meanwhile, 59 suspected 
cases with fever and dry cough were transferred to a 
designated hospital starting from Dec 31, 2019. An 
expert team of physicians, epidemiologists, virologists, 
and government officials was soon formed after the 
alert.
Since the cause was unknown at the onset of these 
emerging infections, the diagnosis of pneumonia of 
unknown cause in Wuhan was based on clinical 
characteristics, chest imaging, and the ruling out of 
common bacterial and viral pathogens that cause 
pneumonia. Suspected patients were isolated using 
airborne precautions in the designated hospital, Jin Yintan Hospital (Wuhan, China), and fit-tested N95 masks 
and airborne precautions for aerosol-generating 
procedures were taken. This study was approved by the 
National Health Commission of China and Ethics 
Commission of Jin Yin-tan Hospital (KY-2020-01.01). 
Written informed consent was waived by the Ethics 
Commission of the designated hospital for emerging 
infectious diseases.
Procedures
Local centres for disease control and prevention collected 
respiratory, blood, and faeces specimens, then shipped 
them to designated authoritative laboratories to detect the 
pathogen (NHC Key Laboratory of Systems Biology of 
Pathogens and Christophe Mérieux Laboratory, Beijing, 
China). A novel coronavirus, which was named 2019-nCoV, 
was isolated then from lower respiratory tract specimen 
and a diagnostic test for this virus was developed soon 
after that.14 Of 59 suspected cases, 41 patients were 
confirmed to be infected with 2019-nCoV. The presence of 
2019-nCoV in respiratory specimens was detected by nextgeneration sequencing or real-time RT-PCR methods. The 
primers and probe target to envelope gene of CoV were 
used and the sequences were as follows: forward primer 
5′-ACTTCTTTTTCTTGCTTTCGTGGT-3′; reverse primer 
5′-GCAGCAGTACGCACACAATC-3′; and the probe 
5′CY5-CTAGTTACACTAGCCATCCTTACTGC-3′BHQ1. 
Conditions for the amplifications were 50°C for 15 min, 
95°C for 3 min, followed by 45 cycles of 95°C for 15 s and 
60°C for 30 s.
Initial investigations included a complete blood count, 
coagulation profile, and serum biochemical test (including 
renal and liver function, creatine kinase, lactate dehydrogenase, and electrolytes). Respiratory specimens, including 
nasal and pharyngeal swabs, bronchoalveolar lavage fluid,
sputum, or bronchial aspirates were tested for common 
viruses, including influenza, avian influenza, respiratory 
syncytial virus, adenovirus, parainfluenza virus, SARS-CoV 
and MERS-CoV using real-time RT-PCR assays approved 
by the China Food and Drug Administration. Routine 
bacterial and fungal examinations were also performed.
Given the emergence of the 2019-nCoV pneumonia 
cases during the influenza season, antibiotics (orally and 
intravenously) and oseltamivir (orally 75 mg twice daily) 
were empirically administered. Corticosteroid therapy (methylprednisolone 40–120 mg per day) was given as 
a combined regimen if severe community-acquired 
pneumonia was diagnosed by physicians at the 
designated hospital. Oxygen support (eg, nasal cannula 
and invasive mechanical ventilation) was administered 
to patients according to the severity of hypoxaemia. 
Repeated tests for 2019-nCoV were done in patients 
confirmed to have 2019-nCoV infection to show viral 
clearance before hospital discharge or discontinuation of 
isolation.
Data collection
We reviewed clinical charts, nursing records, laboratory 
findings, and chest x-rays for all patients with laboratoryconfirmed 2019-nCoV infection who were reported by 
the local health authority. The admission data of 
these patients was from Dec 16, 2019, to Jan 2, 2020. 
Epidemiological, clinical, laboratory, and radiological 
characteristics and treatment and outcomes data were 
obtained with standardised data collection forms 
(modified case record form for severe acute respiratory infection clinical characterisation shared by WHO 
and the International Severe Acute Respiratory and 
Emerging Infection Consortium) from electronic 
medical records. Two researchers also independently 
reviewed the data collection forms to double check the 
data collected. To ascertain the epidemiological and 
symptom data, which were not available from electronic 
medical records, the researchers also directly 
communicated with patients or their families to ascertain 
epidemiological and symptom data.
Cytokine and chemokine measurement
To characterise the effect of coronavirus on the production 
of cytokines or chemokines in the acute phase of the 
illness, plasma cytokines and chemokines (IL1B, IL1RA, 
IL2, IL4, IL5, IL6, IL7, IL8 (also known as CXCL8), IL9, 
IL10, IL12p70, IL13, IL15, IL17A, Eotaxin (also known as 
CCL11), basic FGF2, GCSF (CSF3), GMCSF (CSF2), 
IFNγ, IP10 (CXCL10), MCP1 (CCL2), MIP1A (CCL3), 
MIP1B (CCL4), PDGFB, RANTES (CCL5), TNFα, and 
VEGFA were measured using Human Cytokine Standard 
27-Plex Assays panel and the Bio-Plex 200 system 
(Bio-Rad, Hercules, CA, USA) for all patients according 
to the manufacturer’s instructions. The plasma samples 
from four healthy adults were used as controls for crosscomparison. The median time from being transferred to 
a designated hospital to the blood sample collection was 
4 days (IQR 2–5).
Detection of coronavirus in plasma
Each 80 µL plasma sample from the patients and contacts 
was added into 240 µL of Trizol LS (10296028; Thermo 
Fisher Scientific, Carlsbad, CA, USA) in the Biosafety 
Level 3 laboratory. Total RNA was extracted by Direct-zol 
RNA Miniprep kit (R2050; Zymo research, Irvine, CA,
USA) according to the manufacturer’s instructions and 50 µL elution was obtained for each sample. 5 µL RNA 
was used for real-time RT-PCR, which targeted the 
NP gene using AgPath-ID One-Step RT-PCR Reagent 
(AM1005; Thermo Fisher Scientific). The final reaction 
mix concentration of the primers was 500 nM and probe 
was 200 nM. Real-time RT-PCR was performed using the 
following conditions: 50°C for 15 min and 95°C for 3 min, 
50 cycles of amplification at 95°C for 10 s and 60°C for 
45 s. Since we did not perform tests for detecting 
infectious virus in blood, we avoided the term viraemia 
and used RNAaemia instead. RNAaemia was defined as a 
positive result for real-time RT-PCR in the plasma sample.
Definitions
Acute respiratory distress syndrome (ARDS) and shock 
were defined according to the interim guidance of WHO after admission).17 Cardiac injury followed the definition 
used in our previous study in H7N9 patients.18 In brief, 
cardiac injury was diagnosed if serum levels of cardiac 
biomarkers (eg, troponin I) were above the 99th percentile 
upper reference limit, or new abnormalities were shown in 
electrocardiography and echocardiography.
Statistical analysis
Continuous variables were expressed as median (IQR) 
and compared with the Mann-Whitney U test; categorical 
variables were expressed as number (%) and compared 
by χ² test or Fisher’s exact test between ICU care and 
no ICU care groups. Boxplots were drawn to describe 
plasma cytokine and chemokine concentrations.
A two-sided α of less than 0·05 was considered statistically significant. Statistical analyses were done using the 
SAS software, version 9.4, unless otherwise indicated.
Role of the funding source
The funder of the study had no role in study design, data 
collection, data analysis, data interpretation, or writing of 
the report. The corresponding authors had full access to 
all the data in the study and had final responsibility for 
the decision to submit for publication.
Results
By Jan 2, 2020, 41 admitted hospital patients were 
identified as laboratory-confirmed 2019-nCoV infection in 
Wuhan. 20 [49%]) of the 2019-nCoV-infected patients were 
aged 25–49 years, and 14 (34%) were aged 50–64 years 
(figure 1A). The median age of the patients was 49·0 years 
(IQR 41·0–58·0; table 1). In our cohort of the first 
41 patients as of Jan 2, no children or adolescents were 
infected. Of the 41 patients, 13 (32%) were admitted to the 
ICU because they required high-flow nasal cannula or 
higher-level oxygen support measures to correct hypoxaemia. Most of the infected patients were men (30 [73%]);
less than half had underlying diseases (13 [32%]), including diabetes (eight [20%]), hypertension (six [15%]),
and cardiovascular disease (six [15%]).
27 (66%) patients had direct exposure to Huanan 
seafood market (figure 1B). Market exposure was similar 
between the patients with ICU care (nine [69%]) and 
those with non-ICU care (18 [64%]). The symptom onset 
date of the first patient identified was Dec 1, 2019. None 
of his family members developed fever or any respiratory 
symptoms. No epidemiological link was found between 
the first patient and later cases. The first fatal case, 
who had continuous exposure to the market, was 
admitted to hospital because of a 7-day history of fever, 
cough, and dyspnoea. 5 days after illness onset, his wife, 
a 53-year-old woman who had no known history of 
exposure to the market, also presented with pneumonia 
and was hospitalised in the isolation ward.
The most common symptoms at onset of illness were 
fever (40 [98%] of 41 patients), cough (31 [76%]), and 
myalgia or fatigue (18 [44%]); less common symptoms were sputum production (11 [28%] of 39), headache 
(three [8%] of 38), haemoptysis (two [5%] of 39), and 
diarrhoea (one [3%] of 38; table 1). More than half of 
patients (22 [55%] of 40) developed dyspnoea. The median 
duration from illness onset to dyspnoea was 8·0 days 
(IQR 5·0–13·0). The median time from onset of symptoms to first hospital admission was 7·0 days (4·0–8·0), 
to shortness of breath was 8·0 days (5·0–13·0), to ARDS 
was 9·0 days (8·0–14·0), to mechanical ventilation was 
10·5 days (7·0–14·0), and to ICU admission was 10·5 days 
(8·0–17·0; figure 2).
The blood counts of patients on admission showed 
leucopenia (white blood cell count less than 4 × 10⁹/L; 
ten [25%] of 40 patients) and lymphopenia (lymphocyte 
count <1·0 × 10⁹/L; 26 [63%] patients; table 2). Prothrombin time and D-dimer level on admission were
higher in ICU patients (median prothrombin time 
12·2 s [IQR 11·2–13·4]; median D-dimer level 2·4 mg/L
[0·6–14·4]) than non-ICU patients (median prothrombin 
time 10·7 s [9·8–12·1], p=0·012; median D-dimer level 
0·5 mg/L [0·3–0·8], p=0·0042). Levels of aspartate 
aminotransferase were increased in 15 (37%) of 
41 patients, including eight (62%) of 13 ICU patients 
and seven (25%) of 28 non-ICU patients. Hypersensitive 
troponin I (hs-cTnI) was increased substantially in 
five patients, in whom the diagnosis of virus-related 
cardiac injury was made.
Most patients had normal serum levels of procalcitonin 
on admission (procalcitonin <0·1 ng/mL; 27 [69%] patients; 
table 2). Four ICU patients developed secondary infections. Three of the four patients with secondary infection 
had procalcitonin greater than 0·5 ng/mL (0·69 ng/mL, 
1·46 ng/mL, and 6·48 ng/mL).
On admission, abnormalities in chest CT images were 
detected among all patients. Of the 41 patients, 40 (98%) 
had bilateral involvement (table 2). The typical findings 
of chest CT images of ICU patients on admission were 
bilateral multiple lobular and subsegmental areas of 
consolidation (figure 3A). The representative chest CT 
findings of non-ICU patients showed bilateral groundglass opacity and subsegmental areas of consolidation 
(figure 3B). Later chest CT images showed bilateral 
ground-glass opacity, whereas the consolidation had 
been resolved (figure 3C).
Initial plasma IL1B, IL1RA, IL7, IL8, IL9, IL10, basic 
FGF, GCSF, GMCSF, IFNγ, IP10, MCP1, MIP1A, MIP1B, 
PDGF, TNFα, and VEGF concentrations were higher in 
both ICU patients and non-ICU patients than in healthy 
adults (appendix pp 6–7). Plasma levels of IL5, IL12p70, 
IL15, Eotaxin, and RANTES were similar between healthy 
adults and patients infected with 2019-nCoV. Further 
comparison between ICU and non-ICU patients showed 
that plasma concentrations of IL2, IL7, IL10, GCSF, IP10, 
MCP1, MIP1A, and TNFα were higher in ICU patients 
than non-ICU patients.
All patients had pneumonia. Common complications 
included ARDS (12 [29%] of 41 patients), followed by 
RNAaemia (six [15%] patients), acute cardiac injury
(five [12%] patients), and secondary infection (four [10%]
patients; table 3). Invasive mechanical ventilation was 
required in four (10%) patients, with two of them (5%) had 
refractory hypoxaemia and received extracorporeal membrane oxygenation as salvage therapy. All patients were 
administered with empirical antibiotic treatment, and
38 (93%) patients received antiviral therapy (oseltamivir). 
Additionally, nine (22%) patients were given systematic 
corticosteroids. A comparison of clinical features between 
patients who received and did not receive systematic 
corticosteroids is in the appendix (pp 1–5).
As of Jan 22, 2020, 28 (68%) of 41 patients have been 
discharged and six (15%) patients have died. Fitness 
for discharge was based on abatement of fever for at 
least 10 days, with improvement of chest radiographic 
evidence and viral clearance in respiratory samples from 
upper respiratory tract.
Discussion
We report here a cohort of 41 patients with laboratoryconfirmed 2019-nCoV infection. Patients had serious, 
sometimes fatal, pneumonia and were admitted to the 
designated hospital in Wuhan, China, by Jan 2, 2020. 
Clinical presentations greatly resemble SARS-CoV. 
Patients with severe illness developed ARDS and 
required ICU admission and oxygen therapy. The time 
between hospital admission and ARDS was as short 
as 2 days. At this stage, the mortality rate is high for 
2019-nCoV, because six (15%) of 41 patients in this cohort 
died.
The number of deaths is rising quickly. As of 
Jan 24, 2020, 835 laboratory-confirmed 2019-nCoV
infections were reported in China, with 25 fatal 
cases. Reports have been released of exported cases in 
many provinces in China, and in other countries; some health-care workers have also been infected in 
Wuhan. Taken together, evidence so far indicates 
human transmission for 2019-nCoV. We are concerned 
that 2019-nCoV could have acquired the ability for 
efficient human transmission.19 Airborne precautions, 
such as a fit-tested N95 respirator, and other personal 
protective equipment are strongly recommended. To 
prevent further spread of the disease in health-care 
settings that are caring for patients infected with 
2019-nCoV, onset of fever and respiratory symptoms should be closely monitored among health-care 
workers. Testing of respiratory specimens should be
done immediately once a diagnosis is suspected. Serum 
antibodies should be tested among health-care workers before and after their exposure to 2019-nCoV for identification of asymptomatic infections.
Similarities of clinical features between 2019-nCoV and 
previous betacoronavirus infections have been noted. In 
this cohort, most patients presented with fever, dry 
cough, dyspnoea, and bilateral ground-glass opacities on 
chest CT scans. These features of 2019-nCoV infection 
bear some resemblance to SARS-CoV and MERS-CoV 
infections.20,21 However, few patients with 2019-nCoV 
infection had prominent upper respiratory tract signs 
and symptoms (eg, rhinorrhoea, sneezing, or sore 
throat), indicating that the target cells might be located in 
the lower airway. Furthermore, 2019-nCoV patients rarely 
developed intestinal signs and symptoms (eg, diarrhoea), 
whereas about 20–25% of patients with MERS-CoV or 
SARS-CoV infection had diarrhoea.21 Faecal and urine 
samples should be tested to exclude a potential alternative 
route of transmission that is unknown at this stage.
The pathophysiology of unusually high pathogenicity 
for SARS-CoV or MERS-CoV has not been completely 
understood. Early studies have shown that increased 
amounts of proinflammatory cytokines in serum (eg, 
IL1B, IL6, IL12, IFNγ, IP10, and MCP1) were associated 
with pulmonary inflammation and extensive lung 
damage in SARS patients.22 MERS-CoV infection was 
also reported to induce increased concentrations of 
proinflammatory cytokines (IFNγ, TNFα, IL15, and 
IL17).23 We noted that patients infected with 2019-nCoV 
also had high amounts of IL1B, IFNγ, IP10, and MCP1, 
probably leading to activated T-helper-1 (Th1) cell responses. Moreover, patients requiring ICU admission 
had higher concentrations of GCSF, IP10, MCP1, MIP1A, 
and TNFα than did those not requiring ICU admission, 
suggesting that the cytokine storm was associated with 
disease severity. However, 2019-nCoV infection also 
initiated increased secretion of T-helper-2 (Th2) cytokines 
(eg, IL4 and IL10) that suppress inflammation, which 
differs from SARS-CoV infection.22 Further studies are 
necessary to characterise the Th1 and Th2 responses in 
2019-nCoV infection and to elucidate the pathogenesis. 
Autopsy or biopsy studies would be the key to understand 
the disease.
In view of the high amount of cytokines induced by 
SARS-CoV,
22,24 MERS-CoV,25,26 and 2019-nCoV infections, 
corticosteroids were used frequently for treatment of 
patients with severe illness, for possible benefit by 
reducing inflammatory-induced lung injury. However, 
current evidence in patients with SARS and MERS suggests that receiving corticosteroids did not have an 
effect on mortality, but rather delayed viral clearance.27–29
Therefore, corticosteroids should not be routinely given 
systemically, according to WHO interim guidance.30
Among our cohort of 41 laboratory-confirmed patients 
with 2019-nCoV infection, corticosteroids were given to 
very few non-ICU cases, and low-to-moderate dose of 
corticosteroids were given to less than half of severely 
ill patients with ARDS. Further evidence is urgently 
needed to assess whether systematic corticosteroid 
treatment is beneficial or harmful for patients infected 
with 2019-nCoV.
No antiviral treatment for coronavirus infection has been 
proven to be effective. In a historical control study,31 the 
combination of lopinavir and ritonavir among SARS-CoV 
patients was associated with substantial clinical benefit 
(fewer adverse clinical outcomes). Arabi and colleagues 
initiated a placebo-controlled trial of interferon beta-1b, 
lopinavir, and ritonavir among patients with MERS 
infection in Saudi Arabia.32 Preclinical evidence showed the potent efficacy of remdesivir (a broad-spectrum 
antiviral nucleotide prodrug) to treat MERS-CoV and 
SARS-CoV infections.33,34 As 2019-nCoV is an emerging 
virus, an effective treatment has not been developed for 
disease resulting from this virus. Since the combination 
of lopinavir and ritonavir was already available in the 
designated hospital, a randomised controlled trial has 
been initiated quickly to assess the efficacy and safety of 
combined use of lopinavir and ritonavir in patients 
hospitalised with 2019-nCoV infection.
Our study has some limitations. First, for most of the 
41 patients, the diagnosis was confirmed with lower 
respiratory tract specimens and no paired nasopharyngeal 
swabs were obtained to investigate the difference in the 
viral RNA detection rate between upper and lower 
respiratory tract specimens. Serological detection was not 
done to look for 2019-nCoV antibody rises in 18 patients 
with undetectable viral RNA. Second, with the limited 
number of cases, it is difficult to assess host risk factors 
for disease severity and mortality with multivariableadjusted methods. This is a modest-sized case series of 
patients admitted to hospital; collection of standardised 
data for a larger cohort would help to further define the 
clinical presentation, natural history, and risk factors. 
Further studies in outpatient, primary care, or community 
settings are needed to get a full picture of the spectrum of 
clinical severity. At the same time, finding of statistical 
tests and p values should be interpreted with caution, 
and non-significant p values do not necessarily rule out 
difference between ICU and non-ICU patients. Third, 
since the causative pathogen has just been identified, 
kinetics of viral load and antibody titres were not available. 
Finally, the potential exposure bias in our study might 
account for why no paediatric or adolescent patients were 
reported in this cohort. More effort should be made to 
answer these questions in future studies.
Both SARS-CoV and MERS-CoV were believed to 
originate in bats, and these infections were transmitted 
directly to humans from market civets and dromedary 
camels, respectively.35 Extensive research on SARS-CoV 
and MERS-CoV has driven the discovery of many 
SARS-like and MERS-like coronaviruses in bats. In 2013, 
Ge and colleagues36 reported the whole genome sequence 
of a SARS-like coronavirus in bats with that ability to use 
human ACE2 as a receptor, thus having replication 
potentials in human cells.37 2019-nCoV still needs to be 
studied deeply in case it becomes a global health threat. 
Reliable quick pathogen tests and feasible differential 
diagnosis based on clinical description are crucial for 
clinicians in their first contact with suspected patients. 
Because of the pandemic potential of 2019-nCoV, careful 
surveillance is essential to monitor its future host 
adaption, viral evolution, infectivity, transmissibility, and 
pathogenicity.
