# Supplementary material for: Stance markers in English medical research articles and newspaper opinion columns: A comparative corpus-based study
Source: PLoS One. 2021 Mar 8;16(3):e0247981. doi: 10.1371/journal.pone.0247981 (PMC7939291; doi:10.1371/journal.pone.0247981)
Supplement: S1 File — (ZIP) [file pone.0247981.s001.zip › Supporting information/supporting information 4/Medical RA data/50-JAMA.txt]

Association of Public Health Interventions With the Epidemiology of the COVID-19 Outbreak in Wuhan, China IMPORTANCE Coronavirus disease 2019 (COVID-19) has become a pandemic, and it is unknown whether a combination of public health interventions can improve control of the outbreak.OBJECTIVE To evaluate the association of public health interventions with the epidemiological features of the COVID-19 outbreak in Wuhan by 5 periods according to key events and interventions.DESIGN, SETTING, AND PARTICIPANTS In this cohort study, individual-level data on 32 583laboratory-confirmed COVID-19 cases reported between December 8, 2019, and March 8,2020, were extracted from the municipal Notifiable Disease Report System, including patients’ age, sex, residential location, occupation, and severity classification.EXPOSURES Nonpharmaceutical public health interventions including cordons sanitaire,traffic restriction, social distancing, home confinement, centralized quarantine, and universal symptom survey.MAIN OUTCOMES AND MEASURES Rates of laboratory-confirmed COVID-19 infections (defined as the number of cases per day per million people), across age, sex, and geographic locations were calculated across 5 periods: December 8 to January 9 (no intervention), January 10 to22 (massive human movement due to the Chinese New Year holiday), January 23 to February1 (cordons sanitaire, traffic restriction and home quarantine), February 2 to 16 (centralized quarantine and treatment), and February 17 to March 8 (universal symptom survey). The effective reproduction number of SARS-CoV-2 (an indicator of secondary transmission) was also calculated over the periods.RESULTS Among 32 583 laboratory-confirmed COVID-19 cases, the median patient age was56.7 years (range, 0-103; interquartile range, 43.4-66.8) and 16 817 (51.6%) were women.The daily confirmed case rate peaked in the third period and declined afterward across geographic regions and sex and age groups, except for children and adolescents, whose rate of confirmed cases continued to 
increase. The daily confirmed case rate over the whole period in local health care workers (130.5 per million people [95% CI, 123.9-137.2]) was higher than that in the general population (41.5 per million people [95% CI, 41.0-41.9]). The proportion of severe and critical cases decreased from 53.1% to 10.3% over the 5 periods.The severity risk increased with age: compared with those aged 20 to 39 years (proportion of severe and critical cases, 12.1%), elderly people (80 years) had a higher risk of having severe or critical disease (proportion, 41.3%; risk ratio, 3.61 [95% CI, 3.31-3.95]) while younger people (<20 years) had a lower risk (proportion, 4.1%; risk ratio, 0.47 [95% CI, 0.31-0.70]).The effective reproduction number fluctuated above 3.0 before January 26, decreased to below 1.0 after February 6, and decreased further to less than 0.3 after March 1.CONCLUSIONS AND RELEVANCE A series of multifaceted public health interventions wast emporally associated with improved control of the COVID-19 outbreak in Wuhan, China.These findings may inform public health policy in other countries and regions.Key Points Question Was there an association of public health interventions with improved control of the COVID-19 outbreak in Wuhan, China?Findings In this cohort study that included 32 583 patients with laboratory-confirmed COVID-19 in Wuhan from December 8, 2019,through March 8, 2020, the institution of interventions including cordons sanitaire, traffic restriction, social distancing, home quarantine, centralized quarantine, and universal symptom survey was temporally associated with reduced effective reproduction number of SARS-CoV-2 (secondary transmission) and the number of confirmed cases per day across age groups, sex, and geographic regions.Meaning A series of multifaceted public health interventions wast emporally associated with improved control of the COVID-19outbreak in Wuhan and may inform public health policy in other countries and regions.Coronavirus disease 2019 (COVID-19) is an emergingr espiratory 
infectious disease caused by the severe acute respiratory syndrome coronavirus 2 (SARS-CoV-2),which was first detected in early December 2019 in Wuhan,China. As of April 6, 2020, COVID-19 had quickly spread to the majority of countries worldwide, affected more than 1.1millionindividuals, and caused nearly 63 000 deaths.1 Although studies have described the clinical characteristics of patients with COVID-19,2-7 and a previous study has reported the early transmission dynamics of the first 425 confirmed cases in Wuhan,8 more recent data are required to illustrate the full spectrum of the epidemiological characteristics of the outbreak in the epicenter.Several modeling studies have used the international cases exported from Wuhan to extrapolate the severity of the epidemic,9-13 estimating that the Wuhan travel ban delayed the epidemic progression by 3 to 5 days in mainland China,12,13while reducing case importations to other countries by nearly80% through mid-February.12However, to our knowledge, no study has 
yet comprehensively evaluated the association of various public health interventions implemented by the Chinese government (including but not limited to intensive intracity and intercity traffic restriction, social distancing measures, home isolation and centralized quarantine, and improvement of medical resources; Figure 1) with outbreak control within Wuhan city.In this study, the epidemiological characteristics of patients with COVID-19 in Wuhan through March 8, 2020, were described, and the rate of confirmed cases and effective reproduction number in different periods according to key events and interventions were compared to evaluate the temporal associations of multiple public health interventions with control of the COVID-19 outbreak in Wuhan.Methods Source of Data Characteristics of patients with COVID-19 from December 2019through March 8, 2020, were extracted on March 9 from the municipal Notifiable Disease Report System, including birth date, sex, occupation, residential district, date of symptom onset (
the self-reported date of symptoms such as fever, cough,or other respiratory symptoms), and date of confirmed diagnosis (the laboratory confirmation date of SARS-CoV-2 infection in the bio samples). A case was recorded as a health care worker if the patient reported working in a hospital or clinic. Waiver of informed consent for collection of epidemiological data from patients with COVID-19 was granted by the National Health Commission of China as part of the infectious disease outbreak investigation. All identifiable personal information was removed for privacy protection.Case Definitions Cases were diagnosed and the severity status was categorized as mild, moderate, severe, or critical according to the Diagnosis and Treatment Scheme for COVID-19 released by the National Health Commission of China (details in the e Methods in the Supplement).14 A laboratory-confirmed case was defined if the patient had a positive result for SARS-CoV-2 virus by real-time reverse transcript ase–polymer ase chain reaction (RT-PCR) assay or high-throughput sequencing of nasaland pharyngeal swab specimens. Only laboratory-confirmed cases were included in primary analyses for the consistency of case definition throughout the periods. There were an additional 17 365 cases of clinically diagnosed COVID-19(ie, by symptom report and chest x-ray but without a positive RT-PCR result) in the data set. However, only clinically diagnosed cases were permitted for case tracking from February 9 through February 19, when testing became more broadly available, and only permitted for presumptive cases in Hubei Province. Furthermore, many of the cases were actually not new, but previous cases for which retrospective diagnoses were made based on medical records. Therefore, we only included laboratory-confirmed cases in our analyses for the consistency of case definition throughout the periods, as well as to be comparable to data in other areas outside Hubei Province. Consequently, the number of cases in the primary analysis was smaller than the officially reported number, although clinically diagnosed cases were included in a sensitivity analysis (outlined below).Classification of 5 Time Periods To better reflect the dynamics of the COVID-19 epidemic and corresponding interventions, 5 periods were classified based on important dates that could affect the virus transmission in Wuhan (Figure 1). The time before January 10, 2020, the first date of Chunyun (massive migration for the Chinese Lunar New Year), was considered as the first period, when noCOVID-19–specific interventions were imposed. The second period was the Chunyun of January 10 to 22, 2020, when massive population movement occurred and was expected to accelerate the spread of COVID-19.15 No strong intervention was imposed during the Chunyun period; the first announcement of human-to-human transmission and infections in health care workers was made on January 20. During this period, hospitals started to be overcrowded with patients with fever or respiratory symptoms.During the third period, 
between January 23 and February 1, the local government first blocked all outbound transportation from the city and subsequently suspended public transit and banned all vehicular traffic within the city. Other social distancing measures were also implemented, including compulsory mask wearing in public places and cancellation of social gatherings. Due to a severe shortage of medical resources in this period, many confirmed or presumptive cases could not receive timely diagnosis and treatment and were self-quarantined at home. On February 2, with improvement in medical resources, the government implemented a policy of centralized quarantine and treatment of all confirmed and presumptive cases,those with fever or respiratory symptoms, and close contacts of confirmed cases in designated hospitals or facilities.Meanwhile, a stay-at-home policy was implemented for all residents in the city. On February 17, the government initiated door-to-door and individual-to-individual symptom screening for all residents with 
support 
from thousands of community workers.Taken together, the outbreak was divided into 5 periods:no intervention before January 10, massive human migration between January 10 and 22, city lockdown with traffic suspension and home quarantine between January 23 and February 1, intensified measures with centralized quarantine and treatment between February 2 and 16, and community universal symptom survey on and after February 17, 2020. Specific events and features are shown in Figure 1.Outcomes Daily rate of confirmed cases, defined as the number of laboratory-confirmed cases per day per million people, were estimated by patient age, sex, health care occupation, and residential district across periods. The calculation used the number of cases in each period divided by the number of days in each period (33, 13, 10, 15, and 21 days) and the subtotal population size in each stratum from the Wuhan Statistical Yearbook 2018. The effective reproduction number Rt, defined as the mean number of secondary cases generated by a typical primary case at time t in a population, was calculated as an indicator to measure the transmission of SARS-CoV-2 both before and after the interventions. Clinical severity information was extracted from thedata set and was available for 32 325 confirmed cases(258 cases had missing values and were not included in the clinical severity analyses).Statistical Analysis The distribution of age, sex, and occupation in laboratoryconfirmed cases was described, and the epidemic curve by the symptom onset date and important dates of interventions was plotted. A sensitivity analysis was also conducted to include the clinically diagnosed cases in the epidemic curve. The geographical distributions of daily rates of COVID-19 cases across Wuhan city through the 5 periods were presented using ArcGIS software version 10.6 (Environmental Systems Research Institute Inc). A modified Poisson regression with robust variance was used to evaluate the relationship between age, sex,time period, and health care occupation with 
disease severity (mild and moderate vs severe and critical).16 The 4 variables were included simultaneously and risk ratios (RRs) were reported along with 95% CIs. All statistical analyses were performed using SAS statistical software version 9.3 (SAS Institute Inc), and P values were 2-tailed with statistical significance set at .05.The Rt was calculated using the method developed by Cori et al17 in R version 3.6.2 (R Foundation for Statistical Computing). The daily number of reported COVID-19 cases and the serial interval (mean, 7.5 days [SD, 3.4 days]; constant across periods), derived from a previous epidemiological survey of the first 425 cases in Wuhan,8 were used to estimate Rt and its95% credible interval on each day via a 5-day moving average. The Rtwas calculated for the whole period, but results were shown beginning with January 1, 2020, given the limited number of diagnosed cases and limited diagnosis capacity in December 2019.Results Characteristics of Patients With COVID-19The analyses included a total of 32 583 confirmed cases, among whom 15 766(48.4%)were men and 16 817 (51.6%)were women(Table). The median age of the patients was 56.7 years (range,0-103; interquartile range, 43.4-66.8), with the majority(n = 24 203, 74.3%) aged 40 to 79 years (Table).The epidemic curve according to the symptom onset date and key interventions is shown in Figure 1. Most cases occurred between January 20 and February 6, with a spike on February 1. The epidemic curve with inclusion of clinically diagnosed cases is shown in eFigure 1 in the Supplement, and the epidemic curve limiting the sample to only severe and critical cases is shown in eFigure 2 in the Supplement; both showed similar patterns to the main analysis. There was a substantial delay between symptom onset date and laboratory confirmation date in the early periods, with the lag decreasing over time(median, 26, 15, 10, 6, and 3 days for the 5 periods, respectively; eFigure 3 in the Supplement).Geographic Spread and Confirmed Case Rates The outbreak started from the urban districts and gradually spread to the suburban and rural areas across the 5 periods.There were strong geographic differences in rates of confirmed cases, with the highest rates in the urban districts (Figure 2).The daily confirmed case rate per million people increased from 2.0 (95% CI, 1.8-2.1) before January 10, to45.9 (95% CI, 44.6-47.1) between January 10 and 22, and to162.6 (95% CI, 159.9-165.3) between January 23 and February 1, and then decreased to 77.9 (95% CI, 76.3-79.4)between February 2 and 16, and 17.2 (95% CI, 16.6-17.8) after February 16 (Figure 3A; eTable 1 in the Supplement). Similar patterns were observed for men and women, with a slightly higher rate in women (43.7 [95% CI, 43.0-44.4]) compared with men (39.4 [95% CI, 38.8-40.0]) over the whole period(Figure 3A).A total of 1496 local health care workers had confirmed cases, representing 4.6% of all cases (Table). The daily rate of cases in local health care workers (130.5 per million people[95% CI, 123.9-137.2]) was higher 
than that in the general population (41.5 per million people [95% CI, 41.0-41.9]) over the whole period. The rate among health care workers peaked in the third period (617.4 per million people [95% CI,576.3-658.4]), but decreased in the last 2 periods when comprehensive personal protective equipment was more widely used (Figure 3A; eTable 1 in the Supplement).Rates of confirmed cases and trends also differed by age.It peaked in the third period and declined thereafter for those older than 20 years, while it continued to increase for children and adolescents (age <20 years) (Figure 3B; eTable 1in the Supplement), particularly for infants younger than 1 year(Figure 3C). The rate over the whole period among infants younger than 1 year was 7.9 per million people (95% CI,5.8-10.0), while it ranged from 2.0 to 5.4 among other age groups of children and adolescents (Figure 3C; eTable 1 in the Supplement).Clinical Severity of Disease Confirmed cases with available data (n = 32 325) were classified into mild (n = 15 531, 48.0%), moderate (n = 9655, 29.9%),severe (n = 6169, 19.1%), and critical (n = 970, 3.0%)(Figure 3D). The proportion of severe and critical cases decreased gradually over time, accounting for 53.1%, 35.1%,23.5%, 15.9%, and 10.3% of the classifiable cases in the5 periods, respectively (Figure 3D).The unadjusted proportion of severe and critical cases increased with age (4.10% in those aged <20 years, 12.1% in those aged 20-39 years, 17.4% in those aged 40-59 years, 29.6%in those aged 60-79 years, and 41.3% in those aged ≥80 years),and the corresponding multivariable-adjusted RRs (95% CIs)were 0.47 (0.31-0.70), 1.00 (reference), 1.41 (1.30-1.53), 2.33(2.16-2.52), and 3.61 (3.31-3.95), respectively (eTable 2 in the Supplement).Females were at lower risk of severe and critical disease than were males (unadjusted proportion, 20.6% vs 23.7%; adjusted RR, 0.90 [95% CI, 0.86-0.93]), while there were no significant differences in clinical severity between health care workers and other occupation groups (unadjusted  proportion, 17.4% vs 22.3%; adjusted RR, 1.08 [95% CI, 0.96-1.21]).Estimates of Rt Estimates of the effective reproduction number Rt varied in the first period (Figure 4), gradually increased in the second period with a peak of 3.82 on January 24, and declined thereafter. The Rt fell below 1.0 on February 6, 2020, and further decreased to below 0.3 on March 1, 2020. The daily estimated values of Rt are shown in Table 3 in the Supplement. Discussion In this cohort study, the number of incident COVID-19 cases,rates of confirmed cases, and Rt were reduced and the outbreak was under improved control in Wuhan after implementation of multifaceted public health measures (including but not limited to intensive intracity and intercity traffic restriction, social distancing measures, home confinement and centralized quarantine, and improvement of medical resources).Among the 32 583 confirmed COVID-19 cases, females had a higher rate of confirmed cases compared with males, but males were more likely to have severe or 
critical illness. This is consistent with previous reports from China suggesting a higher crude fatality rate among men compared with women(2.8% vs 1.7%),18,19 and another study in critically ill patients demonstrating that more men were affected (67%) than women(33%).20 Although the reasons for these differences are unknown, it is possible that men were more likely to be current smokers21 and had a higher proportion of comorbid conditions, which might worsen their prognosis. Also consistent with early reports, younger people were less likely to be affected,8,18,22 although the rate continued to increase in children and adolescents over time. Infants younger than 1 year had the highest rate of cases among children and adolescents. These results suggest that vigorous efforts should be made to protect and reduce transmission and symptom progression in vulnerable populations including both elderly people and young children.22,23The rate of cases in health care workers was substantially higher than in the general population between January 11 and February 1, indicating a high risk of nosocomial infection. This might be due to lower awareness and inadequate use of personal protective equipment in the early periods in this study,and later a severe shortage of medical resources. The rate of confirmed cases among local health care workers quickly decreased in the later periods, after increasing awareness of and wider use of personal protective equipment, proper training,adequate hospital-level prevention and management, and support from more than 30 000 health care workers from other provinces of China. Furthermore, none of the health care workers from other provinces were infected, supporting the importance of carefully protecting health care workers in the outbreak of a high transmissible infectious disease.24The findings of this study may be valuable in the current efforts to combat the global pandemic of COVID-19.Many countries, regions, and communities have or will confront a surgein incident cases,1 similar to what happened in Wuhan in January. In Wuhan, vigorous and multifaceted measures of containment, mitigation, and suppression were temporally associated with improved control of the epidemic when there was neither effective drug nor vaccine. In a city with 10million residents, mitigation measures, such as traffic restriction, cancellation of social gatherings, and home quarantine, were associated with a reduction in the degree of transmission. However,despite these interventions, the confirmed case rate continued to increase in the third period, perhaps in part due to shortages of pharmaceuticals and medical equipment and delayed diagnosis and access to medical treatment. Without rapid diagnosis, the risk of cross-infection in hospitals was high and patients likely continued to infect family members and close contacts. It has been reported that about 80% of the cluster transmission occurred in families in China.With the improvement of medical resources (designated hospitals and wards, use of personal protective 
equipment, increased testing capacity and accelerated reporting, and timely medical treatment) and increasing supply of health care workers, the Chinese government issued a centralized quarantine and treatment policy on February 2. All confirmed and presumptive cases, those with fever or respiratory symptoms, as well as close contacts of confirmed cases were allocated to designated hospitals or facilities. Centralized quarantine of patients and close contacts appears to have been associated with a reduction in in-hospital, household, and community transmission. Between February 16 and 18, the government further initiated a door-to-door and individual-to-individual universal symptom survey to single out presumptive cases in the community, which was associated with further reductions in the spread of COVID-19 in Wuhan.Previous studies have reported varied R0 (range1.40-6.49 with a mean of 3.28) for the COVID-19 outbreak due to different data sources, time periods, and statistical methods.25Using the first 425 patients in Wuhan, an early study reported an R0 of 2.20 based on the growth rate of the epidemic curve and the serial interval,8 while a recent analysis based on a transmission network model reported an R0 of3.58,26 similar to the current estimates in the first and second period. This study found that the implementation of public health interventions was associated with a reduction in Rt to below 1.0 on February 6 and to below 0.3 on March 1, which may have implications for global efforts to contain the pandemic more broadly.27LimitationsThe study has several limitations. First, the Chinese government implemented multiple interventions at the same time orin a short time frame to control the outbreak, and thus individual strategies could not be evaluated. In addition, the observational study design precludes causal inference. However, clinical trials were not feasible or ethical under such public health emergencies, and there are not yet data available to compare the experience in Wuhan with other outbreak areas pursuing different policies.Second, data were extracted from the infectious disease reporting system, and no information was available for other epidemiological variables and clinical characteristics, such as incubation period, time to hospitalization, time to discharge,medical treatment strategies, and vital status. Cases occurring in the early days of a new period included infections that were acquired during the previous period, and thus there were lags for the interventions to take effect.Third, there were unexplained peaks in the epidemic curve, particularly a surge on February 1. Fourth, no data were available on the diagnostic testing pattern, ascertainmentrate, and proportion of asymptomatic cases. The shortage of testing in the early periods suggests that ascertainment bias may in part explain the initially high proportion of severe and critical cases; testing was widely available in the fourth and fifth periods and these estimates may reflect a more accurate measure of disease severity. There were likely substantial proportions of undetected cases in Wuhan in early periods,9-11 and asymptomatic cases could be infectious to others.28-30 Further field investigations and serologic studies are needed to confirm the ascertain mentrate and the effect of unascertained cases (asymptomatic cases or patients with mild symptoms who could recover without seeking medical care) on the epidemic course31,32;this represents an important area for future study.Conclusions A series of multifaceted public health interventions wast emporally associated with improved control of theCOVID-19 outbreak in Wuhan, China. These findings may inform public health policy in other countries and regions to combat the global pandemic of COVID-19.
