# Supplementary material for: Stance markers in English medical research articles and newspaper opinion columns: A comparative corpus-based study
Source: PLoS One. 2021 Mar 8;16(3):e0247981. doi: 10.1371/journal.pone.0247981 (PMC7939291; doi:10.1371/journal.pone.0247981)
Supplement: S1 File — (ZIP) [file pone.0247981.s001.zip › Supporting information/supporting information 4/Medical RA data/51-JAMA.txt]

Baseline Characteristics and Outcomes of 1591 Patients Infected With SARS-CoV-2 Admitted to ICUs of the Lombardy Region, Italy


IMPORTANCE In December 2019, a novel coronavirus (severe acute respiratory syndrome coronavirus 2 [SARS-CoV-2]) emerged in China and has spread globally, creating a pandemic. Information about the clinical characteristics of infected patients who require intensive care is limited.
OBJECTIVE To characterize patients with coronavirus disease 2019 (COVID-19) requiring
treatment in an intensive care unit (ICU) in the Lombardy region of Italy.
DESIGN, SETTING, AND PARTICIPANTS Retrospective case series of 1591 consecutive patients
with laboratory-confirmed COVID-19 referred for ICU admission to the coordinator center
(Fondazione IRCCS Ca’ Granda Ospedale Maggiore Policlinico, Milan, Italy) of the COVID-19
Lombardy ICU Network and treated at one of the ICUs of the 72 hospitals in this network
between February 20 and March 18, 2020. Date of final follow-up was March 25, 2020.
EXPOSURES SARS-CoV-2 infection confirmed by real-time reverse transcriptas-polymerase
chain reaction (RT-PCR) assay of nasal and pharyngeal swabs.
MAIN OUTCOMES AND MEASURES Demographic and clinical data were collected, including
data on clinical management, respiratory failure, and patient mortality. Data were recorded
by the coordinator center on an electronic worksheet during telephone calls by the staff of
the COVID-19 Lombardy ICU Network.
RESULTS Of the 1591 patients included in the study, the median (IQR) age was 63 (56-70)
years and 1304 (82%) were male. Of the 1043 patients with available data, 709 (68%) had at
least 1 comorbidity and 509 (49%) had hypertension. Among 1300 patients with available
respiratory support data, 1287 (99% [95% CI, 98%-99%]) needed respiratory support,
including 1150 (88% [95% CI, 87%-90%]) who received mechanical ventilation and
137 (11% [95% CI, 9%-12%]) who received noninvasive ventilation. The median positive
end-expiratory pressure (PEEP) was 14 (IQR, 12-16) cm H2O, and FIO2 was greater than 50% in
89% of patients. The median PaO2/FIO2 was 160 (IQR, 114-220). The median PEEP level was
not different between younger patients (n = 503 aged 63 years) and older patients (n = 514 aged 64 years) (14 [IQR, 12-15] vs 14 [IQR, 12-16] cm H2O, respectively; median difference,
0 [95% CI, 0-0]; P = .94). Median FIO2 was lower in younger patients: 60% (IQR, 50%-80%)
vs 70% (IQR, 50%-80%) (median difference, −10% [95% CI, −14% to 6%]; P = .006), and
median PaO2/FIO2 was higher in younger patients: 163.5 (IQR, 120-230) vs 156 (IQR, 110-205)
(median difference, 7 [95% CI, −8 to 22]; P = .02). Patients with hypertension (n = 509) were
older than those without hypertension (n = 526) (median [IQR] age, 66 years [60-72] vs 62
years [54-68]; P < .001) and had lower PaO2/FIO2 (median [IQR], 146 [105-214] vs 173
[120-222]; median difference, −27 [95% CI, −42 to −12]; P = .005). Among the 1581 patients
with ICU disposition data available as of March 25, 2020, 920 patients (58% [95% CI,
56%-61%]) were still in the ICU, 256 (16% [95% CI, 14%-18%]) were discharged from the ICU,
and 405 (26% [95% CI, 23%-28%]) had died in the ICU. Older patients (n = 786; age 64
years) had higher mortality than younger patients (n = 795; age 63 years) (36% vs 15%;
difference, 21% [95% CI, 17%-26%]; P < .001).
CONCLUSIONS AND RELEVANCE In this case series of critically ill patients with
laboratory-confirmed COVID-19 admitted to ICUs in Lombardy, Italy, the majority were older
men, a large proportion required mechanical ventilation and high levels of PEEP, and ICU
mortality was 26%.

Key Points
Question What are the baseline characteristics and outcomes of
patients with laboratory-confirmed severe acute respiratory
syndrome coronavirus 2 (SARS-CoV-2) infection admitted to
intensive care units (ICUs) in Lombardy, Italy?
Findings In this retrospective case series that involved 1591
critically ill patients admitted from February 20 to March 18, 2020,
99% (1287 of 1300 patients) required respiratory support,
including endotracheal intubation in 88% and noninvasive
ventilation in 11%; ICU mortality was 26%.
Meaning In this case series of critically ill patients admitted to
ICUs in Lombardy, Italy, with laboratory-confirmed coronavirus
disease 2019 (COVID-19), a high proportion required mechanical
ventilation and ICU mortality was 26% as of March 25, 2020.


On March 11, 2020, the World Health Organization (WHO)
declared the severe acute respiratory syndrome coronavirus 2 (SARS-CoV-2) outbreak a pandemic due to the
constantly increasing number of cases outside China.1 Patients with SARS-CoV-2 infection can develop coronavirus disease 2019 (COVID-19), which has resulted in high rates of hospitalization and intensive care unit (ICU) admission.2
On February 20, 2020, the first patient diagnosed with
COVID-19 in Italy developed respiratory failure and was
admitted to one of the ICUs of Lombardy, a region of northern Italy. Since then, the increasing number of cases recorded
in Lombardy, and subsequently throughout the country, led
Italy to be the second most affected country in the world,
after the US, as of March 27, 2020.3 Local health and government officials in Lombardy responded to the outbreak by creating a network of ICUs (COVID-19 Lombardy ICU Network)
coordinated by Fondazione IRCCS Ca’ Granda Ospedale
Maggiore Policlinico, Milan. This network has managed an
exponential surge of patients requiring ICU admission for
respiratory support.2
Up through March 18, 2020, a total of 17 713 people
had tested positive for the new SARS-CoV-2 coronavirus in
Lombardy and 1593 (9%) had been admitted to the ICU.
Information on the incidence and clinical characteristics of
critically ill patients diagnosed with COVID-19 is still limited. Among hospitalized patients with COVID-19 in China,
the percentage of patients who required ICU care has varied
from 5% to 32%.4,5
The availability of ICU beds and the provision of intensive care varies among countries.6 Knowledge of the baseline
characteristics and outcomes of critically ill patients is crucial for health and government officials engaged in planning
efforts to address local outbreaks. This case series describes
the clinical characteristics of patients with laboratory confirmed COVID-19 admitted to ICUs of the COVID-19 Lombardy ICU Network in northern Italy.
Methods
This retrospective observational study was performed at the
Fondazione IRCCS Ca’ Granda Ospedale Maggiore Policlinico,
Milan, which was the regional coordinating center for the
COVID-19 Lombardy ICU Network. All consecutive patients
with laboratory-confirmed SARS-CoV-2 infection, referred to
Ospedale Maggiore Policlinico, and subsequently admitted to
one of the ICUs among 72 hospitals in the network between
February 20 and March 18, 2020, were enrolled. The institutional ethics board of Fondazione IRCCS Ca’ Granda Ospedale
Maggiore Policlinico, Milan, approved this study and due to
the nature of retrospective chart review, waived the need for
informed consent from individual patients.
According to the WHO guidance,7 laboratory confirmation for SARS-Cov-2 was defined as a positive result of realtime reverse transcriptase-polymerase chain reaction (RTPCR) assay of nasal and pharyngeal swabs. This guidance was
implemented locally with the adjunct of using RT-PCR assay
from lower respiratory tract aspirates as well.
Data were recorded by staff of the coordinator center on
an electronic worksheet during daily telephone calls performed by intensivists of the hospitals of the COVID-19
Lombardy ICU Network.
Data Collection
Clinical data reported in this study were collected by phone
within the first 6 to 24 hours following ICU admission. The recorded data included the following: age, sex, medical comorbidities,mode of respiratory support (invasive mechanical ventilation, noninvasive mechanical ventilation, oxygen mask),
level of positive end-expiratory pressure (PEEP), fraction of inspired oxygen (FIO2), arterial partial pressure of oxygen (PaO2),
PaO2/FIO2 ratio, the use of extra corporeal membrane oxygenation (ECMO), and prone positioning. The number of patients
who had died, had been discharged, and were still admitted
in the ICU as of March 25, 2020, were recorded, and ICU length
of stay also was determined.
Statistical Analysis
No statistical sample size calculation was performed a priori,
and sample size was equal to the number of patients treated
during the study period. Continuous variables are presented
as median and interquartile range (IQR) with 95% CIs.
Categorical variables are expressed as number of patients (percentage) with 95% CIs. Differences in distributions of patient
characteristics by median age subgroups and by presence/
absence of hypertension are reported using differences with
95% CIs. Percentages of available data for the overall population are based on the total number of patients included in the
study, distribution of available data over the age subgroups are
based on the available data for that variable, and the other percentages are calculated using the number of available data for
that subgroup.
Patients were grouped by age and by median age. Age groups were defined as follows: 0 through 20 years; 21 through 40 years; 41 through 50 years; 51 through 60 years; 61 through70 years; 71 through 80 years; 81 through 90 years; and 91 through 100 years. Younger and older age were classified as age lower than the median age and age equal or higher than the median age.
Mann-Whitney rank sum test was used to compare nonparametric continuous variables between median age subgroups and patients with or without hypertension. χ2or Fisher
exact test was used for categorical variables as appropriate. All
statistical tests were 2-tailed, and statistical significance was
defined as P < .05. Analyses were performed using SAS 9.4. The
analyses have not been adjusted for multiple comparisons, and
given the possibility of type I error, the findings should be interpreted as exploratory and descriptive.
Results
From February 20 to March 18, 2020, a total of 1694 patients
with suspected or confirmed COVID-19 were referred to the coordinating center. A total of 77 patients had pending and 24
patients had negative test results for SARS-CoV-2; for 2 patients, data were not available. Thus, data from 1591 critically
ill patients with laboratory-confirmed COVID-19 were included in this report.
Table 1 shows the demographic and clinical characteristics of the patients. Overall, 82% (1304 of 1591 patients [95%
CI, 79.98%-83.82%]) were male, similarly distributed
among all age groups. The median age was 63 years (IQR,
56-70) (range, 14-91 years [95% CI, 63-64]) among 1591
patients. A total of 363 patients (23% [95% CI, 21%-25%])
were aged 71 years and older, and 203 (13% [95% CI, 11%-
15%]) were younger than 51 years. In this report, median age
was used to stratify patients as younger (age ≤63 years) or
older (age ≥64 years).

Sixty-eight percent (95% CI, 65%-71%) of patients had at
least 1 comorbidity. Hypertension was the most common comorbidity, affecting 509 (49% [95% CI, 46%-52%]) of 1043 patients with available data. The second most common comorbidities were cardiovascular disease (223 patients, 21% [95%
CI, 19%-24%]) and hyper cholesterolemia (188 patients, 18%
[95% CI, 16%-20%]). Only 42 patients (4% [95% CI, 3%-5%])
had a history of chronic obstructive pulmonary disease. All the
patients older than 80 years had at least 1 comorbidity, and 496
of 650 patients (76% [95% CI, 73%-80%]) older than 60 years
had at least 1 comorbidity.
Among 1300 patients with available respiratory support
data, 1287 (99% [95% CI, 98%-99%]) who were admitted to the
ICU needed invasive or noninvasive respiratory support. A total
of 1150 patients (88% [95% CI, 87%-90%]) required endotracheal intubation and mechanical ventilation, and 137 patients (11% [95% CI, 9%-12%]) were treated with noninvasive
ventilation. Invasive mechanical ventilation was used in 565
(88% [95% CI, 85%-90%]) of the 645 younger patients with
available data and in 585 (89% [95% CI, 87%-92%]) of the 655
older patients (difference, −2% [95% CI, −5% to 2%]; P = .33).
Noninvasive ventilation was used in 70 (11% [95% CI, 9%-
14%]) of the 645 younger patients with available data and in
67 (10% [95% CI, 8%-13%]) of the 655 older patients (difference, −1% [95% CI, −4% to 3%]; P = .71).
The median (IQR) positive end-expiratory pressure
(PEEP) was 14 (12-16) cm H2O (n = 1017). PEEP levels as high
as 22 cm H2O were applied. Among a total of 999 patients
with available data, 887 (89% [95% CI, 87%-91%]) required a
fraction of inspired oxygen (FIO2) of at least 50%, and 120
(12% [95% CI, 10%-14%]) required 100% FIO2. The median
PaO2
/FIO2 ratio was 160 (IQR, 114-220 [95% CI, 152-166])
(n = 781). PEEP level grouped by median age was not significantly different (median, 14 [IQR, 12-15] cm H2O in the group
aged ≤63 years vs 14 cm H2O [IQR, 12-16] in the group aged
≥64 years; median difference, 0 [95% CI, 0-0]; P = .94). FIO2
was higher in older patients (median, 60% [IQR, 50%-80%]
in the group aged ≤63 years vs 70% [IQR, 50%-80%] in the
group aged ≥64 years; median difference, −10% [95% CI,
−14% to −6%; P = .006). PaO2/FIO2 was higher in the younger
patients (163.5 [IQR, 120-230] in the group aged ≤63 years vs
156 [IQR, 110-205] in the group aged ≥64 years; median difference, 7 [95% CI, −8 to 22]; P = .02).
The Figure shows distribution of age, PEEP, FIO2, and
PaO2/FIO2. At admission, 240 of 875 patients (27% [95% CI,
25%-31%]) were treated with prone ventilation and 5 of 498 (1% [95% CI, 0.3%-2%]) required extracorporeal membrane
oxygenation (ECMO).
Compared with patients without hypertension (n = 526),
patients with hypertension (n = 509) were significantly older
(median age, 66 [IQR, 60-72] years vs 62 [IQR, 54-68] years;
median difference, 4 [95% CI, 2-6]; P < .001) and had higher
PEEP levels (median [IQR], 14 [12-16] vs 14 [12-15] cm H2O;
median difference, 0 [95% CI, 0-0]; P = .003) and lower PaO2/ FIO2 (median, 146 [IQR, 105-214] vs 173 [IQR, 120-222];
median difference, −27 [95% CI, −42 to −12; P = .005). However, there was no statistically significant difference in FIO2
(median, 70 [IQR, 50-80] in the group with hypertension vs
60 [IQR, 50-80] in the group without hypertension; median
difference, 10 [95% CI, 6-14]; P = .05).
Among the 1581 patients with ICU disposition data available as of March 25, 2020, 920 patients (58% [95% CI, 56%-
61%]) were still in the ICU, 256 (16% [95% CI, 14%-18%]) had
been discharged from the ICU, and 405 (26% [95% CI, 23%-
28%]) had died in the ICU. ICU mortality was higher in those
who were older (Table 2). ICU mortality was significantly lower
in younger patients (≤63 years) compared with older patients
(≥64 years) (15% vs 36%; difference, −21% [95% CI, −26% to
−17%]; P < .001). The percentage of patients discharged from
the ICU was significantly higher among younger patients compared with older patients (21% vs 11%; difference, 9% [95% CI,
6%-13%]; P < .001).
As of March 25, 2020, the median (IQR) length of stay in
the ICU was 9 (6-13 [95% CI, 9-9]) days (n = 1591). Among
patients still in the ICU (n = 920), the median (IQR) length of
stay was 10 days (8-14 [95% CI, 10-11]); among patients discharged from the ICU (n = 256), the median length of stay
was 8 days (5-12 [95% CI, 8-9]); and among patients who died
in the ICU (n = 405), the median length of stay was 7 (5-11
[95% CI, 7-8]) days.
The prevalence of hypertension was higher among
patients who died in the ICU (63%, 195 of 309 patients)
compared with those discharged from the ICU (40%, 84 of
212 patients) (difference, 23% [95% CI, 15%-32%]; P < .001)
(Table 2).
Discussion
In this case series of critically ill patients admitted to ICUs in
Lombardy, Italy, with laboratory-confirmed COVID-19 from
February 20 to March 18, 2020, the majority were older men,
a large proportion required mechanical ventilation and high
levels of PEEP, and ICU mortality was 26%.
The majority of patients in this case series were admitted
to the ICU because of acute hypoxemic respiratory failure
that required respiratory support. Endotracheal intubation
and invasive mechanical ventilation were needed in 88% of
the patients, whereas only 11% could be managed with noninvasive ventilation. The need for invasive mechanical ventilation in this patient population was higher than that recently
reported for other ICU patients: 71% (Washington State, US),8
47% (Wuhan, China),9 42% (Wuhan, China)10 and 30% (Wuhan, China; of note, half of these were treated with ECMO).5
The need for invasive mechanical ventilation in this critically
ill Italian patient population was also higher compared with
data reported by 2 Chinese studies from Wuhan, including all
adult inpatients with laboratory-confirmed COVID-19 and
patients hospitalized with severe disease (with rates of 17%11
and 15%,4 respectively).

Conversely, in previously cited reports, noninvasive ventilation has been used much more frequently both inside and
outside the ICU. For the ICU population, the use of noninvasive ventilation was reported as 19% (Washington State, US),8
42% (Wuhan, China),9 56% (Wuhan, China),10 and 62%
(Wuhan, China; of note, this value included patients receiving high-flow nasal cannula).5 In previous reports, noninvasive ventilation was used in 14% of adult inpatients with
laboratory-confirmed COVID-1911 and 32% of hospitalized
patients with severe laboratory-confirmed COVID-19.4
The higher rate of intubation in the current case series
could be due to the severity of hypoxia (the median PaO2/FIO2
was 160), thus requiring high levels of PEEP. However, in one
of the recent reports, the PaO2/FIO2 ratio upon ICU admission
was even lower (136).9 Another potential explanation is that
the majority of the patients requiring noninvasive ventilation
in northern Italy were able to be managed outside the ICU and
were thus not included in this report. Data regarding use of respiratory support were missing for some patients (n = 291, or
18.3%), which may also have influenced the rates of respiratory support reported in this study.
The population in this study consisted mostly of men
(82%, which is higher than previously reported) and older
individuals.4,9,10 The median age of the patients admitted to
the ICU was 63 (IQR, 56-70) years old, which is the same as the
median age of all the positive Italian cases with COVID-1912 suggesting that, to date, older age alone is not a risk factor for admission to the ICU.
In this cohort of patients, 68% had at least 1 comorbidity,
in line with that reported by Wang et al (72.2%),9 but much
higher than in other reports.4,5 Similar to other previous
reports,4,9 hypertension was the most common comorbidity,
followed by cardiovascular disorders, hyper cholesterolemia,
and diabetes. Among older patients, comorbidities were common but a relatively small percentage of patients had pulmonary disease.
Previous reports described different mortality rates among
patients requiring ICU admission, from 16%9 to 38%,5 62%,10
67%,8 and 78%.11 In this study, at 5 weeks after the first admission in ICU, the majority of the patients (58%) were still in
the ICU, 16% of the patients had been discharged from the ICU,
and 26% had died in the ICU. The death rate was higher among
those who were older. However, these outcome data should
be interpreted with caution because most patients were still
hospitalized in the ICU and the minimum follow-up was 7 days;
in particular, the mortality rate could eventually be higher.
To the best of our knowledge, this is the largest case series of patients with COVID-19 and severe illness who required admission to the ICU. Available data indicate considerable variability among different countries in both the
proportion of severe cases of COVID-19 among those testing
positive and in the proportion of severe cases of COVID-19
among those hospitalized with the disease. Among western
countries, Italy seems to have a higher rate of severely ill patients and thus it is particularly relevant to report the demographic and clinical characteristics of this population upon admission to the ICU. The majority of the patients had moderate
to severe respiratory failure and required invasive mechanical ventilation and high levels of PEEP.
These data could reflect a different organization of health
care systems in the world. In Italy, for instance, noninvasive
ventilation is delivered both in ICUs and in other hospital wards.
The amount of intensive care support that has been provided
by intensivists outside of previously existing ICUs and newly
created ICUs was not quantified.While the final figures are not
yet available, the number of level 2 ICU beds (providing highflow oxygen, continuous positive airway pressure, or noninvasive ventilation) is estimated to be high with a large number of beds created to increase capacity to deal with severely
ill patients during the COVID-19 outbreak. These data will be
collected soon to provide a complete description of the critically ill patients with COVID-19.
These data also suggest that the need for organ support and
intensive care, regardless of the reason, in the COVID-19 outbreak is substantial, with 9% of all positive cases being probably a conservative estimate. The volume of critically ill patients with COVID-19 infection that ICUs might be required to
manage may be substantial, and adequate ICU capacity to deal
with severe respiratory failure should be planned.
Limitations
This study has several limitations. First, this was a retrospective study, and data were acquired via telephone. Second, the
critical nature of the Lombardy situation did not allow the coordinator to obtain more detailed information, such as baseline medication use. Third, the follow-up time is still relatively short compared with the course of the disease, and the
reported mortality data and length of stay data reported in this
study could change. Fourth, there were relatively large amounts
of missing data for some outcomes.
Conclusions
In this case series of critically ill patients with laboratory confirmedCOVID-19 admitted to ICUs in Lombardy, Italy, the majority were older men, a large proportion required mechanical
ventilation and high levels of PEEP, and ICU mortality was 26%.
