# Supplementary material for: Stance markers in English medical research articles and newspaper opinion columns: A comparative corpus-based study
Source: PLoS One. 2021 Mar 8;16(3):e0247981. doi: 10.1371/journal.pone.0247981 (PMC7939291; doi:10.1371/journal.pone.0247981)
Supplement: S1 File — (ZIP) [file pone.0247981.s001.zip › Supporting information/supporting information 4/Medical RA data/52-JAMA.txt]

Effect of High vs Low Doses of Chloroquine Diphosphate as Adjunctive Therapy for Patients Hospitalized With Severe Acute Respiratory Syndrome Coronavirus 2 (SARS-CoV-2) Infection A Randomized Clinical Trial

Key Points
Question How safe and effective are 2
different regimens of chloroquine
diphosphate in the treatment of severe
coronavirus disease 2019 (COVID-19)?
Findings In this phase IIb randomized
clinical trial of 81 patients with COVID-19,
an unplanned interim analysis
recommended by an independent data
safety and monitoring board found that
a higher dosage of chloroquine
diphosphate for 10 days was associated
with more toxic effects and lethality,
particularly affecting QTc interval
prolongation. The limited sample size
did not allow the study to show any
benefit overall regarding treatment
efficacy.
Meaning The preliminary findings from
the CloroCovid-19 trial suggest that
higher dosage of chloroquine should not
be recommended for the treatment of
severe COVID-19, especially among
patients also receiving azithromycin and
oseltamivir, because of safety concerns
regarding QTc interval prolongation and
increased lethality.

Abstract
IMPORTANCE There is no specific antiviral therapy recommended for coronavirus disease 2019
(COVID-19). In vitro studies indicate that the antiviral effect of chloroquine diphosphate (CQ)
requires a high concentration of the drug.
OBJECTIVE To evaluate the safety and efficacy of 2 CQ dosages in patients with severe COVID-19.
DESIGN, SETTING, AND PARTICIPANTS This parallel, double-masked, randomized, phase IIb
clinical trial with 81 adult patients who were hospitalized with severe acute respiratory syndrome
coronavirus 2 (SARS-CoV-2) infection was conducted from March 23 to April 5, 2020, at a tertiary
care facility in Manaus, Brazilian Amazon.
INTERVENTIONS Patients were allocated to receive high-dosage CQ (ie, 600 mg CQ twice daily for
10 days) or low-dosage CQ (ie, 450 mg twice daily on day 1 and once daily for 4 days).
MAIN OUTCOMES AND MEASURES Primary outcome was reduction in lethality by at least 50% in
the high-dosage group compared with the low-dosage group. Data presented here refer primarily
to safety and lethality outcomes during treatment on day 13. Secondary end points included
participant clinical status, laboratory examinations, and electrocardiogram results. Outcomes will be
presented to day 28. Viral respiratory secretion RNA detection was performed on days 0 and 4.
RESULTS Out of a predefined sample size of 440 patients, 81 were enrolled (41 [50.6%] to highdosage group and 40 [49.4%] to low-dosage group). Enrolled patients had a mean (SD) age of 51.1
(13.9) years, and most (60 [75.3%]) were men. Older age (mean [SD] age, 54.7 [13.7] years vs 47.4
[13.3] years) and more heart disease (5 of 28 [17.9%] vs 0) were seen in the high-dose group. Viral
RNA was detected in 31 of 40 (77.5%) and 31 of 41 (75.6%) patients in the low-dosage and highdosage groups, respectively. Lethality until day 13 was 39.0% in the high-dosage group (16 of 41) and
15.0% in the low-dosage group (6 of 40). The high-dosage group presented more instance of QTc
interval greater than 500 milliseconds (7 of 37 [18.9%]) compared with the low-dosage group (4 of
36 [11.1%]). Respiratory secretion at day 4 was negative in only 6 of 27 patients (22.2%).
CONCLUSIONS AND RELEVANCE The preliminary findings of this study suggest that the higher CQ
dosage should not be recommended for critically ill patients with COVID-19 because of its potential safety hazards, especially when taken concurrently with azithromycin and oseltamivir. These findings
cannot be extrapolated to patients with nonsevere COVID-19.


Introduction
The first cases of the new coronavirus 2019 disease (COVID-19) were reported in December 2019
when a group of patients was admitted to hospitals in Wuhan, the capital of Hubei province in central
China, with an initial diagnosis of pneumonia of unknown etiology.1
Initially, the outbreak of severe
acute respiratory syndrome coronavirus 2 (SARS-CoV-2) was confined to Hubei province, but it
rapidly spread to many other countries,2,3 compelling the World Health Organization to officially
declare a global pandemic on March 11, 2020. SARS-CoV-2 infection appears to cause a wide range of
symptoms.4,5 Most deaths involve older adults, many of whom had underlying chronic diseases.6,7
Recent publications have drawn attention to the possible benefit of chloroquine diphosphate
(CQ) and hydroxychloroquine (HCQ) for the treatment of patients with SARS-CoV-2 infection.8-13
Both drugs have been used for the treatment of acute malaria as well as for some chronic rheumatic
conditions. Hydroxychloroquine, a derivative of CQ first synthesized in 1946, proved to be less toxic
(by approximately 40%) when used for longer periods and has been recommended for the
treatment of systemic lupus erythematosus and rheumatoid arthritis.14 During prolonged use (ie,
months or even years), which is not the targeted scenario for the treatment of COVID-19, CQ may
deposit in the eye, causing retinal toxicity.15,16 Myopathy has also been associated with the use of
CQ.17 The major complication, even in short regimens, is the potential for QTc interval prolongation,
favoring fatal arrhythmias such as ventricular tachycardia and torsades de pointes.18 The in vitro
antiviral activity of CQ was first identified in the late 1960s.19,20 Two studies have shown anti–
SARS-CoV activity, with high concentrations needed for antiviral effect.9,11
The effect of CQ was apparently superior to the control treatment in inhibiting the exacerbation
of pneumonia, improving pulmonary imaging findings, promoting a negative conversion of the virus,
and reducing the disease course.12 In 20 patients with COVID-19 treated with HCQ, 6 of whom also
received azithromycin, the proportion of patients who tested negative in nasopharyngeal samples
differed significantly between patients receiving treatment and patients in the control group.13
Although highly preliminary and probably not sufficiently powered to be conclusive, these results
supported an effort to evaluate the effect of CQ on the evolution and prognosis of COVID-19 more
thoroughly.
The Health Commission of Guangdong Province recommended the use of phosphate CQ tablets
at a dose of 500 mg twice daily for 10 days (total dose, 10 g) for the treatment of patients aged 18 to
65 years with mild, moderate, or severe pneumonia secondary to COVID-19.10 A shorter treatment
regimen (ie, 5 vs 10 days) could potentially reduce the adverse effects, but the antiviral effect could
be lost. Therefore, no clear recommendation of total dosage is available; most recommendations are
based on expert opinion.
Considering that in many countries the compassionate use of CQ or HCQ to treat COVID-19 has
already been formally indicated for patients with severe disease, it would be unethical to test proper
efficacy owing to the lack of a placebo group as a comparator. Our study aimed to evaluate primarily
the safety and secondarily the efficacy of CQ in 2 different dosages for the treatment of severe
COVID-19. Here, we report data from the first 81 randomized patients after an unplanned interim
analysis due to safety concerns recommended by the independent data safety and monitoring
board (DSMB).

Methods
The detailed study protocol is available in Supplement 1. This study was conducted in accordance
with the principles of the Declaration of Helsinki and the Good Clinical Practice guidelines of the
International Conference on Harmonization. The protocol was approved by the Brazilian Committee
of Ethics in Human Research. All patients and/or legal representatives were informed about
objectives and risks of participation. They were given time to carefully read and then sign an
informed consent form. After recovery, patients also signed the informed consent form. Random
online clinical monitoring and quality control were performed. A virtual independent DSMB,
composed of epidemiologists, clinicians, and experts in infectious diseases, was implemented to
review the protocol and hold daily meetings to follow the activities of the study. The trial was
reported according to the Consolidated Standards of Reporting Trials (CONSORT) reporting guideline.21
Study Design and Site
CloroCovid-19 was a parallel, double-masked, randomized, phase IIb clinical trial, which started on
March 23, 2020, aiming to assess the safety and efficacy of CQ in the treatment of hospitalized
patients with severe respiratory syndrome secondary to SARS-CoV-2 infection. This trial is being
conducted at the Hospital e Pronto-Socorro Delphina Rinaldi Abdel Aziz, in Manaus, Western
Brazilian Amazon (currently the largest public unit dedicated exclusively to the treatment of severe
COVID-19 cases in Brazil, with the capacity to hospitalize 350 patients in intensive care units). The
hospital has all source documents registered online in an electronic medical recording system
(Medview). Clinical analyses, laboratory examinations, and routine computed tomography scanning
are also available locally. Manaus is the capital of the Amazonas state, the largest Brazilian state, and
has approximately 2.5 million inhabitants. At the beginning of the study, autochthonous SARS-CoV-2
transmission had already been recorded at the study site.
Participants
Hospitalized patients with clinical suspicion of COVID-19 (ie, history of fever and any respiratory
symptom, eg, cough or rhinorrhea), aged 18 years or older at the time of inclusion, with respiratory
rate higher than 24 rpm and/or heart rate higher than 125 bpm (in the absence of fever) and/or
peripheral oxygen saturation lower than 90% in ambient air and/or shock (ie, arterial pressure lower
than 65 mm Hg, with the need for vasopressor medicines, oliguria, or a lower level of consciousness)
were included. Patients younger than 18 years were not included due to the known lower morbidity
and mortality from COVID-19 in this group.22 Patients were enrolled before laboratory confirmation
of COVID-19, considering that this procedure could delay randomization. For the analyses at this
point, all patients were included regardless of confirmed etiology, which should not be an issue for
the focus of this article, ie, safety concerns. The flow chart (Figure 1) presents clinical-epidemiologic suspected cases as well as cases already confirmed by reverse transcription–polymerase chain
reaction.
Sample Size Calculation
The sample for the primary outcome (ie, reduction in lethality rate) was calculated assuming a 20%
lethality incidence in critically ill patients7,23,24 and that higher dose of CQ would reduce lethality by at
least 50% compared with the low-dosage group. Thus, considering a test of differences in
proportions between 2 groups of the same size, 80% power and 5% α, 394 participants were
needed (197 per group). Adding 10% for losses, the final sample of 440 participants was obtained.
Sample calculation was performed in the R version 3.6.1 (R Project for Statistical Computing), with the
functions implemented in the TrialSize and gsDesign packages.
Procedures
Dosages in the literature are heterogeneous. The reasons that guided the high dosage in this study
were as follows: (1) in principle, antiviral dosages should be high, as per in vitro studies’ results9
; (2)
the toxic effects of high doses, such as HCQ 600 mg twice daily for 28 days, were already studied in
patients with cancer, showing good safety even in phase I trials25-27; (3) in an unknown disease that
has proved to be more lethal than expected, the benefits for critically ill patients were thought to be
superior to the adverse effects of high-dose CQ; (4) only 150 mg chloroquine base tablets are
available in Brazil, which needed to be adjusted for a routine daily prescription to avoid tablet
partition; (5) patients with high body mass index (calculated as weight in kilograms divided by height
in meters squared) in the study population (ie, median [interquartile range], 28.1 [26.0-31.6]); and
(6) critically ill patients in shock usually present limited gastrointestinal absorption, and no
intravenous drug was available. The low dosage was what was recommended by the Brazilian
Ministry of Health, based on expert opinion.
The interventions tested in this study were based on different regimens using CQ base 150 mg
tablets (241.9 mg of the phosphate CQ per tablet) (Farmanguinhos). Eligible participants were
allocated at a 1:1 ratio to receive orally (or via nasogastric tube in case of orotracheal intubation) either
high-dosage CQ (600 mg CQ; 4 × 150 mg tablets twice daily for 10 days; total dose 12 g) or
low-dosage CQ (450 mg CQ; 3 × 150 mg tablets and 1 placebo tablet twice daily on day 0, 3 × 150 mg
tablets plus 1 placebo tablet once a day followed by 4 placebo tablets from day 1 to day 4, then 4
placebo tablets twice daily from day 5 to day 9; total dose 2.7 g). Placebo tablets, also produced by
Farmanguinhos, were used in the low-dosage group to standardize treatment and masking of
research team and participants.
According to hospital protocol, all patients meeting the same criteria of the study (ie, acute
respiratory distress syndrome) received intravenous ceftriaxone (1 g twice daily for 7 days) plus
azithromycin (500 mg once daily for 5 days), systematically, starting on day 0. Oseltamivir (75 mg
twice daily for 5 days) was also prescribed when influenza infection was suspected. (In the Amazon,
influenza season is from January to April.)
Clinical parameters were measured daily by the routine clinical staff from day 0 to discharge or
death, and then at days 13 and 28 for discharged patients, to assess efficacy and safety outcomes.
Laboratory parameters and electrocardiograms were performed at the clinician’s discretion. Data
were recorded on Medview and then transferred into an electronic database (Research Electronic
Data Capture) on tablet computers at bedside in the wards, which were further validated by external
trial monitoring staff.
Outcomes
Safety outcomes included adverse events that occurred during treatment, serious adverse events,
and premature or temporary discontinuation of treatment. Adverse events were classified according
to the National Cancer Institute Common Terminology Criteria for Adverse Events. The working
hypothesis of this trial was that the lethality rate in the high-dosage group would be half that of the low-dosage group by day 28. Thus, the primary end point was lethality by day 28. Secondary end
points included lethality on day 13, participant clinical status, laboratory examinations,
electrocardiogram on days 13 and 28, daily clinical status during hospitalization, duration of
mechanical ventilation (if applicable) and supplementary oxygen (if applicable), and the time (in
days) from treatment initiation to death. Here we present analyses until day 13, with lethality as the
primary outcome. A subgroup of patients enrolled when already admitted to the intensive care unit
was analyzed separately. Virologic measures included viral RNA detection on days 0 and 4.
Randomization and Masking
An electronically generated randomization list was prepared by an independent statistician, with 110
blocks of 4 participants per block. This randomization list was generated on R version 3.6.3 (R Project
for Statistical Computing), using the package blockrand. The list was accessible only to nonmasked
pharmacists in the study in an attempt to minimize observation bias. Participants were randomized
by the study pharmacist to their designated treatment regimen at the time of inclusion and were
subsequently identified throughout the study only by their allocated study number, always assigned
in chronological order. In case of serious adverse events, unmasking was available to DSMB members,
and an unplanned preliminary analysis was performed before the scheduled interim analyses to
guide early halting of either group. At this point, an overall lethality rate higher than 25% was noted,
and serious cardiac adverse events were reported.
Laboratory Analysis
Hematology and biochemistry analyses were performed in automatized machines. Samples (2
nasopharyngeal or 1 oropharyngeal swabs) were submitted to viral RNA extraction using QIAamp
Viral RNA Mini Kit (Qiagen) according to the manufacturer’s recommendations. Subsequently, all
specimens of potential SARS-CoV-2 were tested using the protocol developed by the US Centers for
Disease Control and Prevention, updated on March 15, 2020,28 targeting the virus nucleocapsid (N)
gene and the human RNase P gene as an internal control. For all assays, specimens were considered
positive if both viral targets (ie, N1 and N2) showed cycle threshold lower than 40.00. No
quantitative reverse transcription–polymerase chain reaction data are presented here. Swab
specimens were collected on day 0 and day 4. Results were not available to guide any clinical
decision because a state-level laboratory (LACEN) centralized the examinations.
Statistical Analysis
We originally planned to perform an interim analysis between the groups when the study reached
25%, 50%, and 75% of the total sample size. However, global lethality (without unmasking) was
measured daily for security purposes, and the DSMB was informed accordingly. An intention-to-treat
analysis was conducted as part of the primary safety and efficacy analysis. Untaken or mistaken
tablets and dosage correction because of renal and liver failure were not registered daily, therefore
not allowing for per-protocol analysis. Descriptive statistics were used for demographic, laboratory,
and clinical data. To assess the safety of the high and low dosages of CQ, the proportion (and 95%
CI) of deaths in each group was compared with the historical proportion (and 95% CI) of deaths in
patients who did not use CQ in other countries.7,23,24 For qualitative variables, χ2 tests and Fisher
exact tests were performed. We used the t test or Mann-Whitney test to compare means and
medians. Survival models, using Kaplan-Meier estimate curves, assessed the cumulative proportion
of deaths. Log-rank and Peto-Peto (correction for low observation numbers in the end of the
follow-up) tests were used for survival time to event analyses. Exploratory multivariate analysis was
performed using logistic regression to assess the strength of the association between treatment arm
and lethality, adjusted by age. Odds ratios with respective 95% CIs were calculated. Statistical
analyses were performed in R version 3.6.1 (R Project for Statistical Computing), and a 2-tailed P < .05
was considered significant.

Results
Population Characteristics
A total of 81 patients were randomized (40 [49.4%] in the low-dosage group and 41 [50.6%] in the
high-dosage group) (Figure 1). A preliminary analysis was performed on April 5, 2020, per DSMB
recommendation, when 11 patients had died (7 [63.6%] in the high-dosage group; 4 [36.4%] in the
low-dosage group). Most patients (62 of 81 [76.5%]) had COVID-19 confirmed a posteriori by reverse
transcription–polymerase chain reaction, with 31 (77.5%) in the low-dosage group and 31 (75.6%) in
the high-dosage group. The patients with unconfirmed disease had clinical and epidemiological
presentation compatible with COVID-19 and were analyzed together.
Overall and per-group baseline characteristics are presented in Table 1. Baseline characteristics
show an overall mean (SD) age of 51.1 (13.9) years and a predominance of men (60 [75.3%]).
Hypertension (25 of 55 [45.5%]), alcohol use disorder (14 of 51 [27.5%]), and diabetes (14 of 55
[25.5%]) were the most frequent comorbidities. Older age (mean [SD] age, 54.7 [13.7] years vs 47.4
[13.3] years) and more heart disease (5 of 28 [17.9%] vs 0) were seen in the high-dose group
Occurrence of myocarditis (defined as a creatine kinase-MB [CKMB] level more than twice the
upper normal limit), which may be a final complication of severe sepsis or a lesion triggered by the
virus itself, was seen in 2 of 26 (7.7%) patients (1 patient per group). No echocardiogram was
performed. All patients received azithromycin, and the frequency of oseltamivir use was 86.8% (33
of 38) and 92.5% (37 of 40) in the low- and high-dosage groups, respectively.
Safety Outcomes
Creatine phosphokinase (CK) and CKMB levels were elevated in 13 of 33 patients (39.4%) and 10 of
26 patients (38.4%), respectively. Considering only confirmed COVID-19 cases, CK and CKMB were
elevated in 9 of 25 patients (37.5%) and 7 of 22 patients (31.8%), respectively, and CK increase was
more frequent in patients in the high-dosage group than the low-dosage group (7 of 14 [50.0%] vs 6
of 19 [31.6%]). Only 1 patient developed severe rhabdomyolysis, and causality could be attributed to
the virus or to CQ, which is already known to cause myolysis (Table 2). Overall 11 of 73 patients (15.1%)
had QTc interval corrected by the Fridericia method (QTcF) greater than 500 milliseconds, with 8 of
57 patients (14.0%) with confirmed cases of COVID-19. QTcF greater than 500 milliseconds was more
frequent in the high-dosage group than the low-dosage group (7 of 37 [18.9%] vs 4 of 36 [11.1%]).
Two of 37 patients (2.7%) in the high-dosage group, both with confirmed COVID-19, experienced
ventricular tachycardia before death, without torsade de pointes. This severe type of arrythmia is
usually facilitated when QTc interval is prolonged. We did not calculate CQ dose by weight; however,
only 1 patient (1.2%) weighed less than 110 lbs. Body mass index was similar in both groups.
Hemoglobin decrease was observed in 11 of 42 patients (26.2%). Creatinine increase was
observed in 16 of 38 (42.1%). No apparent differences in hematological or renal toxicity were seen
between the groups.
Lethality Outcomes
Overall lethality rate in our sample was 27.2% (95% CI, 17.9%-38.2%), which overlapped with the
95% CI of the meta-analysis7,23 based on 2 major studies (95% CI, 14.5%-19.2%) that included similar
patients not receiving CQ. Survival per group is presented in comparison with historical collation of
available data from 2 other similar lethality studies7,23 with patients not receiving CQ (Figure 2A).
Lethality was 39.0% (16 of 41 patients) in the high-dosage group and 15.0% (6 of 40) in the
low-dosage group. Survival analysis has shown that both groups were similar to historical data,
showing no apparent differences despite more deaths in the high-dosage group (log-rank, −2.183;
P = .03). A similar survival analysis excluding 5 patients (6.2%) with chronic cardiac disease was
performed, and similar results were found (log-rank, −2.188; P = .03). Viral RNA was detected in 5 of
6 (83.3%) and 14 of 16 (87.5%) of the dead patients in the low-dosage and high-dosage groups,respectively.
The high-dosage group was associated with lethality (odds ratio, 3.6; 95% CI, 1.2-10.6). Despite
the small sample size, in an exploratory multivariate analysis, the high-dosage CQ was no longer
associated with death when controlled by age (odds ratio, 2.8; 95% CI, 0.9-8.5). In 5 patients with
chronic cardiac disease, 3 (60.0%) died; their clinical details are presented in Table 3. Neither
ventricular tachycardia nor torsade de pointes was seen in these patients. In the eTable in
Supplement 2, we present details of 12 patients with prolonged QTcF and/or ventricular tachycardia.
No clear association was seen between the first day of prolonged QTcF and day of death, nor did
cumulative dosages seem to be higher among those who died. Overall, 19 of 22 deaths (86.4%) had
virologic confirmation of SARS-CoV-2 infection antemortem. Based on these findings, in which a
higher dosage of CQ showed the opposite of the study’s hypothesis, the DSMB recommended the immediate interruption of the high-dosage group for all ages and that all patients be unmasked and
reverted to the low-dosage group.
A subgroup was analyzed with critically ill patients enrolled (Figure 2B). No difference in
lethality rates was seen between groups.
A total of 27 patients had nasopharyngeal and/or oropharyngeal samples collected on days 0
and 4. Results were negative on day 4 in only 6 patients (22.2%).

Discussion
In a unique pandemic situation, health professionals have to choose between offering medical
assistance and generating and reporting reliable data, a dichotomy that compromises the ability to
generate high-quality evidence for clinical management. However, global recommendations for
COVID-19 are being made based on unpowered studies, and because of the chaotic urgency of the
situation, drugs are being prescribed in a compassionate manner given the severity of the disease.
CQ is a safe drug, used for more than 70 years to treat malaria. However, in the context of patients
with severe COVID-19, our study raises enough red flags to stop the use of a high-dosage regimen (ie,
12 g of CQ during 10 days), because the risks of toxic effects overcame the benefits.
We were not able to independently assess the toxic role of CQ because all patients were already
using azithromycin, as per hospital protocol. Official recommendations from China10 called attention
to the nonsimultaneous use of CQ and azithromycin because of potentially synergistic cardiac toxic
effects. This combination was also used to treat some patients from Marseille, France, without any concerning safety report.13 Most patients (89.6%) in our study were also receiving oseltamivir for
suspected influenza infection, which also increases QTc interval and could have adverse cardiac
effects. The data presented here refer to patients in whom CQ, azithromycin, and oseltamivir were
concomitantly used because of the atypical circumstances of an unknown disease. Further
conclusions on synergistic cardiotoxic effects might be possible with ongoing studies’ results
worldwide, as soon as they are presented to the scientific community.
By the time of the study planning, the Brazilian regulatory agency and the Brazilian Ministry of
Health authorized the compassionate use of CQ and HCQ at the clinician’s discretion, with pressure
on physicians to prescribe the drug for patients with severe COVID-19. Although this is not an
imperative against running placebo-controlled trials, it triggered an ethical dilemma regarding the
conduct of randomized clinical trials offering placebo treatment for patients, strongly influenced by
the media favoring CQ use. We also accounted for the fact that the standard of care for severe
COVID-19 included CQ in the clinical setting where the trial would be conducted. In the absence of a
placebo group, we were compelled to use historical data based on very similar patients not receiving
CQ. The lethality rates observed here were not lower; however, we cannot reliably conclude that CQ
was of no benefit. Placebo-controlled studies are being performed in countries not routinely using
the drug.29 Several ongoing trials (including the CloroCovid-19 II trial30) have also been addressing
the early use of CQ, in which the anti-inflammatory properties could potentially be more helpful. That
information is urgently needed in well-designed placebo-controlled double-masked
randomized trials.
We will still enroll patients in the low-dosage group to complete the originally planned sample
size. The need for careful follow-up and toxic effect monitoring of patients using the low-dosage
regimen in a scenario where CQ is routinely prescribed for severe COVID-19 cases supported this
decision. The safety data obtained from the low-dosage group would be extremely useful for
designing better guidelines for the rational use of CQ as compassionate treatment for severe
COVID-19 until the conclusion of placebo-controlled trials. All the patients remaining in the study
were asked to provide updated informed consent, and the informed consent form was properly
modified.
In addition to helping patients improve, CQ could be used to decrease the viral load in
respiratory secretions, allowing less nosocomial and postdischarge transmission. However, our data
provided no evidence of such an effect. Patients using CQ (irrespective of dosage) failed to present
evidence of substantial viral clearance by day 4, even with the concomitant use of azithromycin.
No data exist in the literature showing different cardiotoxic effects between CQ and HCQ; the
only concern is with ocular assessment. QTc interval prolongation greater than 500 milliseconds was
seen in 11 of 73 patients (15.1%), which is similar to what has been reported in patients with COVID-19
receiving HCQ (11.0%).31 Myopathy has also been associated with CQ use.17 In our study, 1 patient
developed rhabdomyolysis, which was attributed to CQ, and the drug was withdrawn. In 2 patients,
myocarditis was suspected based on CKMB elevation since the first day of hospitalization, suggesting
myocarditis related to SARS-CoV-2 itself. In such cases, drugs prolonging QTc interval could lead to
severe arrhythmias. Unfortunately, probably because of the low sample size, this study’s
randomization assigned more older patients with heart disease to the high-dosage group than the
low-dosage group. Therefore, a limitation for the conclusions of the study on lethality per group is
that the high-dosage group included more patients susceptible to cardiac complications, with or
without CQ treatment. In any case, use of CQ in older patients, especially those with heart disease,
should be conducted with caution. In our sample, the decision to enroll all types of patients in a
pragmatic design, whatever age or comorbidity, was based on the formerly predicted high lethality
among critically ill patients with COVID-19, and an imprecise risk-benefit of CQ was assumed at the
time of the protocol design. In view of the results, it is clear that any CQ treatment or protocol design
for severe COVID-19 should include previous QTc interval evaluation, close daily monitoring, and
dosage modification when needed. 
Lethality among critically ill patients in the present study seemed to be even higher than among
similar patients not receiving CQ in a large historical sample-size cohort of patients in Lombardy,
Italy.24 That could reflect the quality of intensive care units in both countries or the possible lack of or
deleterious effect of CQ in such patients with COVID-19. The occurrence of myocarditis in our sample,
with the confirmed QTcF prolongation, warrants caution regarding this drug’s safety, particularly
considering the eventual increase in fatal arrythmias, such as ventricular tachycardia.
Strengths and Limitations
This study had some strengths. It was double-masked; performed in a public hospital, which will
manage most cases in countries like Brazil; compliant with good clinical practices, with a vigilant and
highly involved DSMB; and presented an assessment of 2 dosages of CQ for the first time in patients
with severe COVID-19. However, this study has limitations, including its small sample size; its singlecenter design; its lack of a placebo control group; and the absence of exclusion criteria based on the
QTc interval at baseline.
Per-protocol analysis was not performed because of the impossibility of monitoring drug
administration twice a day at the hospital. Radiologic findings were presented in this article only at
the baseline due to the inability to perform careful analyses of available computed tomography scans
over time. Radiologic and complete efficacy data will be presented later.
Conclusions
In this study, a high-dosage of CQ (12 g) given for 10 days concurrently with azithromycin and
oseltamivir was not sufficiently safe to warrant continuation of that study group. Age was an
important confounder and might be associated with the unfavorable outcomes. We recommend that
similar dosages no longer be used for the treatment of severe COVID-19, especially because
treatment based on older patients with previous cardiac diseases who are receiving concomitant
cardiotoxic drugs should be the rule. No apparent benefit of CQ was seen regarding lethality in our
patients so far. To better understand the role of CQ or HCQ in the treatment of COVID-19, we
recommend the following next steps: (1) randomized clinical trials evaluating its role as a prophylactic
drug and (2) randomized clinical trials evaluating its efficacy against the progression of COVID-19
when administered to patients with mild or moderate disease. Even if we fail to generate good
evidence in time to control the current pandemic, the information will affect how we deal with
coronavirus outbreaks in the future.
