# Supplementary material for: Stance markers in English medical research articles and newspaper opinion columns: A comparative corpus-based study
Source: PLoS One. 2021 Mar 8;16(3):e0247981. doi: 10.1371/journal.pone.0247981 (PMC7939291; doi:10.1371/journal.pone.0247981)
Supplement: S1 File — (ZIP) [file pone.0247981.s001.zip › Supporting information/supporting information 4/Medical RA data/7-Lancet.txt]

Early epidemiological analysis of the coronavirus disease 2019 outbreak based on crowdsourced data: a population-level observational study

Summary
Background As the outbreak of coronavirus disease 2019 (COVID-19) progresses, epidemiological data are needed to 
guide situational awareness and intervention strategies. Here we describe efforts to compile and disseminate 
epidemiological information on COVID-19 from news media and social networks.
Methods In this population-level observational study, we searched DXY.cn, a health-care-oriented social network that 
is currently streaming news reports on COVID-19 from local and national Chinese health agencies. We compiled a 
list of individual patients with COVID-19 and daily province-level case counts between Jan 13 and Jan 31, 2020, in 
China. We also compiled a list of internationally exported cases of COVID-19 from global news media sources (Kyodo 
News, The Straits Times, and CNN), national governments, and health authorities. We assessed trends in the 
epidemiology of COVID-19 and studied the outbreak progression across China, assessing delays between symptom 
onset, seeking care at a hospital or clinic, and reporting, before and after Jan 18, 2020, as awareness of the outbreak 
increased. All data were made publicly available in real time.
Findings We collected data for 507 patients with COVID-19 reported between Jan 13 and Jan 31, 2020, including 
364 from mainland China and 143 from outside of China. 281 (55%) patients were male and the median age was 
46 years (IQR 35–60). Few patients (13 [3%]) were younger than 15 years and the age profile of Chinese patients 
adjusted for baseline demographics confirmed a deficit of infections among children. Across the analysed period, 
delays between symptom onset and seeking care at a hospital or clinic were longer in Hubei province than in other 
provinces in mainland China and internationally. In mainland China, these delays decreased from 5 days before 
Jan 18, 2020, to 2 days thereafter until Jan 31, 2020 (p=0·0009). Although our sample captures only 507 (5·2%) of 
9826 patients with COVID-19 reported by official sources during the analysed period, our data align with an official 
report published by Chinese authorities on Jan 28, 2020.
Interpretation News reports and social media can help reconstruct the progression of an outbreak and provide detailed 
patient-level data in the context of a health emergency. The availability of a central physician-oriented social network 
facilitated the compilation of publicly available COVID-19 data in China. As the outbreak progresses, social media and 
news reports will probably capture a diminishing fraction of COVID-19 cases globally due to reporting fatigue and 
overwhelmed health-care systems. In the early stages of an outbreak, availability of public datasets is important to 
encourage analytical efforts by independent teams and provide robust evidence to guide interventions.
Funding Fogarty International Center, US National Institutes of Health.

Research in context
Evidence before this study
An outbreak of coronavirus disease 2019 (COVID-19) was 
recognised in early January, 2020, in Wuhan City, Hubei 
province, China. The new virus is thought to have originated 
from an animal-to-human spillover event linked to seafood and 
live-animal markets. The infection has spread locally in Wuhan 
and elsewhere in China, despite strict intervention measures 
implemented in the region where the infection originated on 
Jan 23, 2020. More than 500 patients infected with COVID-19 
outside of mainland China have been reported between Jan 1 
and Feb 14, 2020. Although laboratory testing for COVID-19 
quickly ramped up in China and elsewhere, information on 
individual patients remains scarce and official datasets have not 
been made publicly available. Patient-level information is 
important to estimate key time-to-delay events (such as the 
incubation period and interval between symptom onset and 
visit to a hospital), analyse the age profile of infected patients, 
reconstruct epidemic curves by onset dates, and infer 
transmission parameters. We searched PubMed for publications 
between Jan 1, 1990, and Feb 6, 2020, using combinations of 
the following terms: (“coronavirus” OR “2019-nCoV”) AND 
(“line list” OR “case description” OR “patient data”) AND 
(“digital surveillance” OR “social media” OR “crowd-sourced 
data”). The search retrieved one relevant study on Middle East 
respiratory syndrome coronavirus that mentioned FluTrackers 
in their discussion, a website that aggregates epidemiological 
information on emerging pathogens. However, FluTrackers 
does not report individual-level data on COVID-19.
Added value of this study
To our knowledge, this is the first study that uses crowdsourced 
data from social media sources to monitor the COVID-19 
outbreak. We searched DXY.cn, a Chinese health-care-oriented 
social network that broadcasts information from local and 
national health authorities, to reconstruct patient-level 
information on COVID-19 in China. We also queried 
international media sources and national health agency 
websites to collate data on international exportations of 
COVID-19. We describe the demographic characteristics, delays 
between symptom onset, seeking care at a hospital or clinic, 
and reporting for 507 patients infected with COVID-19 
reported until Jan 31, 2020. The overall cumulative progression 
of the outbreak is consistent between our line list and an official 
report published by the Chinese national health authorities on 
Jan 28, 2020. The estimated incubation period in our data 
aligns with that of previous work. Our dataset was made 
available in the public domain on Jan 21, 2020.
Implications of all the available evidence
Crowdsourced line-list data can be reconstructed from social 
media data, especially when a central resource is available to 
curate relevant information. Public access to line lists is 
important so that several teams with different expertise can 
provide their own insights and interpretations of the data, 
especially in the early phase of an outbreak when little 
information is available. Publicly available line lists can also 
increase transparency. The main issue with the quality of 
patient-level data obtained during health emergencies is the 
potential lack of information from locations overwhelmed by 
the outbreak (in this case, Hubei province and other provinces 
with weaker health infrastructures). Future studies based on 
larger samples of patients with COVID-19 could explore in more 
detail the transmission dynamics of the outbreak in different 
locations, the effectiveness of interventions, and the 
demographic factors driving transmission.
Introduction
As the outbreak of coronavirus disease 2019 (COVID-19) 
is rapidly expanding in China and beyond, with the 
potential to become a worldwide pandemic,1
 real-time 
analyses of epidemiological data are needed to increase 
situational awareness and inform interventions.2
Previously, real-time analyses have shed light on the 
transmissibility, severity, and natural history of an 
emerging pathogen in the first few weeks of an outbreak, 
such as with severe acute respiratory syndrome (SARS), 
the 2009 influenza pandemic, and Ebola.3–6 Analyses of 
detailed line lists of patients are particularly useful to 
infer key epidemiological parameters, such as the 
incubation and infectious periods, and delays between 
infection and detection, isolation, and reporting of cases.3,4
However, official individual patient data rarely become 
publicly available early on in an outbreak, when the 
information is most needed.
Building on our previous experience collating news 
reports to monitor transmission of Ebola virus,7
 here 
we present an effort to compile individual patient 
information and subnational epidemic curves on 
COVID-19 from a variety of online resources. Data were 
made publicly available in real time and were used by 
the infectious disease modelling community to generate 
and compare epidemiological estimates relevant to 
interventions. We describe the data generation process 
and provide an early analysis of age patterns of COVID-19, case counts across China and internationally, and delays 
between symptom onset, admissions to hospital, and
reporting, for cases reported until Jan 31, 2020.
Methods
Study design and Chinese data sources 
In this population-level observational study, we used 
crowdsourced reports from DXY.cn, a social network for 
Chinese physicians, health-care professionals, pharmacies, and health-care facilities established in 2000. This 
online platform is providing real-time coverage of the 
COVID-19 outbreak in China, obtained by collating and 
curating reports from news media, government television, 
and national and provincial health agencies. The 
information reported includes time-stamped cumulative 
counts of COVID-19 infections, outbreak maps, and realtime streaming of health authority announcements in 
Chinese (directly or through state media).8
 Every report is 
linked to an online source, which can be accessed for 
more detailed information on individual cases.
These are publicly available, de-identified patient data 
reported directly by public health authorities or by state 
media. No patient consent was needed and no ethics 
approval was required.
Data compilation
We closely monitored updates on DXY.cn between 
Jan 20, 2020, and Jan 31, 2020, to extract key information 
on individual patients in near real-time, and reports of 
daily case counts. For individual-level patient data, we 
used descriptions from the original source in Chinese to 
retrieve age, sex, province of identification, travel history, 
reporting date, dates of symptom onset and seeking care 
at a hospital or clinic, and discharge status, when 
available. Individual-level patient data were formatted 
into a line-list database for further quantitative analysis. 
Individual-level patient data were entered from DXY.cn 
by a native Chinese speaker (KS), who also generated an 
English summary for each patient. Entries were checked 
by a second person (JC). Since DXY.cn primarily provides information on patients reported in China, we also 
compiled additional information on internationally 
exported cases of COVID-19. We obtained data for 
21 countries outside of mainland China (Australia, 
Cambodia, Canada, France, Germany, Hong Kong, 
India, Italy, Japan, Malaysia, Nepal, Russia, Singapore, 
South Korea, Sri Lanka, Taiwan, Thailand, United Arab 
Emirates, the UK, the USA, and Vietnam). We gathered 
and cross-checked data for infected patients outside of 
China using several sources, including global news 
media (Kyodo News, Straits Times, and CNN), official 
press releases from each country’s Ministry of Health, 
and disease control agencies.
In addition to detailed information on individual 
patients, we reconstructed the daily progression of 
reported patients in each province of China from Jan 13, 
until Jan 31, 2020. We used the daily outbreak situation 
reports communicated by provincial health authorities, 
covered by state television and media, and posted on 
DXY.cn. All patients in our databases had a laboratory 
confirmed SARS coronavirus 2 (SARS-CoV-2) infection.
Our COVID-19 database was made publicly available as 
a Google Sheet, disseminated via Twitter on Jan 21, 2020, 
and posted on the website of Northeastern University, 
(Boston, MA, USA) on Jan 24, 2020, where it is updated 
in real time. Data used in this analysis, frozen at Jan 31, 
2020, are available online as a spreadsheet.
Statistical analysis
We assessed the age distribution of all patients with 
COVID-19 by discharge status. We adjusted the age profile 
of Chinese patients by the population of China. We used 
2016 population estimates from the Institute for Health 
Metrics and Evaluation9
 to calculate the relative risk (RR) of 
infection with COVID-19 by age group. To calculate the 
RR, we followed the method used by Lemaitre and 
colleagues10 to explore the age profile of influenza, where 
RR for age group i is defined as
where Ci
 is the number of cases in age group i and Ni
 is 
the population size of age group i.
To estimate trends in the strength of case detection and 
interventions, we analysed delays between symptom onset 
and visit to a health-care provider, at a hospital or clinic, 
and from seeking care at a hospital or clinic to reporting, 
by time period and location. We considered the period 
before and after Jan 18, 2020, when media attention and 
awareness of the outbreak became more pronounced.11
We used non-parametric tests to assess differences in 
delays between seeking care at a hospital or clinic and 
reporting between locations (Wilcoxon test to compare 
two locations and Kruskall–Wallis test to compare three or 
more locations). 
We estimated the duration of the incubation period on 
the basis of our line list data. We analysed a subset of 
patients returning from Wuhan who had spent less than 
a week in Wuhan, to ensure a narrowly defined exposure 
window. The incubation period was estimated as the 
midpoint between the time spent in Wuhan and the date 
of symptom onset.
We did all analyses in R (version 3.5.3). We considered 
p values of less than 0·05 to be significant.
Role of the funding source
The funder had no role in study design, data compilation, 
data analysis, data interpretation, or writing of the report. 
All authors had access to the data, and had final 
responsibility for the decision to submit for publication.
Results
Our line list comprised 507 patients reported from Jan 
13, to Jan 31, 2020, including 364 (72%) from mainland 
China and 143 (28%) from outside of China (table). Our 
sample captured 5·2% of 9826 COVID-19 cases reported 
by WHO on Jan 31, 2020. The sex ratio was skewed 
towards males. In mainland China, five of 30 provinces 
were represented, with 133 (26%) patients reported by Beijing, 87 (17%) by Shaanxi, 41 (8%) by Hubei (capital 
city is Wuhan), 19 (4%) by Tianjin, and 22 (4%) by 
Yunnan. Of 435 patients with known relation to Wuhan 
city, most reported a travel history to the city (135 [30%]) 
or were residents of the city (152 [30%]), while 80 (16%) 
had no direct relation to the city. 122 (24%) patients, all 
reported in Beijing, had no information about their 
recent history with Wuhan.
The age distribution of COVID-19 cases was skewed 
towards older age groups with a median age of 45 years 
(IQR 33–56) for patients who were alive or who had an 
unknown outcome at the time of reporting (figure 1). The 
median age of patients who had died at the time of 
reporting was 70 years (IQR 65–81). Few patients (13 [3%]) 
were younger than 15 years. Adjustment for the age 
demographics of China confirmed a deficit of infections 
among children, with a RR below 0·5 in patients younger 
than 15 years (figure 1). The RR measure indicated a 
sharp increase in the likelihood of reported COVID-19 
among people aged 30 years and older.
A timeline of cases in our crowdsourced patient line 
list is shown by date of onset in figure 2, indicating 
an acceleration of reported cases by Jan 13, 2020. 
The outbreak progression based on the crowdsourced 
patient line list was consistent with the timeline 
published by China Center for Disease Control and 
Prevention (CDC) on Jan 28, 2020,12 which is based 
on a more comprehensive database of more than 
6000 patients with COVID-19. Since Jan 23, 2020, the 
cumulative number of cases has slowed down in the 
crowdsourced and China CDC curves (figure 2), which 
probably reflects the delay between disease onset and 
reporting. The median reporting delay was 5 days 
(IQR 3–8) in our data.
Province-level epidemic curves are shown by reporting 
date in figure 3. As of Jan 31, 2020, 16 (52%) of 
30 provinces in mainland China had reported more than 
100 confirmed cases. The apparent rapid growth of newly 
reported cases between Jan 18, and Jan 31, 2020, in 
several provinces outside of Hubei province is consistent 
with sustained local transmission.
Across the study period, the median delay between 
symptom onset and seeking care at a hospital or clinic was 
2 days (IQR 0–5 days) in mainland China (figure 4). This 
delay decreased from 5 days before Jan 18, 2020, to 2 days 
thereafter (Wilcoxon test p=0·0009). Some provinces, such 
as Tianjin and Yunnan had shorter delays (data by province 
not shown), while the early cases from Hubei province 
were characterised by longer delays in seeking care 
(median 0 days [IQR 0–1]).
The median delay between seeking care at a hospital 
or clinic and reporting was 2 days (IQR 2–5 days) in 
mainland China and decreased from 9 days before 
Jan 18, 2020, to 2 days thereafter (Wilcoxon test 
p<0·0001; figure 4). Similarly to delays in seeking care 
at a hospital or clinic, reporting was quickest in Tianjin 
and Yunnan (median 1 day [IQR 0–1]) and slowest in 
Hubei province (median 12 days [IQR 7–16]).
The median delay between symptom onset and seeking 
care at a hospital or clinic was 1 day (IQR 0–3) for 
international travellers, and shorter than for patients in 
Hubei province or the rest of mainland China (Kruskal–
Wallis test p<0·0001; figure 4). Even in the period after 
Jan 18, 2020, when awareness of the outbreak increased, 
a shorter delay between symptom onset and seeking care 
at a hospital or clinic was seen for international patients 
than for those in mainland China (Wilcoxon test 
p<0·0001). For international cases, the delay between 
seeking care at a hospital or clinic and reporting was 
2 days (IQR 1–4), also shorter than for mainland China 
(Wilcoxon test p<0·0001; figure 4).
On the basis of 33 patients with a travel history to 
Wuhan, we estimated the median incubation period 
for COVID-19 to be 4·5 days (IQR 3·0–5·5; appendix p 2). 
Discussion
Information from patient line lists is crucial but difficult 
to obtain at the beginning of an outbreak. Here we have 
shown that careful compilation of crowdsourced reports 
curated by a long-standing Chinese medical social 
network provides a valuable picture of the outbreak 
of COVID-19 in real time. The outbreak timeline is 
consistent with aggregated case counts provided by health 
authorities. For comparison, China CDC published the 
first epidemic curve by symptom onset on Jan 28, 2020.12
Line lists provide unique information on the delays 
between symptom onset and detection by the health-care 
system, reporting delays, and travel histories. This 
information cannot be extracted from aggregated case 
counts published by official sources. Line list data can 
help assess the effectiveness of interventions and the 
potential for widespread transmission beyond the initial 
foci of infection. In particular, shorter delays between 
symptom onset and admission to hospital or seeking care 
in a hospital or clinic accelerate detection and isolation of 
cases, effectively shortening the infectious period.
A useful feature of our crowdsourced database was the 
availability of travel histories for patients returning from 
Wuhan, which, along with dates of symptom onset, 
allowed for estimation of the incubation period here and 
in related work.13,14 A narrow window of exposure could 
be defined for a subset of patients who had a short stay 
in Wuhan, at a time when the epidemic was still localised 
to Wuhan. Several teams have used our dataset and 
datasets from others to estimate a mean incubation 
period for COVID-19 to be 5–6 days (95% CI 2–11).13–16
Our own estimate (median 4·5 days [IQR 3·0–5·5]) is 
consistent with previous work that used other modelling 
approaches.13–16 The incubation period is a useful 
parameter to guide isolation and contact tracing; based 
on existing data, the disease status of a contact should be 
known with near certainty after a period of observation 
of 14 days.13 Availability of a public dataset enables 
independent estimation of important epidemiological 
parameters by several teams, allowing for confirmation 
and cross-checking at a time when information can be 
conflicting and noisy.
An interesting finding in our data relates to the age 
distribution of patients. We found a heavy skew of 
infection towards older age groups, with substantially 
fewer children infected. This pattern could indicate agerelated differences in susceptibility to infection, severe 
outcomes, or behaviour. However, a substantial portion of 
the patients in our database are travellers, a population 
that is usually predominantly adults (although does not 
exclude children). Furthermore, because patient data in 
our dataset were captured by the health system, they are 
biased towards the more severe spectrum of the disease, 
especially for patients from mainland China. Clinical 
reports have shown that severity of COVID-19 is associated 
with the presence of chronic conditions,16,17 which are 
more frequent in older age groups. Nevertheless, we 
would also expect children younger than 5 years to be at 
risk of severe outcomes and to be reported to the healthcare system, as is seen for other respiratory infections.18
Biological differences could have a role in shaping 
these age profiles. A detailed analysis of one of the early 
COVID-19 clusters by Chan and colleagues19 revealed 
symptomatic infections in five adult members of the 
same household, while a child in the same household 
aged 10 years was infected but remained asymptomatic, 
potentially indicating biological differences in the risk of 
clinical disease driven by age. Previous immunity from 
infection with a related coronavirus has been speculated 
to potentially protect children from SARS,20,21 and so 
might also have a role in COVID-19. In any case, if the 
age distribution of cases reported here was to be 
confirmed and the epidemic were to progress globally, 
we would expect an increase in respiratory mortality 
concentrated among people aged 30 years and older. This 
mortality pattern would be substantially different from 
the profile of the 2009 influenza pandemic, for which 
excess mortality was concentrated in those younger than 
65 years.21
In our dataset, we saw a rapid increase in the number 
of people infected with COVID-19 in several provinces of 
China, consistent with local transmission outside of 
Hubei province. As of Jan 31, 2020, province-level 
epidemic curves are only available by date of reporting, 
rather than date of symptom onset, which usually inflates 
recent case counts if detection has increased. Furthermore, province-level data include both returning 
travellers from Hubei province (ie, importations) and 
locally acquired cases, which also usually inflate the 
apparent risk of local transmission. Notably, other lines 
of evidence suggest that local transmission is now well 
established outside of Hubei province, because travel 
increased just before the Chinese New Year on 
Jan 25, 2020, and before implementation of the travel 
ban in Wuhan.22 Accordingly, our own data include 
evidence of transmission clusters in non-travellers, with, 
for instance, a second-generation transmission event 
reported in Shaanxi on Jan 21, 2020.
Our study had several limitations, one of which was the 
data we used. Although all provinces in mainland China 
provide aggregated information on infections and deaths, 
individual-level patient descriptions are only available for 
a subset of provinces. Geographical coverage is heterogeneous in our line list, and we have a notable deficit of 
cases from Hubei province, the foci of the COVID-19
outbreak. We expect that little patient-level information is 
shared on social media by province-level and city-level 
health authorities in Wuhan and Hubei province because 
health systems are overwhelmed. For similar reasons, 
provinces with a large total case count at the end of 
January, 2020, or with a weaker health infrastructure, 
were under-represented in our line list, with the exception 
of Beijing. Other limitations in our data include severity 
(only patients who had severe enough symptoms to seek 
care were captured) and changes in case definition. A 
series of epidemiological criteria were required for 
COVID-19 testing, including travel history to Wuhan 
within the past 2 weeks; residence in Wuhan within the 
past 2 weeks; contact with individuals from Wuhan (with 
fever and respiratory symptoms) within the past 2 weeks; 
and being part of an established disease cluster. Some 
of these criteria (eg, relation to Wuhan) were relaxed 
over time (appendix). As a result, we have an overrepresentation of travel-related cases in our database.
The reproduction number is an important quantity for 
outbreak control. We refrained from estimating this parameter because reporting changes could bias 
estimates relying on epidemic growth rates. Furthermore, 
our dataset captured cases all over China and does not 
reflect transmission patterns in any particular location. A 
mean reproduction number of 2·5–2·7 has previously 
been estimated on the basis of the volume of importations 
of international cases in the pre-intervention period in 
Wuhan.11
We recognise that, although our data source is useful 
and timely, it should not replace official statistics. Manual 
compilation of detailed line lists from media sources is 
highly time consuming and is not sustainable when case 
counts reach several thousands. Here we provide detailed 
data on 507 patients when the official case count was over 
9000 by Jan 31, 2020, representing a sample of 
approximately 5% of reported cases and a much smaller 
proportion of the full spectrum of COVID-19 cases, 
which include mild infections. A crowdsourced system 
would not be expected to catch all cases, especially if 
many cases are too mild to be captured by the health-care 
system, digital surveillance, or social media. Notably, 
DXY.cn does not generate data outside of traditional 
surveillance systems but rather provides a channel of 
rapid communication between the public and health 
authorities. In turn, our approach has helped extract and 
repackage information from health authorities into an 
analytical format, which was not available elsewhere.
At the time of writing, efforts are underway to 
coordinate compilation of COVID-19 data from online 
sources across several academic teams. Ultimately, we 
expect that a line list of patients will be shared by 
government sources with the global community; 
however, data cleaning and access issues might take a 
prohibitively long time to resolve. For the west African 
Ebola outbreak, a similarly coordinated effort to publish 
a line list took 2 years.23 Given the progression of the 
COVID-19 outbreak, such a long delay would be 
counterproductive.
Overall, the novelty of our approach was to rely on a 
unique source for social media and news reports in China, 
which aggregated and curated relevant information. This 
approach facilitated entry of robust and standard data on 
clinical and demographic information. Reassuringly, 
DXY.cn maintains a special section dedicated to debunking 
fake news, myths, and rumours about the COVID-19
outbreak. Looking to the future, collection of patient data 
in the context of emergencies could include information 
on whether patients are identified through contact tracing 
or because they seek care on their own. Furthermore, data 
interpretability could be improved by gathering more 
quantitative information on how case definitions are used 
in practice.
In conclusion, crowd sourced epidemiological data can 
be useful to monitor emerging outbreaks, such as 
COVID-19 and, as previously, Ebola virus.7
 These efforts 
can help generate and disseminate detailed information 
in the early stages of an outbreak when little other data 
are available, enabling independent estimation of key 
parameters that affect interventions. Based on our small 
sample of patients with COVID-19, we note an intriguing 
age distribution, reminiscent of that of SARS, which 
warrants further epidemiological and serological studies. 
We also report early signs that the response is 
strengthening in China on the basis of a decrease in case 
detection time, and rapid management of travel-related 
infections that are identified internationally. This is an 
early report of a rapidly evolving situation and the 
parameters discussed here could change quickly. In the 
coming weeks, we will continue to monitor the 
epidemiology of this outbreak using data from news 
reports and official sources.
