# Supplementary material for: Stance markers in English medical research articles and newspaper opinion columns: A comparative corpus-based study
Source: PLoS One. 2021 Mar 8;16(3):e0247981. doi: 10.1371/journal.pone.0247981 (PMC7939291; doi:10.1371/journal.pone.0247981)
Supplement: S1 File — (ZIP) [file pone.0247981.s001.zip › Supporting information/supporting information 4/Medical RA data/8-Lancet.txt]

Clinical course and outcomes of critically ill patients with SARS-CoV-2 pneumonia in Wuhan, China: a single-centered, retrospective, observational study

Summary
Background An ongoing outbreak of pneumonia associated with the severe acute respiratory coronavirus 2 (SARS-CoV-2) 
started in December, 2019, in Wuhan, China. Information about critically ill patients with SARS-CoV-2 infection is 
scarce. We aimed to describe the clinical course and outcomes of critically ill patients with SARS-CoV-2 pneumonia.
Methods In this single-centered, retrospective, observational study, we enrolled 52 critically ill adult patients with 
SARS-CoV-2 pneumonia who were admitted to the intensive care unit (ICU) of Wuhan Jin Yin-tan hospital (Wuhan, 
China) between late December, 2019, and Jan 26, 2020. Demographic data, symptoms, laboratory values, comorbidities, 
treatments, and clinical outcomes were all collected. Data were compared between survivors and non-survivors. The 
primary outcome was 28-day mortality, as of Feb 9, 2020. Secondary outcomes included incidence of SARS-CoV-2-
related acute respiratory distress syndrome (ARDS) and the proportion of patients requiring mechanical ventilation.
Findings Of 710 patients with SARS-CoV-2 pneumonia, 52 critically ill adult patients were included. The mean age of 
the 52 patients was 59·7 (SD 13·3) years, 35 (67%) were men, 21 (40%) had chronic illness, 51 (98%) had fever. 
32 (61·5%) patients had died at 28 days, and the median duration from admission to the intensive care unit (ICU) to 
death was 7 (IQR 3–11) days for non-survivors. Compared with survivors, non-survivors were older (64·6 years [11·2] 
vs 51·9 years [12·9]), more likely to develop ARDS (26 [81%] patients vs 9 [45%] patients), and more likely to receive 
mechanical ventilation (30 [94%] patients vs 7 [35%] patients), either invasively or non-invasively. Most patients had 
organ function damage, including 35 (67%) with ARDS, 15 (29%) with acute kidney injury, 12 (23%) with cardiac 
injury, 15 (29%) with liver dysfunction, and one (2%) with pneumothorax. 37 (71%) patients required mechanical 
ventilation. Hospital-acquired infection occurred in seven (13·5%) patients.
Interpretation The mortality of critically ill patients with SARS-CoV-2 pneumonia is considerable. The survival time of 
the non-survivors is likely to be within 1–2 weeks after ICU admission. Older patients (>65 years) with comorbidities 
and ARDS are at increased risk of death. The severity of SARS-CoV-2 pneumonia poses great strain on critical care 
resources in hospitals, especially if they are not adequately staffed or resourced.
Funding None.

Research in context
Evidence before this study
The novel coronavirus disease 2019 is a disease that has 
affected populations around the world. We searched PubMed 
for articles published up to Feb 11, 2020, using the keywords 
“2019 novel coronavirus”, “2019-nCoV”, “COVID-19”, or “SARSCoV-2”. We identified eight articles that describe the 
epidemiological and clinical characteristics of patients infected 
with severe acute respiratory syndrome coronavirus 2 
(SARS-CoV-2). However, none of these studies focused on 
characterising critically ill patients infected with SARS-CoV-2, 
who are at increased risk of death.
Added value of this study
We report the clinical courses and clinical outcomes of 
52 critically ill patients from 710 laboratory-confirmed cases of 
SARS-CoV-2. 35 (67%) patients had acute respiratory distress 
syndrome (ARDS) and 37 (71%) required mechanical ventilation. 
32 (61·5%) patients had died at 28 days, and the median 
duration from intensive care unit (ICU) admission to death was 
7 (IQR 3–11) days in non-survivors. Compared with survivors, 
non-survivors were older (64·6 years [11·2] vs 51·9 years [12·9]), 
more likely to develop acute respiratory distress (ARDS; 26 [81%] 
patients vs 9 [45%] patients), and more likely to receive 
mechanical ventilation (30 [94%] patients vs 7 [35%] patients), 
either invasively or non-invasively.
Implications of all the available evidence
The mortality of critically ill patients with SARS-CoV-2 
pneumonia at 28 days is considerable. The survival time of nonsurvivors is likely to be within 1–2 weeks after ICU admission. 
Older patients (>65 years) with comorbidities and ARDS are at 
increased risk of death. The severity of SARS-CoV-2 pneumonia 
poses great strain on critical care resources in hospitals, 
especially if they are not adequately staffed or resourced.

Introduction
Severe acute respiratory syndrome coronavirus 2 
(SARS-CoV-2) pneumonia is a newly recognised illness 
that has spread rapidly throughout Wuhan (Hubei 
province) to other provinces in China and around the 
world.1–4 As of Feb 19, 2020, the total number of patients 
has risen sharply to 74283 in the mainland of China, 
with 2009 (2·7%) deceased. The clinical spectrum of
SARS-CoV-2 pneumonia ranges from mild to critically ill 
cases. Previous studies have only described the general 
epidemiological findings, clinical presentation, and 
clinical outcomes of patients of SARS-CoV-2 pneumonia.1,2,5
However, specific information characterising critically ill 
patients remains unknown.
The data on the clinical characteristics and outcomes of 
critically ill patients with SARS-CoV-2 infection are 
scarce, but are of paramount importance to reduce 
mortality. In this study, we investigated critically ill 
patients with confirmed SARS-CoV-2 pneumonia who 
were admitted to Wuhan Jin Yin-tan hospital. The 
baseline SARS-CoV-2-associated morbidity and mortality 
data from this study will be of considerable value for the 
early identification of individuals who are at risk of 
becoming critically ill and who are most likely to benefit 
from intensive care treatment.
Methods
Study design and participants
This single-centre, retrospective, observational study was 
done at Wuhan Jin Yin-tan hospital (Wuhan, China), 
which is a designated hospital to treat patients with 
SARS-CoV-2 pneumonia. All patients, except infected 
healhcare workers from Jin Yin-tan hospital, were 
transferred from other hospitals. We retrospectively analysed patients from Dec 24, 2019, to Jan 26, 2020, who 
had been diagnosed with SARS-CoV-2 pneumonia, 
according to WHO interim guidance, and who were 
critically ill.6
 Laboratory confirmation of SARS-CoV-2 
infection was performed by the local health authority as 
previously described.1,2 Critically ill patients were defined 
as those admitted to the intensive care unit (ICU) who 
required mechanical ventilation or had a fraction of 
inspired oxygen (FiO2) of at least 60% or more.7–9
Identification of critically ill patients was achieved by 
reviewing and analysing admission logs and histories 
from all available electronic medical records and patient 
care resources. For patients who were alive by Jan 26, 2020, 
their living status was confirmed on Feb 9, 2020.
The Ethics Commission of Jin Yin-tan hospital 
approved this study (KY-2020–06.01). Written informed 
consent was waived due to the rapid emergence of this 
infectious disease.
Data collection
We reviewed clinical electronic medical records, nursing 
records, laboratory findings, and radiological examinations for all patients with laboratory confirmed 
SARS-CoV-2 infection. The admission data of these 
patients were collected. Data were evaluated and 
collected, by using a case record form modified from the 
standardised International Severe Acute Respiratory and 
Emerging Infection Consortium case report forms.10 Any 
missing or uncertain records were collected and clarified 
through direct communication with involved health care 
providers and their families.
We collected data on age, sex, exposure history, chronic 
medical histories (chronic cardiac disease, chronic 
pulmonary disease, cerebrovascular disease, chronic 
neurological disorder, diabetes, malignancy, dementia, 
malnutrition, and smoking), symptoms from onset to 
hospital admission (fever, cough, dyspnoea, myalgia, 
malaise, rhinorrhoea, arthralgia, chest pain, headache, and 
vomiting), vital signs at ICU admission (heart rate, 
respiratory rate, blood pressure), laboratory values on admission (haemoglobin concentration, lymphocyte count, 
platelet count, arterial blood gas analysis, FiO2, partial 
pressure of oxygen (PaO2), and lactate concentration), 
coexisted infection, treatment (oxygen therapy, vasoconstrictive agents, antiviral agents, antibacterial agents, corticosteroids, and immunoglobulin), as well as living status. 
During the outbreak of SARS-CoV-2 infection, the number 
of critically ill patients exceeded the capacity of ICUs. 
Therefore, two provisional ICUs were urgently established 
in Jin Yin-tan hospital and hence most mechanical 
ventilator settings and recordings were not recorded, except 
records of positive end-expiratory pressure in some cases. 
As a routine, electronic medical data were archived onto a 
local server, from which we retrieved these data.
Outcomes
The primary outcome was 28-day mortality after ICU 
admission. Secondary outcomes included incidence of 
SARS-CoV-2-related acute respiratory distress syndrome 
(ARDS) and the proportion of patients requiring 
mechanical ventilation. ARDS and shock were defined 
according to the guidance of WHO for novel coronavirus 
disease 2019 (COVID-19).6
 Acute kidney injury was 
identified on the basis of serum creatinine.11 Cardiac 
injury was diagnosed if the serum concentration of 
hypersensitive cardiac troponin I (hsTNI) was above the 
upper limit of the reference range (>28 pg/mL), 
measured in the laboratory of Jin Yin-tan Hospital.
Statistical analysis
The aim of this study is to report the clinical courses and 
clinical outcomes of critically ill patients being cared for in the hospital during the study period. There were, 
therefore, no formal hypotheses being implemented to 
drive the sample size calculation and we included the 
maximum number of patients who met the inclusion 
criteria.
We expressed descriptive data as mean (SD) or median 
(IQR) for continuous variables and number (%) for 
categorical variables. We assessed differences between 
survivors and non-survivors using two-sample t test or 
Wilcoxon rank-sum test depending on parametric or nonparametric data for continuous variables and Fisher’s 
exact test for categorical variables. We used a KaplanMeier plot for survival data.
Tests were two-sided with significance set at α less 
than 0·05. The Stata/IC 15.1 software (StataCorp, College 
Station, TX, USA) was applied for all analyses.
Results
By Jan 26, 2020, 710 patients had been admitted to 
Wuhan Jin Yin-tan hospital with confirmed SARS-CoV-2 
pneumonia, of whom 658 (93%) were considered 
ineligible, including three patients who had cardiac 
arrest immediately after admission. 52 (7%) critically ill 
patients were included in this study (figure 1). All 
patients were residents of Wuhan City and were 
transferred from other hospitals. The mean age was 
59·7 years (SD 13·3), and 27 (52%) were older than 
60 years (table 1). 35 (67%) patients were men. 17 (33%) 
patients had a history of exposure to the Huanan 
seafood market, and 10 (19%) had exposure to patients 
with confirmed or highly suspected SARS-CoV-2 
infection. 21 (40%) patients had chronic diseases, 
including cerebrovascular diseases in seven (13·5%) 
patients, all of whom died at 28 days. All patients had 
bilateral infiltrates on chest x-ray.
The most common symptoms were fever (98%), cough 
(77%), and dyspnoea (63·5%; table 2). Among 52 critically 
ill patients, six (11%) did not experienced fever until 
2–8 days after the onset of symptoms related to 
SARS-CoV-2 infection. The median duration from onset 
of symptoms to radiological confirmation of pneumonia 
was 5 (IQR 3–7) days. The median duration from onset of 
symptoms to ICU admission was 9·5 (7·0–12·5) days.
The median Acute Physiology and Chronic Health 
Evaluation II (APACHE II) score of all patients was 
17 (IQR 14–19; table 3). Most patients had organ function 
damage, including 35 (67%) with ARDS, 15 (29%) with 
acute kidney injury, 12 (23%) with cardiac injury, 15 (29%) 
with liver dysfunction, and one (2%) with pneumothorax 
(table 2). The median hsTNI was 161·0 (IQR 41·8–766·1) 
pg/mL. Hospital-acquired infection was noted in 
seven (13·5%) patients, including one (2%) patient who 
had pulmonary and blood stream infection of carbapenemresistant Klebsiella pneumoniae. Other microorganisms 
identified from respiratory tract secretions in five (10%) 
patients included Aspergillus flavus, A fumigatus, extendedspectrum β-Lactamase (ESBL)-positive K pneumonia, 
ESBL-positive Pseudomonas aeruginosa, and ESBL-negative 
Serratia marcescens, with each microorganism found in 
one patient each. Candida albicans was identified in the 
urine culture of one (2%) patient (table 2).
33 (63·5%) patients were treated with high-flow 
nasal cannula, 37 (71%) with mechanical ventilation, 
six (11·5%) with prone position ventilation, six (11·5%) 
with extracorporeal membrane oxygenation (ECMO), 
nine (17%) with renal replacement therapy, and 
18 (35%) with vasoconstrictive agents (table 2). 23 (44%) 
patients received antiviral agents, 49 (94%) received 
antibacterial agents, and 30 (58%) patients received 
glucocorticoids (table 2). Oseltamivir was given to 
18 (35%) patients, ganciclovir to 14 (27%), and lopinavir 
to seven (13·5%).
For the primary outcome, among 52 critically ill 
patients with SARS-CoV-2 infection, 32 (61·5%) patients 
had died at 28 days, and the median duration from ICU 
admission to death was 7 (IQR 3–11) days in the nonsurvivors (figure 2). Compared with survivors, nonsurvivors were more likely to develop ARDS (26 [81%] vs
9 [45%]) and were more likely to receive mechanical 
ventilation (30 [94%] vs 7 [35%]). 30 (81%) of 37 patients 
requiring mechanical ventilation had died by 28 days.
Of the 20 patients who survived, eight patients were 
discharged. Three patients were still on invasive 
ventilation at 28 days, including one patient who was also 
on ECMO. One patient was on non-invasive ventilation, 
two were using high-flow nasal cannula, and six were 
using common nasal cannula. 
Compared with survivors, non-survivors were older 
(64·6 [SD 11·2] vs 51·9 [12·9]) and were more likely to 
have chronic medical illnesses (17 (53%) patients vs
4 (20%) patients; table 1). Neither the median duration 
from onset of symptoms to radiological confirmation of pneumonia or from onset of symptoms to ICU admission were different between survivors and non-survivors 
(table 3). The ratio of partial pressure of oxygen (PaO2) to 
FiO2 was significantly lower in non-survivors. Based on 
APACHE II score and SOFA score at ICU admission, 
non-survivors were in a more critical condition than 
survivors. In the cohort, lymphocytopenia occurred in 
44 (85%) patients, with no significant difference between 
the two groups. Compared with survivors, non-survivors 
were more likely to develop ARDS, and to receive 
mechanical ventilation, either invasively or noninvasively.
Discussion
We report on 52 critically ill patients with confirmed 
SARS-CoV-2 infection, characterised by severe hypoxaemia. 32 (61·5%) of critically ill patients had died at 
28 days. Of all included patients, 37 (71%) required 
mechanical ventilation and 35 (67%) had ARDS.
Since no specialised medication to treat SARS-CoV-2 
infection has been identified at this time, the mainstay of 
treatment has been supportive care. Patients are being 
treated in isolation, and their close contacts are being 
quarantined. For non-critically ill patients, close followup is likely to be sufficient to manage the disease.1–3 For 
critically ill patients, however, aggressive treatments and 
intensive care are needed. To our knowledge, this is the 
first study to characterise critically ill patients infected by 
SARS-CoV-2. In three previously published studies of 
crtically ill patients, the patient numbers were too small 
to summarise the characteristics and mortality of these 
patients with SARS-CoV-2 pneumonia.1,2,5
Like SARS-CoV and Middle Eastern respiratory 
syndrome (MERS)-CoV, SARS-CoV-2 is a coronavirus that 
can be transmitted to humans, and these viruses are all 
related to high mortality in critically ill patients.12 However, 
the mortality rate in patients with SARS-CoV-2 infection 
in our cohort is higher than that previously seen in 
critically ill patients with SARS. In a cohort of 38 critically 
ill patients with SARS from 13 hospitals in Canada, 
29 (76%) patients required mechanical ventilation, 
13 (43%) patients had died at 28 days, and six (16%) 
patients remained on mechanical ventilation.8
 17 (38%) of 
45 patients and 14 (26%) of 54 patients who were critically 
ill with SARS infection were also reported to have died at 
28 days in a Singapore cohort13 and a Hong Kong cohort,14
respectively. The mortality rate in our cohort is likely to be 
higher than that seen in critically ill patients with MERS 
infection. In a cohort of 12 patients with MERS from two 
hospitals in Saudi Arabia, seven (58%) patients had died at 
90 days.15 Since the follow-up time is shorter in our cohort, 
we postulate that the mortality rate would be higher after 
28 days than that seen in patients with MERS-CoV.
The fundamental pathophysiology of severe viral 
pneumonia is severe ARDS. Men and people of an older 
age (>65 years) are more likely to develop ARDS than 
women or those of a younger age.16 Therefore, it is 
reasonable that the mortality at 28 days of severe 
SARS-CoV-2 pneumonia is similar to the mortality of 
severe ARDS, which is near 50%.17 With a substantial 
increase in the number of critically ill patients infected 
by SARS-CoV-2, more provisional ICUs are being 
established in Wuhan, China. Qualified specialists are 
coming to Wuhan from other provinces of China and are 
currently working in these provisional ICUs, fever 
clinics, and newly constructed hospitals.18 As the clinical 
capacity to treat patients improves, the mortality of 
critically ill patients with SARS-CoV-2 pneumonia is 
expected to decrease.
As mentioned in previous studies, nearly 70% of 
patients infected by SARS-CoV-2 were men.1,2 The 
patients are older in our study than in previous studies.1,2
We observed that non-survivors were older than 
survivors. Based on previous studies, evidence suggests 
that older, male patients are the most susceptible to 
SARS-CoV-2 infection,2
 which is supported by our data. 
As previously reported, patients with a history of 
cerebrovascular disease are at increased risk of becoming 
critically ill or dying if they have SARS-CoV-2 infection.2,5
In our cohort, fever is the most common symptom in 
patients with SARS-CoV-2 pneumonia, which is in 
accordance with previous studies, but not all patients had 
fever.1,2,5 We also found that fever was not detected at the 
onset of illness in six (11·5%), and that it was in fact 
detected 2–8 days later. The delay of fever manifestation 
hinders early identification of patients infected with 
SARS-CoV-2—if patients are asymptomatic identification 
of suspected cases is more difficult.19,20 The median 
duration from onset of symptoms to radiological 
confirmation of pneumonia was 5 (3–7) days, meaning 
that early or repeated radiological examinations are useful 
in screening patients with SARS-CoV-2 pneumonia.4
As for laboratory tests, lymphocytopenia occurred in 
more than 80% of critically ill patients in our cohort. 
Lymphocytopenia is a prominent feature of critically ill 
patients with SARS-CoV infection because targeted invasion by SARS-CoV viral particles damages the 
cytoplasmic component of the lymphocyte and causes its 
destruction.21 Additionally, lymphocytopenia is also 
common in the critically ill patients with MERS infection, 
which is the result of apoptosis of lymphocytes.22,23
Therefore, we postulate that necrosis or apoptosis of 
lymphocytes also induces lymphocytopenia in critically ill 
patients with SARS-CoV-2 infection. In a previous study, 
mainly in non-critical patients infected with SARS-CoV-2, 
35% of patients had only mild lymphocytopenia,2
 suggesting that the severity of lymphocytopenia reflects the 
severity of SARS-CoV-2 infection.
Mechanical ventilation is the main supportive 
treatment for critically ill patients. The PaO2/FiO2 ratio 
was lower in our patients than in patients admitted to 
Zhongnan Hospital.5
 The substantial difference in 
PaO2/FiO2 ratio between survivors and non-survivors in 
our study, indicates this ratio is associated with the 
severity of illness and thus prognosis. Barotrauma seems 
less severe in patients with SARS-CoV-2 infection who 
are being mechanically ventilated than that seen in 
mechanically ventilated patients with SARS-CoV. In our 
study, barotrauma occurred in only one (2%) patient, 
who had been hospitalised for nearly 1 month, and he 
is currently on a ventilator and receiving ECMO. In 
patients with SARS, barotrauma occurred in about 
25% of patients on mechanical ventilation.14 The lower 
occurrence of barotrauma in our cohort is probably 
related to the widely accepted strategy of protective 
ventilation in mainland China.24 At the same time, prone 
position and ECMO have been used to treat patients with 
SARS-CoV-2 pneumonia.
Without solid evidence, nearly half of the patients were 
given antiviral agents, and more than half were given 
intravenous glucocorticoids. Patients treated with lopinavir 
were from an ongoing clinical trial registered on Chinese 
Clinical Trial Registry (ChiCTR2000029308). Remdesivir 
was given to the first patients with SARS-CoV-2 pneumonia 
in the USA.4
 Trials on remdesivir are about to recruit 
both mild to moderate patients (NCT04252664) and 
severe patients (NCT04257656) infected with SARS-CoV-2. 
Although, intravenous glucocorticoids were commonly 
used in patients with severe SARS or MERS pneumonia, 
their efficacy remains controversial and their use to treat 
SARS-CoV-2 infection is also controversial.5,25 An ongoing 
clinical trial (NCT04244591) might shed some light on the 
safety and efficacy of these drugs as treatment.
This study has several limitations. First, only 
52 critically ill patients were included. However, the 
population from which they were sampled was much 
larger than that of the three studies previously 
published.1,2,5 We included all the critically ill patients 
being cared for in the ICU of Jin Yin-tan hospital who 
met the inclusion criteria. Due to the exploratory nature 
of the study, which was not driven by formal hypotheses, 
the sample size calculation was waived. Instead, we hope 
that the findings presented here will encourage a larger 
cohort study or potentially some randomly controlled 
trials. Second, some specific information from the ICU 
was missing, such as mechanical ventilation settings. 
The data on radiographical examination, supportive 
treatment, living status, and the duration from ICU 
admission to death, however, are indisputable. Third, 
this is a retrospective study. The data in this study permit 
a preliminary assessment of the clinical course and 
outcomes of critically ill patients with SARS-CoV-2 
pneumonia. Further studies are still needed.
In conclusion, the mortality of critically ill patients with 
SARS-CoV-2 pneumonia is high. The survival term of the 
non-survivors is likely to be within 1–2 weeks after ICU 
admission. Older patients (>65 years) with comorbidities 
and ARDS are at increased risk of death. The severity of 
SARS-CoV-2 pneumonia poses great strain to hospital 
critical care resources, especially if they are not adequately 
staffed or resourced.
