# Supplementary material for: Stance markers in English medical research articles and newspaper opinion columns: A comparative corpus-based study
Source: PLoS One. 2021 Mar 8;16(3):e0247981. doi: 10.1371/journal.pone.0247981 (PMC7939291; doi:10.1371/journal.pone.0247981)
Supplement: S1 File — (ZIP) [file pone.0247981.s001.zip › Supporting information/supporting information 4/Newspaper OC data/Covid-19 Is Twisting 2020 Beyond All Recognition.txt]

https://www.nytimes.com/2020/04/01/opinion/coronavirus-politics-election.html?searchResultPosition=83
20200401
Not only will the coronavirus crisis define Donald Trump’s legacy, it will determine whether or not he is a one-term president.
David Winston, a Republican pollster, summed up the situation in an email:
Because of that, Winston continued, voters will judge the Trump administration by “the effectiveness of actions taken to address that threat, and get the country moving forward again,” making the question on Election Day “who does the country believe should be given the responsibility to govern.”
Crises can provoke extreme responses. The 2008-9 recession produced both Barack Obama and the Tea Party. On a grander scale, the Great Depression produced both Franklin Delano Roosevelt and Adolf Hitler.
No one is suggesting that the country is at such a point now, but, then again, no one suggested in January of 2015 that the country was on the verge of electing Donald Trump president.
The current pandemic shows signs of reshaping the American political and social order for years to come.
A March 10-15 NBC News/Commonwealth Fund poll asked 1,006 adults “How much do you trust the President Trump to provide information about the coronavirus epidemic?” A majority, 53 percent, said they either had no trust at all (40 percent) or little trust (13 percent). 30 percent said they either completely trust (16 percent) or mostly trust (14 percent) the president.
In another danger signal for Trump, the poll asked “how confident are you that the vaccine will be available to the American public at little or no cost” if a Democrat wins or if Trump is re-elected. Nearly two thirds said they were confident a low-cost vaccine would be available with a Democrat in the White House; half said they were confident with Trump in office for another four years.
Trump’s job approval ratings have risen in recent weeks, but Gary Langer, who conducts polling for ABC News, warned that the results of an ABC/Washington Post survey released on March 27 show that there are substantial risks to the president:
While some of those findings reflect the higher levels of infection with coronavirus in blue states, Langer wrote, “the results suggest that as the crisis deepens, the risks to views of his performance likely rise.”
On March 26, Pew Research released results of a survey that showed significant demographic and partisan differences in responses to the question “Has someone in your household lost a job or taken a pay cut as a result of Covid-19?”
In both cases, significantly higher percentages of young people, minorities, low-wage earners and Democrats reported adverse impacts on their households than did older, white, high- income Republican respondents. At 36 percent, more than a third of those with low incomes reported taking a pay cut since the onset of Covid-19, twice the level of those in the upper third of the income distribution, at 18 percent.
In a striking development, partisan polarization has emerged as a powerful force in shaping responses to the virus.
In a paper published last week, “Partisanship, Health Behavior, and Policy Attitudes in the Early Stages of the Covid-19 Pandemic,” three political scientists, Shana Kushner Gadarian of Syracuse University, Sara Wallace Goodman of the University of California, Irvine and Thomas B. Pepinsky of Cornell, found “a broad political divide in reaction to Covid-19.”
The authors conducted a survey of 3,000 adults March 20-23 asking about health behavior and attitudes toward the crisis. Gadarian, Goodman and Pepinsky determined that
In contrast, Democrats “have responded by changing their personal health behaviors, and supporting policies that socialize the costs of testing and treatment.”
Their conclusion?
Gadarian, who is a co-author (with Bethany Albertson, a political scientist at the University of Texas) of the 2015 book “Anxious Politics: Democratic Citizenship in a Threatening World,” added by email that “the divide in anxiety along partisan lines is very troubling” and that it is “likely to continue until the president and conservative media allow the health experts to lead the messaging.”
While acknowledging that Trump has seen a short-term bump in his favorability rating, she pointed out that “when people start to understand the seriousness of this disease up close, this should diminish the importance of partisanship in their decision-making. Unfortunately, that may be too late to take the steps necessary to avoid harm to themselves and their families.”
When the best-case scenario predicts 100,000 to 240,000 deaths, the pandemic reminds us just how important it is who holds the reins of power. This is especially the case when one crucial question will be whether widespread suffering, panic and economic collapse will destabilize the American political system and the fragile consensus-based social order that underpins it, both of which have been under strain for some time.
Paul Conway, a professor of psychology at Florida State University, argued that “evidence from history and the psychological literature suggests that under times of stress and uncertainty, there are a number of different effects.”
On the plus side, he wrote by email, “people pull together and support one another more,” adding that “when people endure shared fight against a common enemy, their interests are aligned and they’re more likely to see a bond of camaraderie that can blossom into reduced prejudice.”
There is, however, another side of the coin, Conway said:
Extensive research, he wrote,
Along parallel lines, Conway argued,
The severe economic recession in Weimar Germany in the early 1930s led “not only to an increase in support for the Nazi Party but also for the Communist Party,” Conway wrote, just as the economic collapse in Greece at the start of the last decade “increased support for both Communist and National Socialist parties there.”
With this history in mind, Conway predicted that
Jonathan Haidt, a professor of psychology at N.Y.U., argued by email that
But, he continued,
Along similarly pessimistic lines, Marc Hetherington, a political scientist at the University of North Carolina, told me by email that there were two reasons that “this moment holds the potential to resuscitate negative feelings that Americans have about government.”
First:
And second:
Ronald Reagan and George H.W. Bush “used to run against government, but they still took staffing it seriously. The Reagan and Bush 41 White Houses were full of excellent professionals,” Hetherington wrote.
Since then, however:
The result, Hetherington wrote, is a government “characterized by poor leadership at the cabinet level and hollowed out expertise at the department level,” sharply increasing the “chance that government simply can’t come through right now.”
This assessment is, in large part, shared by David Autor, an economist at M.I.T. Under different circumstances, Autor wrote me, it would be
But these are very different circumstances:
Autor argued that “the monetary and fiscal responses have been quite amazing,” but
Most shaky of all is Trump’s vacillating stance toward the pandemic. He has lurched from complete denial (“One day, it’s like a miracle, it will disappear”) to “I am not responsible” to “We’re doing a great job” to “It’s going to disappear” to “It will go away” to awarding himself a 10 out of 10 to calling the unavailable tests “PERFECT” to claiming “We have it very well under control” to setting Easter, April 12, as the date to reopen the country “a beautiful time, a beautiful timeline” to boasting of high ratings as death projections soared. On Tuesday, Trump seemed to have come to his senses, at least for now: “This is going to be a very painful, very, very painful two weeks.”
Linda J. Skitka, a professor of psychology at the University of Illinois-Chicago, voiced in an email her fears about the likelihood of a separate possible development: “My greatest concern right now is how these events will increase xenophobia in general, and against anyone of Asian descent in particular.”
Her research on reactions to 9/11 “indicated that people seem to be desperate to find someone to be responsible for the disaster” and
Lee Drutman, a senior fellow at the New America Foundation, argued in an email that in the short term “there will be lots of blame to go around” and “that blame will almost certainly fuel even more partisan politics.” He believes that this anger “will change underlying attitudes toward government.” In the longer term, “assuming a moderate scenario of limited deaths and a short-term recession, and life back to normal within 2 years,” Drutman argued, “the impact will probably be minor.” But under a more extreme scenario — “more deaths, more economic devastation” — a more threatening outcome looms:
Peter Coleman, a professor of psychology and executive director of Columbia University’s Advanced Consortium on Cooperation, Conflict and Complexity puts America’s prospects this way:
The situation Americans face goes far beyond what Donald Trump does or doesn’t do, or what he can or cannot do. Partisan commitments aside, preparation for — and extreme measures to avoid — the worst of outcomes is both rational and necessary. We are in enough trouble as it is.
