# Supplementary material for: Stance markers in English medical research articles and newspaper opinion columns: A comparative corpus-based study
Source: PLoS One. 2021 Mar 8;16(3):e0247981. doi: 10.1371/journal.pone.0247981 (PMC7939291; doi:10.1371/journal.pone.0247981)
Supplement: S1 File — (ZIP) [file pone.0247981.s001.zip › Supporting information/supporting information 4/Newspaper OC data/Five Signs of Failure.txt]

https://www.nytimes.com/2020/04/03/opinion/coronavirus-united-states-europe.html?searchResultPosition=222
20200403
This article is part of David Leonhardt’s newsletter. You can sign up here to receive it each weekday.
Five ways we know that the American response to the coronavirus isn’t yet working.
1) There is still no sign of the curve flattening. Daily deaths in the United States have exceeded 1,000, and total deaths are now about 6,000. The number of new confirmed cases per day has exceeded 30,000, also a new high. 
2) The caseload is growing more rapidly here than in Europe. In the chart above, I’ve compared the pace of growth in both the United States and a section of western Europe with a nearly identical combined population. (The European region includes 16 adjacent countries, all on the Continent; the full list is below.) The outbreak began earlier in Europe, so it still has a higher caseload. But the United States is on pace to overtake it.
3) The shortage of medical supplies continues. Doctors, nurses and other health care workers are having to take terrible risks, as a result. “Everyone is scared. Patients are scared. Staff is scared,” Erika Sawyer, a nurse-midwife, told The Times Magazine. “All masks are being rationed, and we don’t know how many we have.”
4) There is still a testing shortage. Without tests, it’s impossible to know who has the virus and who needs to be quarantined. But the United States has still conducted only about 3,300 total tests per million people, compared with 8,000 tests per million people in South Korea, according to a new Center for American Progress report.
5) Nationwide, the policy response remains inconsistent. There are still 12 states without stay-at-home orders, against expert advice. Florida, which is finally putting in place such an order today, has made an exception for religious services — a provision certain to spread the virus further. “It’s unacceptable,” Ezekiel Emanuel, a doctor, University of Pennsylvania administrator and co-author of the new report, told me. “I’m feeling deprived not being able to go to synagogue. It really bothers me. But it’s really important.”
For more …
