# Supplementary material for: Stance markers in English medical research articles and newspaper opinion columns: A comparative corpus-based study
Source: PLoS One. 2021 Mar 8;16(3):e0247981. doi: 10.1371/journal.pone.0247981 (PMC7939291; doi:10.1371/journal.pone.0247981)
Supplement: S1 File — (ZIP) [file pone.0247981.s001.zip › Supporting information/supporting information 4/Newspaper OC data/Halfhearted Millennial Coronavirus Prep in a New York City Apartment.txt]

https://www.nytimes.com/2020/03/10/opinion/coronavirus-new-york.html?searchResultPosition=54
20200310
Because my apartment is too small to store the recommended pandemic preparedness supplies without turning the space into an obstacle course, the packages of water, peanut butter, canned soup, granola bars, frozen vegetables, pasta, tomato sauce, Theraflu, DayQuil, and Purell now protrude from under my girlfriend’s dining room table (which is also the kitchen table and living room table) in her slightly bigger place, where I spend half of my weeknights anyway.
To combat the spread of Covid-19, several New York City schools have shut down and the Metropolitan Transportation Authority has pledged to use hospital-grade disinfectant to sanitize the agency’s entire fleet of subway cars and buses every three days until the virus is contained. Over the weekend, as the number of confirmed patients in New York State crept past 100, Gov. Andrew Cuomo declared a state of emergency. Already, about 2,200 people in the city are under quarantine.
It’s statistically unlikely that I’ll be affected, yet I also know that if I’m in the wrong place at just the wrong time, and fail to keep my hands off my face, I could be. In case things go sideways and you have to “shelter in place” for days on end, many experts have suggested stocking a roughly 30-day supply of prescriptions, food and household items.
But that advice seems made for people with both the square footage and disposable income required for a Costco-sized stockpile. We have neither the generous space of a brownstone nor the big, homey pantries of a suburban home. There isn’t really space in either of our homes for whatever the math is on a monthlong supply of life’s bare necessities.
Even so, we managed to get the basics, thanks to Amazon orders made just before Prime Now hit its shortages — supplemented by a few trips on foot to the bodega, whose shelves of canned goods and disinfectants were emptied from its otherwise stocked aisles the other night.
Sometimes, I pass the stacked cubes and feel readied. In other moments they feel a bit ominous: boxes you hope to never have to open.
Of course, we’re the incredibly lucky ones — in a position to easily afford the extra items while 44 percent of American workers are being paid median annual wages of $18,000. Because of exorbitant living costs and overcrowding, around 40 percent of adult New Yorkers live with roommates. If and when things get worse, how will the high percentage of them living paycheck to paycheck split not just rent and living space but also the costs and contents of a 30-day stock of supplies?
Self-quarantine, under those circumstances, sounds like chaos waiting to happen, and that doesn’t even include the city’s many families cooped up in small spaces who are just as vulnerable. People employed in industries that don’t allow work from home may have to put themselves at risk and work anyway to avoid losing wages — or even their jobs.
Meanwhile, thinking of what I’d do if I contracted the virus, I briefly had the late capitalist daydream that at least if I caught a severe case, I could write some essay about having the virus whilst covering it, then beat death and get a book deal that could help me, some blessed day, buy a house here before middle age.
I teased myself about it later; what a selfish, silly thing to think about such an increasingly serious threat. It’s just one way this outbreak has inspired nonstop emotional recalibrating. Are we worrying too much or not enough?
While a 10 out of 10 level of alarm has been rightly discouraged by responsible reporting, establishing what amount of fear is an appropriate sum can feel tricky. Most of us are unsure whether we should be at a three or an eight.
At least among my friends and colleagues, so far it doesn’t seem like many New Yorkers are perturbed enough to spring into the survivalist mode of those responsible for the empty shelves of Costco and Trader Joe’s. “What you talking about bro I’m in a bodysuit right now,” my friend Ben joked when I asked if he too had filled his apartment with granola bars and cold medicine. “Nah, I’ve got hand sanitizer I’m using to no end tho.”
Aside from the growing dark humor about worst case scenarios that has replaced some small talk, regular life continues apace: Bars, cafes and restaurants still bustling, most people walking around and working sans masks or panic. For now, we’re anything but cooped up. (The prospect of quarantine-induced cabin fever just as the weather is yawning its way into spring feels like an insult from the gods.) But there are punctures in normalcy as school days, events and meetings are canceled.
The delays in producing and distributing diagnostic tests mean that even experts don’t know how widespread the virus actually is, and what will change in the coming weeks. The snarky way to end a paragraph like this would be to ask, “What could go wrong?” But the truth is nobody — the scientists scrambling for a vaccine, the people at high risk or without health care coverage and the New Yorkers scrambling to gather nonperishable food while wondering whether they’re overreacting — can really know for sure.
So for now we’ll sit in our little apartments, with our big stacks of boxes that are kind of in the way, washing our hands and wringing them too — hoping that, in the end, it’s not that big of a deal.
