# Supplementary material for: Stance markers in English medical research articles and newspaper opinion columns: A comparative corpus-based study
Source: PLoS One. 2021 Mar 8;16(3):e0247981. doi: 10.1371/journal.pone.0247981 (PMC7939291; doi:10.1371/journal.pone.0247981)
Supplement: S1 File — (ZIP) [file pone.0247981.s001.zip › Supporting information/supporting information 4/Newspaper OC data/Heartache in the Hot Zoneú║ The Front Line Against Covid-19.txt]

https://www.nytimes.com/video/opinion/100000007076660/coronavirus-hot-zone.html?searchResultPosition=4
20200411
