# Supplementary material for: Stance markers in English medical research articles and newspaper opinion columns: A comparative corpus-based study
Source: PLoS One. 2021 Mar 8;16(3):e0247981. doi: 10.1371/journal.pone.0247981 (PMC7939291; doi:10.1371/journal.pone.0247981)
Supplement: S1 File — (ZIP) [file pone.0247981.s001.zip › Supporting information/supporting information 4/Newspaper OC data/How the Coronavirus May Force Doctors to Decide Who Can Live and Who Dies.txt]

https://www.nytimes.com/2020/03/12/opinion/coronavirus-hospital-shortage.html?searchResultPosition=174
20200312
The coronavirus pandemic could soon force American physicians to face a tragic challenge — rationing medical care as the number of ill patients overwhelms the supplies, space and staff available in hospitals.
Today, the United States has fewer than 800,000 hospital beds, about 68,000 adult intensive care unit beds of any kind, and, even with the strategic reserve, fewer than 100,000 ventilators. As the coronavirus spreads, this will not be enough.
If even 5 percent of the 325 million people living in America get Covid-19, the current data suggests that 20 percent of them — 3.2 million people — will require hospitalization and 6 percent — 960,000 people — will require beds in intensive care units for many days. Covid-19 patients will simply overwhelm our health care system.
This worry about shortages of medical staff and equipment is not theoretical. China had so many coronavirus patients that it had to build new hospitals and choose between treating Covid-19 patients and those with other illnesses. Italy appears to be facing shortages of ventilators and intensive care unit beds. Daegu, South Korea, which has suffered about 75 percent of that country’s cases, faced a hospital bed shortage, with some patients dying at home while awaiting admission.
In the United States, the number of appropriate face masks and the amount of other protective equipment falls far short of estimates of what we will need based upon modeling.
Hospitals, doctors and the American public must prepare, strategically and emotionally, for the real possibility that rationing will be necessary. Agonizing choices may be required to determine which patients get lifesaving treatments and which patients do not.
How can health care officials ethically decide who gets scarce medical resources during this pandemic?
Building on our own past research on rationing medical resources, as well as American, British and Australian guidelines for a less daunting influenza pandemic, and just-released recommendations by the Italian intensive care unit physicians’ group, we offer these suggestions.
The priority should be health care workers; police, firefighters and other emergency workers; and those who keep water, electricity and other necessary systems functioning, because they can save the lives of others. This primacy should not be abused. For instance, physicians who are not involved in patient care, such as researchers or administrators, should not get special treatment.
The goal should be saving as many people as possible, and treating those who are likely to get the greatest benefit from care. This will mean that treatment cannot be allocated on a first-come-first-served basis, as it normally is. Traditionally, patients on ventilators are not displaced for other patients, and later arriving patients can be turned away in a shortage.
But in the coronavirus pandemic, business as usual would make patients with a good prognosis if treated suffer for want of treatment, while patients who arrive earlier but have a grave, or even hopeless, prognosis would receive treatment. Under that standard of care, more lives would be lost.
In order to best steward the resources available, arriving at the hospital first would no longer guarantee that one would receive lifesaving treatment over another patient. Moreover, first come first served may disproportionately benefit the well-off and well-connected who are able to learn where beds and ventilators are available and travel there quickly.
All patients deserve maximum treatment. But the tragedy of scarcity in a pandemic is that some will go without conventional treatment, no matter what. The goal of maximizing benefits and survival for the many should take priority over the goal of treating the patient who happened to get sick and come to the hospital first. Assessing and reassessing who is most likely to survive — as hard as it is — is what ethics requires.
Ventilators, rooms and supplies will not be the only limited resources. Staff time will be in great demand, too. Rather than spending eight hours caring for one extremely ill person with a bad prognosis, a doctor will contribute more spending one hour each on eight patients who can survive.
One point that may seem to contradict the others is that distribution of any vaccine that is developed to prevent disease should prioritize older patients and those with serious underlying health conditions who are at greatest risk. This is because unlike the 2009 swine flu outbreak, when children were prioritized for vaccine because they were most susceptible, with Covid-19 older patients and those with serious health conditions have an elevated risk of dying.
To maximize the benefits of a vaccine for society, those most likely to die or to utilize large amounts of scarce resources if they become infected should be given the vaccine first. This should be modified, if it turns out children do not fall ill, but are a major source of coronavirus transmission. Giving children priority for vaccines would then be justified because it would help save others.
Finally, when a vaccine is produced, there will initially be severe shortages. With 50 million Americans over age 65, 16 million who have emphysema, five million with heart failure and 30 million with diabetes, initially there will be more people who need the vaccine than can get it. Whom to choose? In this case, after vaccinating frontline health workers and other first responders, equality suggests a random selection, such as a lottery, among those in the highest risk category of dying from coronavirus.
Rationing lifesaving interventions is horrendously wrenching. No one wants to choose which patient gets a ventilator or vaccine, and which patient may die because he or she does not. For doctors and nurses this presents the specter of abandoning patients. It readily leads to burnout — and therefore less effective care. For patients and families, the denial of potentially lifesaving treatment generates feelings of disempowerment, being discarded and having one’s one’s worth denied. Some will erupt in anger. Others will be crushed. Many will feel betrayed by a society that was supposed to protect them. Understandably, as humans, we try to avoid such tragic choices at all costs. But Covid-19 — not humans — will force us to make those choices. The best answer we have is to make these choices as ethically as possible, and to alleviate pain and suffering.
We need to decide how we will deal with these choices now, before rationing becomes necessary. The government and medical societies must provide guidance and legal protections for hospital and medical workers. We cannot leave these decisions to the frontline clinicians fighting the virus, forcing them to make well-intentioned, but ad hoc choices under extreme pressure. In the face of a shortage of medical resources, we need to delineate the best allocation principles so that decisions are made ethically, even if we abhor the fact that such decisions must be made.
We hope America will never need to ration resources for Covid-19. If rationing is never needed, then these discussions, as anxious as they make both the public and professionals, will have served as a critical exercise in disaster preparation. But if we are forced to ration, we need to do it right.
