# Supplementary material for: Stance markers in English medical research articles and newspaper opinion columns: A comparative corpus-based study
Source: PLoS One. 2021 Mar 8;16(3):e0247981. doi: 10.1371/journal.pone.0247981 (PMC7939291; doi:10.1371/journal.pone.0247981)
Supplement: S1 File — (ZIP) [file pone.0247981.s001.zip › Supporting information/supporting information 4/Newspaper OC data/How to Confront the Coronavirus at Every Level.txt]

https://www.nytimes.com/2020/03/02/opinion/coronavirus-prepare-test.html?searchResultPosition=13
20200302
Covid-19 cases in Washington State and California appear to show that the disease has begun to spread in those communities, at least. Its spread elsewhere in the country has yet to be determined. But developments with this disease, of which there have been more than 70 cases in the United States, change quickly.
So the federal government, state and local governments, public health agencies, health care systems and industry should be preparing more actively to respond to a widespread outbreak of the virus.
Health care systems need plans to diagnose people rapidly, so those who are infected can be isolated before they spread Covid-19 to the hospital staff, or to other patients and family members. That will require setting up testing centers in clinics or in hospital locations well removed from crowded emergency departments and waiting rooms.
Up until this week, the federal Centers for Disease Control and Prevention has been doing all the lab testing for Covid-19. Technical challenges have slowed the distribution of this test, but now public health labs around the country have the authority to use it in their cities and states. Once there is enough testing capacity, testing should be done for anyone with symptoms consistent with Covid-19, and priority should be given to the sickest hospitalized patients.
The demand for clinical testing is likely to outstrip the capacity of public health labs and the C.D.C., so diagnostic companies will need to develop rapid, high-volume tests for hospitals and clinics. The federal government needs to make clear to those companies that they will be fully compensated for accelerating the development and production of such tests.
Strong infection-control plans are essential, and they include the provision of personal protective equipment for all staff that care for patients. Reports that federal health officials who worked with Wuhan evacuees might not have been properly trained or equipped to prevent infection underscore how crucial it is to plan ahead and put systems in place.
Hospitals should be making plans to care for high numbers of critically ill patients; cancel elective surgeries if necessary; change staffing patterns; and seek additional ventilators, either from vendors or from the national stockpile.
Manufacturers need to expand the production of personal protective equipment for health care workers, and they need to receive assurances from the federal government that they will be compensated, even if health care institutions don’t end up needing the equipment.
Medical facilities other than hospitals also need rigorous infection control, and health care workers need to be protected, in order to maintain safe access to both routine and emergency care. In China, some outpatient cancer clinics and dialysis centers have been closed or disrupted by Covid-19. We need to make sure that doesn’t happen here.
Long-term care facilities must focus even more rigorously on prevention, given the risks faced by the elderly and those with pre-existing conditions, and the propensity of this disease to spread within closed systems, such as the Diamond Princess cruise ship and prisons in China.
In a number of places in the United States, public health agencies are keeping suspected cases isolated, retracing the interactions of Covid-19 patients, retracing family members, co-workers and other people with whom the patient was within six feet for a sustained time, and ensuring that high-risk contacts are isolated. If the number of cases increases significantly, however, that may no longer to be possible. At that point, public health agencies will need to focus on tracking the extent of Covid-19 in the larger population; ensuring that the public knows the importance of staying isolated when sick; and issuing instructions on how to proceed when someone is sick, but not sick enough to be in the hospital.
It may seem too obvious to mention, but officials need to clearly tell people to wash their hands for at least 20 seconds after contact with others and before eating, to cough or sneeze into your sleeve, not their hands, and to understand symptoms of illness and how to get diagnosed in any given community.
Public health professionals will also need to work with political leaders to make hard decisions on if or when large events should be canceled, workers should be told to telecommute, schools should change the way they operate or schools should close. While these actions may slow the spread of the disease, they could have negative consequences. If schools close, for example, many children will not get school meals they depend on, not to mention the learning time they will miss and the workers who will have to stay home to care for their children.
Private companies will need to develop therapies and vaccines. While leading vaccine scientists have said it might take 12 to 18 months before a vaccine is ready to be given to the public, there may be antiviral or antibody-based medicines that could be developed far sooner. The federal government has existing partnerships with a number of companies that are working — or could work — to develop therapies or vaccines. The government also needs to ensure that if these companies succeed, their products will be mass manufactured to be able to meet potentially extraordinary demand. Companies have been burned by governments before, when they have been asked to develop products during crises, only to have governments back away from commitments when the crises diminish. This work will be costly. Public health agencies already are scrambling to meet their normal responsibilities with too little funding, and the Trump administration’s recent budget proposed cuts to programs that fund this work.
The White House and Congress are negotiating on how much money to spend on these efforts. The emergency funding for the Ebola response in 2014 was $5.4 billion. Covid-19 will require twice as much money or more. Unlike Ebola, it is a new disease for which we have no countermeasures, it is transmissible through the air, and it is already present in many places around the world.
One final priority is for the public to get clear and forthright information from federal and local leaders. One day last week, C.D.C. officials were correctly saying there were clear risks of the virus spreading and that the public should be prepared, while the president’s economic adviser was falsely saying the virus was contained. That kind of mixed information can undermine confidence in government efforts. The public can see that the virus is not contained globally and that there is a clear risk it will spread in the United States. It is important for national leaders to be straightforward about that and brief the public every day on what new information has developed, what decisions have been made, what is anticipated in the days ahead and what is being done to resolve any uncertainties.
While it is important for the White House to coordinate the response of the many agencies involved, it should not be a filter between the nation’s top health experts and the press. The Department of Health and Human Services and the C.D.C. need to speak directly to the public and to the press every day.
In its communications with the public, the administration has focused intently on the patients who have been found to have the disease, but it must look ahead now.
We have many tools to slow and reduce the overall impact of Covid-19. But this disease has taken many countries by surprise in recent weeks and caused great concern around the world. We need to bring our substantial resources and expertise to bear quickly and decisively at every level.
