# Supplementary material for: Stance markers in English medical research articles and newspaper opinion columns: A comparative corpus-based study
Source: PLoS One. 2021 Mar 8;16(3):e0247981. doi: 10.1371/journal.pone.0247981 (PMC7939291; doi:10.1371/journal.pone.0247981)
Supplement: S1 File — (ZIP) [file pone.0247981.s001.zip › Supporting information/supporting information 4/Newspaper OC data/I Live in Nebraska. We Need to Shelter-In-Place..txt]

https://www.nytimes.com/2020/04/10/opinion/coronavirus-nebraska-social-distancing.html?searchResultPosition=155
20200410
OMAHA — The former rail route known as the Field Club Trail is a beautiful, popular pathway here. Wide and meandering with nearly two miles of paved trail through historic neighborhoods and verdant forests, this connective artery has allowed people to explore midtown for some 25 years. On a recent warm afternoon, with everything newly green, the trail looked like heaven for everyone enjoying nature’s splendor after a long and disheartening winter.
Not for me, though. When I passed the trailhead on my way to the local grocery store, armed to the teeth with hand sanitizer, the sight of large groups of people enjoying the area brought me to tears of frustration and anguish. My father, an immune-suppressed patient battling a rare blood cancer, recently got a T-cell transplant in a hospital. I cannot visit him. The coronavirus would be so devastating to him that his doctors have tested him three times. To us, this non-social distancing is deeply, painfully personal. The threat is right there.
But it seems those revelers don’t see the clear and present danger of being in large groups. I know my “Nebraska Nice” neighbors aren’t terrible or stupid. I’m sure they’ve been watching the news, and they’ve likely stocked up on canned goods and started obsessively washing their hands and worrying about what this means for our vaunted college football team in the fall.
It’s not really the fault of outdoor enthusiasts just trying to enjoy a little sunshine in midtown Omaha. Instead, look at the glaring lack of leadership in Nebraska, starting with our governor, Pete Ricketts, who has not yet ordered the state to shelter in place, one of five states to hold out. I wonder what Nebraska could be waiting for.
The only outcome is terrifying: By the time the state and its governor do what science dictates and what most other states have done, it will be too late. We will have already reached the point of no return, what the surgeon general predicted would be our Pearl Harbor.
Still, Nebraska tarries. Despite pleas from doctors in Grand Island, which has experienced many outbreaks, Governor Ricketts has not issued mandatory lockdown orders, earning Nebraska 49th place in a ranking of the states’ aggression against the spreading contagion. Asking Nebraskans to stay at home and to do the right thing with a proclamation isn’t an adequate response, because time and time again, some citizens have continued to show that they aren’t interested in heeding warnings or taking the virus seriously.
Some positive steps have been taken, however, as many nonessential businesses have been closed for weeks, like salons and dental offices, while restaurants and bars are on carryout or delivery-only. Recently, the mayor of Omaha closed city parks through April after residents ignored suggested rules.
Meanwhile, sixteen public officials submitted a letter asking Governor. Ricketts to impose mandatory stay-at-home measures through April.
Espousing social distancing guidelines with little to no enforcement is simply not enough, and yet, Governor Ricketts thinks his lack of action is working because we still have comparatively low numbers of those who have tested positive. When in fact, those numbers remain artificially low because there isn’t enough testing being done: Nebraska ranks 43rd in the nation for testing per capita. And it is clear that people are still moving about the state, rather than self-isolating or restricting their outings to essential shopping. An analysis of anonymous cellphone data by The Times found that Douglas County, which contains Omaha, was one of the top 20 places nationwide with the most travel through March 27.
So why is Nebraska one of the few holdouts? Is it because much of the national coverage of the pandemic seems to focus on how major coastal cities have been impacted? Perhaps, to the average Nebraskan, it still feels like this is all happening far away, despite overwhelming evidence to the contrary. And there’s more than just geographic distance to consider. There’s also the ever-present psychological, and oftentimes cultural, divide between America’s rural, Midwestern, beating heart and its coastal metropolises. Perhaps it is the vestiges of Nebraska’s Great Plains pioneer spirit that celebrates independence over conformity. A history and tradition of unfussy, salt-of-the-earth folks not relating to so-called liberal coastal elites. Perhaps it is simply the result of the man in charge.
Now is the time for action, because ultimately, we are all in this together — my Minnesotan homeland, my adopted state of Nebraska, New York City, me, my sick dad, the carefree people enjoying the Omaha trails. The decisions we make now are not only for ourselves, but for the greater good. Whether that’s one person choosing to stay home or a governor making the difficult choice to order, not simply ask, his state to.
Our national coronavirus response is only as strong as our weakest link. I hope that doesn’t end up being Nebraska.
