# Supplementary material for: Stance markers in English medical research articles and newspaper opinion columns: A comparative corpus-based study
Source: PLoS One. 2021 Mar 8;16(3):e0247981. doi: 10.1371/journal.pone.0247981 (PMC7939291; doi:10.1371/journal.pone.0247981)
Supplement: S1 File — (ZIP) [file pone.0247981.s001.zip › Supporting information/supporting information 4/Newspaper OC data/Ití»s Time for the Business Community to Step Up.txt]

https://www.nytimes.com/2020/03/18/opinion/business-coronavirus.html?searchResultPosition=393
20200318
Over the past few years, we have watched the American business community move beyond caring simply about shareholders and bottom lines to embrace their relationships with their communities, employees and customers. Led by groups like the Business Roundtable and B Corporation, this movement — some call it “stakeholder capitalism” or “compassionate capitalism” — has the potential to change American society. Now is the time for us to live up to those commitments.
We are living through an unprecedented American moment, with the spread of Covid-19 threatening our health care system, our economy and our very way of life. How our businesses, chief executives and other corporate leaders respond now will play a large part in determining whether we can defeat the coronavirus without paying a huge price in lives and national wealth. 
Already, many companies across the economy have pitched in to help. But more needs to be done. That’s why we are calling on chief executives and other leaders to commit to a series of concrete steps. A government stimulus is in the works to support our businesses; in the meantime, our businesses need to support our people.
As the virus spreads, we’re seeing clear fault lines emerge — especially a lack of coordination and government action — that are preventing a collective response. The task at hand is enormous: The Centers for Disease Control and Prevention has said it needs private industry to produce tests in rapid order. We lack 500,000 ventilators to support the country’s estimated needs over the coming months. We can’t wait for a signal from the government to start acting — we need to take the initiative now. 
We also need to see the same sense of duty within private industry that rallied our nation at other critical junctures in its history — when companies like Kaiser and General Electric ran 24-hour manufacturing days to produce ships and engines to support war efforts, or how, in the aftermath of Sept. 11, businesses of all sizes donated goods and services to help in the recovery effort. As business leaders — and, more important, as citizens — we have an obligation to act and support our communities, our customers and the workers on the front lines of this pandemic.
The two of us have spent the last several days rallying American business leaders to this new, urgent sense of duty. We have heard especially inspiring stories about the business communities in San Francisco and New York joining to fund and support the response effort. But if our testing and production efforts are state and locally coordinated, the hospitals in Omaha will run out of supplies soonest and the small businesses in New Orleans will shut down the fastest.
That means we need a national commitment with national resources.
We’ve already seen an example of this concerted effort in action. In recent days more than 1,500 chief executives around the country signed our pledge to #stopthespread and #leadboldly — a commitment that, over the weekend, led thousands of restaurants, bars, resorts and stores to shut their doors, either in compliance with local government orders or, frequently, on their own accord.
More needs to be done. Starting Wednesday we are asking our 1,500 signatories to make a significant financial commitment to support Covid-19 support and recovery. While there are many priorities for the American business community, we have focused our efforts on getting enough ventilators, respirators and other supplies for our hospitals. 
Our country has several companies ready to make high-quality ventilators and other needed supplies at scale, but they need an infusion of capital and coordination, immediately, to get started.  We already have seed commitments from several companies, including Twilio, Guild, Bessemer Venture Partners and Workday. We’re now asking our 1,500 signatories to follow suit.
Additionally, we’re asking leaders to support three more initiatives:
This, put simply, is the moment when American business must step up. Wherever we can, however we can, we must meet this unprecedented challenge as generations of business leaders have before us — with the drive of innovation, the spirit of endeavor and a sense of shared sacrifice. What is called for is nothing less than the full strength of our capital, our ideas and our leadership.
