# Supplementary material for: Stance markers in English medical research articles and newspaper opinion columns: A comparative corpus-based study
Source: PLoS One. 2021 Mar 8;16(3):e0247981. doi: 10.1371/journal.pone.0247981 (PMC7939291; doi:10.1371/journal.pone.0247981)
Supplement: S1 File — (ZIP) [file pone.0247981.s001.zip › Supporting information/supporting information 4/Newspaper OC data/Life in Seattle, Americaí»s Coronavirus Capital.txt]

https://www.nytimes.com/2020/03/05/opinion/coronavirus-seattle.html?searchResultPosition=55
20200305
SEATTLE — There is a strange in-betweenness to life in the nation’s coronavirus capital. Classes continue on the University of Washington’s campus, some half-empty, others completely full. I have been teaching here 13 years, and faculty members have been getting detailed, palpably anxious instructions from administrators on how to teach online and on hand-washing and social distance, and reminders that no one on our 46,000-student campus has tested positive for the coronavirus that causes Covid-19. For now.
The local schools my children attend were deep-cleaned last weekend, and they were still open on Thursday. Rumors fly through middle-schoolers’ text strings, neighborhood message boards, conversations in the grocery line. We’re all at the store daily, stocking up on canned goods and paper towels, awaiting news of school closings and home quarantines. Costco is overrun. A friend told me about a beleaguered Costco employee who had to stand in a corner of the store yelling, “No toilet paper!” over and over, and redirecting shoppers from the empty pallets.
Of course, the dangers here are much greater than running out of toilet paper. Sixty-nine people have already been found to have the novel coronavirus in the Seattle area. Ten have died, most of them residents of one suburban nursing facility. The county government bought a motel to quarantine infected patients. It is likely to get worse: Analysis by scientists who studied the local cases indicates that the virus may well have been present in the area for up to six weeks. Like the seasonal flu, the coronavirus is most dangerous to the old and medically vulnerable, but the only way to halt its spread is to change nearly everyone’s behavior.
The tech companies that dominate this region’s economy have been the most aggressive in making changes. Microsoft and Amazon moved quickly to cancel nonessential travel. Amazon, Microsoft and Facebook have recommended that employees in the area work from home if they can until the end of March. Yet the Emerald City Comic Con, which drew nearly 100,000 people last year to downtown, is still on. Flights continue at Seattle-Tacoma International Airport. Passengers are screened for the virus as they arrive from China, but Seattleites are not necessarily screened as we depart.
A region so dependent on tourism and international travel is reluctant to slow down. But we may have to, and not just in the near term. I wonder when the flight cancellations will begin. Maybe Comic Con won’t happen. Maybe my children will spend this summer making up the lost time in school. Maybe I will be teaching my spring classes remotely, one of thousands of telecommuters whose absence from the roads will at last make our region’s traffic jams go away.
Maybe, maybe.
It is humbling to be so uncertain about the future in this overeducated boomtown, this hub of technology, medical research and global health that usually spends its time eradicating epidemics, not succumbing to them. It is humbling to be at the mercy of such a seemingly unstoppable virus amid a rickety and inequitable American health care system.
The crisis is also forcing us to refocus our attention locally, hitting pause on the national news and global business and the perpetual crossing of time zones that is a feature of life for so many of us in the nation’s rainy upper left.
We citizens of this high-speed, 21st-century place are now getting a taste for what life was like in the American cities of the 19th century, which were regularly devastated by typhoid and cholera and tuberculosis. Then and now, being a global crossroads made Seattle vulnerable. More than 1,400 Seattleites died in the influenza pandemic of 1918, a mortality rate spiked by the movement of people through the region’s port and crowded military bases. These diseases also had no vaccine or cure at the time, but their dangers were far greater because so little was understood about how to prevent their spread.
Another humbling realization is that the steps Seattle took to confront that epidemic were much the same as those we take now: Avoid crowds, stay home, wash your hands. Our only modern twists are hand sanitizer and substituting elbow bumps for handshakes. Our skin may crack from all the hand-washing and sanitizing, but at least we understand how to best protect ourselves.
But we are a long way from the cataclysm of 1918.
For now, we gain a new appreciation for the people and institutions that keep a city running. We turn on the local news, scan the bulletins from the county public health department, listen to the news conferences held by the mayor and the county executive. There’s uncertainty there, too: Can the public health agencies denuded by budget cuts meet surging needs? Are there enough local news outlets to fully report the story? Shouldn’t we all stop going to work or school now? Local leaders don’t know what is going to happen either. But they calm us with their consistency and expertise, and we trust them.
It shouldn’t take a global pandemic to force us to slow down our routines, to appreciate the communities in which we live, to properly wash our hands. But it has.
So life in Seattle will go on, quieter and more local than before. I will keep reading the local news. I will plan my next lectures, grateful for the software that will let me deliver them virtually if necessary. I will look toward a spring with perhaps far less travel, fewer reasons to leave home. Or perhaps not. Who can tell? I will be grateful for what we have and get used to living with uncertainty.
