# Supplementary material for: Stance markers in English medical research articles and newspaper opinion columns: A comparative corpus-based study
Source: PLoS One. 2021 Mar 8;16(3):e0247981. doi: 10.1371/journal.pone.0247981 (PMC7939291; doi:10.1371/journal.pone.0247981)
Supplement: S1 File — (ZIP) [file pone.0247981.s001.zip › Supporting information/supporting information 4/Newspaper OC data/Listen. Relax. Sleep Can Boost Your Immunity..txt]

https://www.nytimes.com/2020/04/09/opinion/coronavirus-sleep-relaxation-immunity.html?searchResultPosition=207
20200409
If the coronavirus is dominating your thoughts by day, perhaps it is also keeping you up at night. Sleeping well during a pandemic might not seem like a top priority, but it should be: Sleep is one of the most effective ways to prepare your body to fight infection.
Of course, a good night’s sleep is no cure-all. Even if you sleep well you may still get sick. But a well-rested body can mount a more vigorous immune response. Studies show that not sleeping enough increases the odds of getting a cold, as well as other infections. Research also suggests that sleep helps the immune system remember what it has seen, and increases the effectiveness of vaccines.
But how can you get a good night’s sleep amid the news of rising infections, overflowing hospitals and lonely deaths, not to mention the terrifying job losses and economic uncertainty? Millions were suffering from sleeplessness even before the coronavirus hit. And yet as I discovered myself some years ago, it is possible to achieve a good night’s sleep without resorting to sedatives.
For many years, I struggled with crippling insomnia. The cure came not from sleeping pills or physicians, but from an Italian mystic of my acquaintance. Aware of my sleeplessness, he said, “Treat insomnia as an opportunity to meditate.” I said I had no idea how to meditate. He said, “I’ll teach you.” He did, but more important, he made recordings for me to listen to that he thought would induce sleep. They worked, and I have since come to understand why. (He has made two of them available on SoundCloud.)
In the 1930s, Edmund Jacobson, a pioneer of modern relaxation therapy, collaborated with engineers from Bell Laboratories to develop the first instrument sensitive enough to measure the electrical activities of muscles and nerves. Jacobson observed that whenever someone thinks, the muscles of the eyes and speech apparatus — lips, jaw, tongue, throat, chest, diaphragm — make slight movements. He also noticed that as someone falls asleep, these muscles relax more or less completely.
With the onset of sleep, the autonomic nervous system, which keeps us alive by regulating activities like breathing, digesting and heart rate, shifts from a state of excitement to a state of calm. But the good news for the sleepless is, these shifts can work the other way: If you can relax the muscles of your eyes and mouth, tongue and chest, if you can bring your nervous system to a state of calm, you will probably drift off to sleep.
Easy to say. Hard to do. In his classic book, “You Must Relax,” first published in 1934, Jacobson describes how to bring oneself to a state of deep repose. He recommends practicing for an hour or more every day, as follows. For the first six days, you work on relaxing your left arm. For the next six, you add in your right arm. You then spend nine days practicing on both arms plus one leg. Once you have mastered arms, legs, torso, neck, forehead, brow and eyelids, you spend a week relaxing your eyes, followed by two days relaxing your tongue. The program culminates with a week of imagining yourself talking, that being the final stage in learning to detect and release subtle tensions in your mouth, throat and chest.
This boot camp worked for him: He was said to be able to relax so deeply that within a couple of minutes he looked like a corpse. But even Jacobson suspected that “This is a course which many persons will take weeks or months, perhaps years, to complete.”
Fortunately, there are shortcuts. This is where the recordings come in. Every evening, when I’m ready to turn out the light, I get out my old iPod and select a recording to listen to. I put the sound so low that I can barely hear it, but not so low that I have to strain. And I follow the directions as the soothing voice takes me through a series of steps that calm the body and mind. I’m almost always asleep before the recording ends.
By now, I have collected a number of recordings that work well. (One did not: It began, “Before going to bed, take some time to make sure that everything you need to do is done.” Oh. No sleep for me then.) The precise details of effective recordings vary. One begins: “This guided meditation will teach you to use distraction itself as a source of relaxation. Begin by taking stock of your body. …” Another intones, after some preamble: “Simply allow your breath to come and go of its own accord. This is the observation phase of the breath surfing technique. The next phase of breath surfing is the activation phase. In the activation phase, you do something. With your thumbs.”
That might sound kooky. But if you follow along you may discover, as I did, that these recordings can guide you into a state of deep relaxation. Unhurried breathing, as yogis have known for centuries, is an effective way to calm the nervous system. Body “scans” — where you lie on your back with your eyes closed and focus on your toes, your ankles, your calves, knees and so on, until you reach the crown of your head — are also powerful ingredients. If you pay close attention, you will notice that as you scan your body, your eyes move around, “looking” at each body part in turn. These tiny movements help the muscles of the eyes to relax.
The breath surfing technique depends on making sequences of movements that gradually become smaller and smaller until you just imagine them (though by that time, you will probably be asleep). To do this, you lie on your back with your hands on your chest. As you breathe in, you very slightly lift your thumbs, and as you breathe out, you allow them to relax back down. Gradually you make the movements more and more minute, until they are just an idea.
Over time, I’ve learned that as long as the narrating voice is soothing and quiet, most guided visualizations or slow breathing practices will induce relaxation.
I’m not alone in advocating these methods. The United States military has drawn on yoga nidra, a guided meditation process that includes body scans and unhurried breathing, to treat veterans with post-traumatic stress disorder and to help them sleep better. Not everyone is willing to try something new: Some of my insomniac friends are wedded to their habits, and stubbornly resist using a recording to relax. But most of those who do try: zzzzzz.
