# Supplementary material for: Stance markers in English medical research articles and newspaper opinion columns: A comparative corpus-based study
Source: PLoS One. 2021 Mar 8;16(3):e0247981. doi: 10.1371/journal.pone.0247981 (PMC7939291; doi:10.1371/journal.pone.0247981)
Supplement: S1 File — (ZIP) [file pone.0247981.s001.zip › Supporting information/supporting information 4/Newspaper OC data/Our Courts and Jails Are Putting Lives at Risk.txt]

https://www.nytimes.com/2020/03/13/opinion/coronavirus-courts-jails.html?searchResultPosition=701
20200313
Across the country, only a small number of courts and justice systems appear to have significantly adjusted their procedures to guard against the coronavirus pandemic. And that is putting tens of thousands of people at risk for no good reason.
Most justice systems simply are processing cases much as they always do, perhaps with an extra supply of hand sanitizer. “Business as usual,” a deputy district attorney from Los Angeles messaged me on Wednesday night.
Luke Coley, a lawyer in Mobile, Ala., reported he was the only person among about 125 in municipal court earlier this week who wasn’t shaking hands. He was there with his client, an 18-year-old charged with a misdemeanor of marijuana possession. “Hearing could very easily been put off; don’t understand why it wasn’t,” Mr. Coley tweeted to me.
A public defender in Birmingham, Ala., echoed the point. “Literally no response at all yet,” he said of the justice system. “Worrying to say the least.”
Yes it is. But it doesn’t have to be.
The district attorney in Seattle, Dan Satterberg, said his office was filing only serious violent cases. The Chatham County Jail in Georgia says it is screening all arrested people before they enter and has promised not to incarcerate any misdemeanor defendants once a case of Covid-19, the disease the virus causes, is confirmed in the county.
In Ohio, the Cuyahoga County courts, with the agreement of the sheriff and head prosecutor, plan to hold mass plea hearings as early as Saturday. The express goal is releasing as many people from jail as possible. In the federal judiciary’s Eastern District of Virginia, cases involving misdemeanor and traffic offenses have been adjourned until the end of April. And on Thursday, the district attorney in Boston, Rachael Rollins, said prosecutors would ask for 60-day continuances in criminal cases in which defendants are not in custody.
Courts are places of congregation. It’s common for people who are called for hearings in courts with criminal or eviction dockets to sit on packed benches for hours. That makes the courthouse a potential vector for community spread of the virus. It’s not just about the people who have to go to court; it’s about all those who work there and everyone they come in contact with.
Another risk is short-term jail stays. There are at least 450,000 people locked up at any time around the country for brief periods — the vast majority awaiting arraignment or because they can’t make bail, often small amounts. Why put them at risk and introduce the possibility that they will bring the virus home? Most people detained before trial are charged with nonviolent offenses. And let’s not forget, they have not been found guilty.
The American justice system cannot simply shut down, of course. But at a moment when the government should be making every effort to minimize risk — and to send a signal that this is not a time for business as usual — officials should be making far more significant changes.
Whenever possible, courts should turn to video conferencing, just as many colleges and universities now are doing for classes. In Australia, the Supreme Court of New South Wales on Thursday announced it would send lawyers and clients to online courts, with video and teleconferencing, to “minimize the need for parties to come to the court.” An emergency law proposed in Britain includes a provision for virtual courts for criminal and civil cases. A few years ago, I watched judges in Newark seamlessly conduct bail hearings by video conference. The technology is there. Courts should also explore increasing access for people to pay fines for traffic offenses or violations of municipal ordinances by mail or online. They should not simply close, stranding people in jail.
Instead, the pandemic is an opportunity to rethink how the system treats low-level offenses, which account for more than 60 percent of arrests nationally. Police officers often have the discretion to issue tickets and summonses for many misdemeanors, and that’s what they should do, rather than booking people on such charges. That would reduce the potential of spreading the virus in police stations and to the families and friends of officers. Judges and prosecutors should suspend bail for defendants who are arraigned (rather than ticketed) for nonviolent crimes.
Jails and prisons, with crowded and sometimes dirty conditions, are known vessels of infection. The extra risk outweighs any benefit from setting bail for defendants accused of nonviolent crimes who can’t post it. Judges can also delay court appearances for misdemeanor defendants.
“It’s nuts to force people to choose between their health and an added fine or bench warrant,” as Radley Balko, an opinion writer for The Washington Post, pointed out this week, “especially for alleged offenses that, by definition, aren’t comparatively serious.” He added that he’s not advocating lawlessness: “Make rolling decisions as public health picture evolves, so public knows that any misdemeanors committed going forward could still be punished.”
It also makes sense to stop arresting and incarcerating people for technical — that is, noncriminal — violations of parole and probation. About 4.5 million people live under court supervision around the country. In 2017, they made up 25 percent of new admissions to state prisons, not because they committed new crimes, but for infractions like missed curfew or unauthorized travel. This practice often makes little sense in terms of public safety; it is particularly hard to justify now.
There are limits to what justice officials should do in response to the pandemic. They should not release people accused of violent acts who are likely to pose a threat, a group that can include those charged with misdemeanors relating to domestic violence. They should reduce the call for jury service but not violate a defendant’s right to a speedy trial with lengthy postponements for those who have already been waiting for long periods in jail.
But right now, local and federal justice systems aren’t at risk of doing too much too soon. They’re at risk of doing too little, too late, and missing a chance to show that the government is working to protect everyone.
