# Supplementary material for: Stance markers in English medical research articles and newspaper opinion columns: A comparative corpus-based study
Source: PLoS One. 2021 Mar 8;16(3):e0247981. doi: 10.1371/journal.pone.0247981 (PMC7939291; doi:10.1371/journal.pone.0247981)
Supplement: S1 File — (ZIP) [file pone.0247981.s001.zip › Supporting information/supporting information 4/Newspaper OC data/They Doní»t Hide From the Coronavirus, They Confront It.txt]

https://www.nytimes.com/2020/03/23/opinion/coronavirus-doctors.html?searchResultPosition=145
20200323
“I’m having flashbacks to the Boston Marathon bombing,” my daughter said.
She was a newly minted physician on the day the bombs went off seven years ago, when the police rolled a man on a stretcher into her hospital’s emergency department. His blood had spilled onto the floor and someone began to wipe it away.
“Don’t bother,” the officer said, “there is a lot more where that came from.” When she tells that story, my daughter always mentions the dread she felt. How many more victims would arrive, and when?
Now, she faces a similar sense of dread, as demand for Covid-19 care could swamp her hospital and patients who could have been saved may die as the ventilator supply runs out.
But along with the fearful memories of the marathon bombing come images of emergency workers running toward the billows of smoke, doing their jobs despite their fears.
As the world writhes in the grip of Covid-19, the epidemic has revealed something majestic and inspiring: millions of health care workers running to where they are needed, on duty, sometimes risking their own lives. I have never before seen such an extensive, voluntary outpouring of medical help at such a global scale.
Intensive care doctors in Seattle connect with intensive care doctors in Wuhan to gather specific intelligence on what the Chinese have learned: details of diagnostic strategies, the physiology of the disease, approaches to managing lung failure, and more. The three-page, single spaced document, full of lessons, circulates immediately and widely through social media platforms, a gem borne of pure, professional commitment. Facebook starts a “COVID-19 USA Physician/APP Group” on March 13. It has 57,000 members on March 15, and 105,000 on March 18.
The Journal of the American Medical Association, even while moving its staff home for social distancing, sets new records for speeding helpful scientific studies, peer reviewed, onto the web. Knowledge grows. One JAMA paper is by a group of Wuhan physicians reviewing patterns and outcomes for 1099 patients, showing surprisingly high rates of severe illness in younger adults. Another is an honest account by physicians in Lombardy of both successes and mistakes as they grapple with unprecedented intensive care demands. A list-serve for hospitals started by the Institute for Healthcare Improvement overflows with questions — “What have you learned about setting up drive-by testing?” “Has anyone found a new source of masks?” — and instant answers from institutions and clinicians.
One anesthesiologist in Valhalla, N.Y., types in a suggestion: “Instead of giving up when the ventilators are all in use, how about asking groups of students or family members who have become immune to the virus to ventilate patients manually, using ‘Ambu bags,’ in shifts even for days at a time?” Clinicians reply, some critical, some supportive, and all trying to find answers.
And city by city, hospitals mobilize creatively to get ready for the possible deluge: bring in retired staff members, train nurses and doctors in real time, share data on supplies around the region, set up special isolation units and scale up capacity by a factor of 100 or 1000. On Tuesday, Mayor Bill de Blasio of New York asks for retired medical personnel to join the city’s Medical Reserve Corps; 24 hours later, 1000 new volunteers have signed up. Northwell Health, a 23-hospital system in New York City, figures out how to add 1,500 beds, if needed, by repurposing space.
Think about such adaptations and agility going on all across our nation and the world. Good people taking the load in a time of crisis, as our president says of the dearth of Covid-19 test kits, “I don’t take responsibility at all.”
We are witnessing professionalism in its highest form, skilled people putting the interests of those they serve above their own interests.
Dr. Roberto Stella, age 67, was president of the medical association in the Varese region of northern Italy. When the supplies of protective equipment ran out, he continued to care for patients. A colleague quoted him: “We have run out of masks,” he said, “but we don’t stop.” Dr. Stella died from Covid-19 a few days after that in a Como hospital.
“How are you doing?” I asked my daughter by phone from the safety of my house. “A little scared,” she said. Then, “Gotta go. …” Patients were waiting.
