# Supplementary material for: Stance markers in English medical research articles and newspaper opinion columns: A comparative corpus-based study
Source: PLoS One. 2021 Mar 8;16(3):e0247981. doi: 10.1371/journal.pone.0247981 (PMC7939291; doi:10.1371/journal.pone.0247981)
Supplement: S1 File — (ZIP) [file pone.0247981.s001.zip › Supporting information/supporting information 4/Newspaper OC data/Trump Wants to í«Reopen America.í» Hereí»s What Happens if We Do..txt]

https://www.nytimes.com/interactive/2020/03/25/opinion/coronavirus-trump-reopen-america.html?searchResultPosition=227
20200325
